# Supplementary material for: Transcriptome and Metabolome Analyses of Flavonoid Biosynthesis During Berry Development of Muscadine Grape (Vitis rotundifolia Michx)
Source: Plants (Basel). 2025 Jul 2;14(13):2025. doi: 10.3390/plants14132025 (PMC12252241; doi:10.3390/plants14132025)
Supplement: Supplementary file 1 [file plants-14-02025-s001.zip]

Archive with 14 entries (13 files):
- supplementary data/
- supplementary data/Fig S1 top metabolites.jpg
- supplementary data/Fig S2 HCA transcriptome.jpg
- supplementary data/Fig S3 Veen geness-01.jpg
- supplementary data/Fig S4 MYB clustering analysis.jpg
- supplementary data/Fig S5 MATE genes clustering.jpg
- supplementary data/Table S1 RT-qPCR primers.docx
- supplementary data/Table S2 All metabolites.xlsx
- supplementary data/Table S3 DAMs  in Paulk and Supreme.xlsx
- supplementary data/Table S4 DAMS between Paulk and Supreme.xlsx
- supplementary data/Table S5 Transcription .xlsx
- supplementary data/Table S6 DEGS in Paulk and Supreme.xlsx
- supplementary data/Table S7 Flavonoids accumulation related genes.xlsx
- supplementary data/Table S8 MATE and DAMs correlation.xlsx
