# Supplementary material for: Transcriptome and Metabolome Analyses of Flavonoid Biosynthesis During Berry Development of Muscadine Grape (Vitis rotundifolia Michx)
Source: Plants (Basel). 2025 Jul 2;14(13):2025. doi: 10.3390/plants14132025 (PMC12252241; doi:10.3390/plants14132025)
Supplement: Supplementary file 1 [file plants-14-02025-s001.zip › supplementary data/Table S2 All metabolites.xlsx]

## Sheet: Sheet1
Table S2 list of all flavonoids identified by LC-ESI-MS/MS in all samples
Index	Q1 (Da)	Q3 (Da)	Molecular weight (Da)	Formula	Ionization model	Compounds	Class I	Class II	CAS	Level	Paulk1_1	Paulk1_2	Paulk1_3	Paulk2_1	Paulk2_2	Paulk2_3	Paulk3_1	Paulk3_2	Paulk3_3	Supreme1_1	Supreme1_2	Supreme1_3	Supreme2_1	Supreme2_2	Supreme2_3	Supreme3_1	Supreme3_2	Supreme3_3	QC01	QC02	QC03	QC04	cpd_ID	kegg_map	Identification level	Average_Paulk1	Average_Paulk2	Average_Paulk3	average_Supreme1	average_Supreme2	average_Supreme3	SD_Paulk1	SD_Paulk2	SD_Paulk3	SD_Supreme1	SD_Supreme2	SD_Supreme3
Smsp001640	611.16	317.07	611.161	C27H31O16+	[M]+	Petunidin-3-O-glucoside-5-O-arabinoside	Flavonoids	Anthocyanins	-	3	2.08343e+06	2.01185e+06	1.88995e+06	1.28103e+06	1.28622e+06	1.21927e+06	242881	233537	228224	1.55535e+06	1.57573e+06	1.53571e+06	1.05183e+06	971982	897119	395244	415233	426927	849812	861816	844228	862398	-	-	putatively annotated	1.99508e+06	1.26217e+06	234881	1.5556e+06	973642	412468	79874.2	30411.1	6058.44	16336.8	63170.4	13081.5
pme1793	595.17	271.06	595.166	C27H31O15+	[M]+	Pelargonidin-3,5-O-diglucoside	Flavonoids	Anthocyanins	17334-58-6	3	518671	536512	584490	7.84228e+06	7.85969e+06	8.81907e+06	7.49375e+06	6.93183e+06	7.27045e+06	475080	482106	512766	2.27884e+06	2.4701e+06	2.51711e+06	2.70156e+06	3.16239e+06	2.99331e+06	8.07971e+06	7.64874e+06	7.61405e+06	7.72292e+06	C08725	ko00942	standard	546557	8.17368e+06	7.23201e+06	489984	2.42202e+06	2.95242e+06	27793.4	456415	231007	16362.7	103042	190341
pmf0116	627.16	303.05	627.156	C27H31O17+	[M]+	Delphinidin-3,5-di-O-glucoside	Flavonoids	Anthocyanins	17670-06-3	3	3.72847e+06	3.20724e+06	3.2124e+06	355163333	3.72232e+08	3.46253e+08	3.47104e+08	3.37268e+08	3.30114e+08	2.14236e+06	1.74562e+06	1.37578e+06	2.18098e+08	2.38218e+08	2.23667e+08	374053245	380354408	358932891	2.01143e+08	1.89618e+08	1.93337e+08	1.77682e+08	C16312	ko00942,ko01110	standard	3.3827e+06	3.57883e+08	3.38162e+08	1.75459e+06	2.26661e+08	3.71114e+08	244500	1.07789e+07	6.96517e+06	313020	8.48248e+06	8.98895e+06
Happ001639	641.17	317.07	641.171	C28H33O17+	[M]+	Petunidin-3,5-di-O-glucoside	Flavonoids	Anthocyanins	25846-73-5	3	51288.6	123387	116113	6.49594e+07	6.4305e+07	5.9972e+07	5.04894e+07	4.60737e+07	4.72416e+07	194050	172469	22582.4	3.3299e+07	3.34129e+07	3.41102e+07	4.86993e+07	5.06093e+07	4.83851e+07	3.36671e+07	3.03595e+07	2.95652e+07	3.26966e+07	-	-	putatively annotated	96929.6	6.30788e+07	4.79349e+07	129701	3.36074e+07	4.92312e+07	32409.4	2.21302e+06	1.86814e+06	76254.7	358585	982832
Smsp002643	579.17	271.06	579.171	C27H31O14+	[M]+	Pelargonidin-3-O-rutinoside	Flavonoids	Anthocyanins	-	3	1.12099e+06	1.2036e+06	1.35691e+06	919342	946498	931491	330948	335822	334017	1.37211e+06	1.33251e+06	1.35036e+06	764499	649056	687733	445219	490988	477612	642664	636625	560524	583268	C12644	ko00942	putatively annotated	1.22717e+06	932443	333595	1.35166e+06	700429	471273	97744.2	11106.9	2012.01	16192.1	47976.9	19215.2
pme1773	595.17	287.06	595.166	C27H31O15+	[M]+	Cyanidin-3-O-rutinoside (Keracyanin)	Flavonoids	Anthocyanins	28338-59-2	3	1.21206e+06	2.49947e+06	1.0792e+06	806439	807275	743180	620947	805641	718421	1.2611e+06	2.65472e+06	1.32761e+06	1.2254e+06	1.00793e+06	1.10005e+06	418627	744714	409339	1.19897e+06	1.21257e+06	1.18277e+06	931873	C08620	ko00942	standard	1.59691e+06	785631	715003	1.74781e+06	1.11112e+06	524226	640503	30019.5	75439.7	641857	89126	155954
Lmpp003228	641.15	317.07	641.15	C31H29O15+	[M]+	Petunidin-3-O-(6''-O-caffeoyl)glucoside	Flavonoids	Anthocyanins	-	3	9	9	9	9	64823.8	79087.1	361591	277383	313414	10797.2	3712.89	9	25533.9	37891.3	63054.8	243484	158957	167278	139388	127186	97669.5	123979	-	-	putatively annotated	9	47973.3	317463	4839.71	42160	189907	0	34412.1	34497	4475.77	15612.4	38037.2
Lmjp001877	581.15	287.05	581.15	C26H29O15+	[M]+	Cyanidin-3-O-sambubioside[Cyanidin-3-O-(2''-O-xylosyl)glucoside]	Flavonoids	Anthocyanins	63535-17-1	3	21226.7	21138.2	31566.4	27852.8	18751.4	23347.8	33047.2	36032.7	7656.68	28607.4	23756	35240.6	27128.4	12868.7	21524.9	33352.5	18460.3	15571.6	24171.9	20404.8	16487.7	21515.9	C20490	ko00942	putatively annotated	24643.8	23317.3	25578.9	29201.3	20507.4	22461.4	4895.15	3715.67	12731.4	4707.32	5865.79	7790.89
Cmsp002257	595.16	301.07	595.166	C27H31O15+	[M]+	Peonidin-3-O-sambubioside	Flavonoids	Anthocyanins	-	3	365320	388685	383114	270354	241543	276795	49890.6	57037.9	66416.2	388937	378950	344062	176239	169993	198192	99001.9	86774	111500	173656	183014	144160	130474	-	-	putatively annotated	379040	262898	57781.6	370650	181475	99092	9964.4	15327.1	6766.98	19237.5	12092.6	10094.6
pme1777	611.16	287.06	611.161	C27H31O16+	[M]+	Cyanidin-3,5-O-diglucoside (Cyanin)	Flavonoids	Anthocyanins	2611-67-8	3	156938	98275.2	89409.5	9.04153e+06	9.55112e+06	9.84372e+06	1.55467e+07	1.51958e+07	1.49067e+07	137373	90735	76838.2	1.02349e+07	9.78901e+06	9.77792e+06	1.53313e+07	1.51026e+07	1.55772e+07	1.00453e+07	8.97774e+06	6.67021e+06	8.94959e+06	C08639	ko00942	standard	114874	9.47879e+06	1.52164e+07	101649	9.93393e+06	1.5337e+07	29963	331462	261712	25890.2	212832	193802
MW0138858	639.17	301.07	639.171	C32H31O14+	[M+H]+	Malvidin 3-(6''-p-coumarylglucoside)	Flavonoids	Anthocyanins	-	3	52664	41598.6	34431.8	104681	106807	80457.1	77289.3	113456	119250	48758.9	58942.3	63574.2	195358	178486	157890	1404.79	2193.71	877.856	89894.4	62537.6	92544.9	76844.8	-	-	putatively annotated	42898.2	97314.8	103332	57091.8	177245	1492.12	7499.76	11951.8	18566.2	6188.25	15321.1	540.734
Lmpp003719	625.16	301.07	625.155	C31H29O14+	[M]+	Peonidin-3-O-(6''-O-caffeoyl)glucoside	Flavonoids	Anthocyanins	-	3	9	9	9	97428.1	113660	54427.1	2.48453e+06	2.92664e+06	2.196e+06	5665	5195.99	2128	101063	105957	69665.5	545385	692442	578438	281816	252791	327918	381553	-	-	putatively annotated	9	88505.1	2.53572e+06	4329.66	92228.3	605422	0	24991.3	300473	1568.54	16078.9	62994.8
MW0139311	625.15	287.05	625.156	C31H29O14+	[M+H]+	Petunidin 3-(6''-p-coumarylglucoside)	Flavonoids	Anthocyanins	-	3	152245	141636	151767	84775.9	79209.2	58917.5	57677.8	61567.2	46872	295544	397545	288962	110099	80789.1	84560.8	3788.1	1143.72	1349.93	131352	93153.7	136296	99545.2	-	-	putatively annotated	148550	74300.9	55372.4	327351	91816.5	2093.91	4892.24	11112.5	6216.82	49707.9	13019.4	1200.92
Lmcp004436	611.14	287.06	611.139	C30H27O14+	[M]+	Cyanidin-3-O-(6''-O-caffeoyl)glucoside	Flavonoids	Anthocyanins	-	3	39874.4	6355.93	36367.2	606500	516877	337970	4.73635e+06	7.09587e+06	5.77381e+06	44929.3	19653.6	33960.5	495091	9	678521	4.30898e+06	3.80936e+06	3.37385e+06	1.65133e+06	1.45864e+06	1.57894e+06	705533	-	-	putatively annotated	27532.5	487116	5.86868e+06	32847.8	391207	3.83073e+06	15042.4	111629	965606	10348.7	286576	382062
Lmpp003662	611.14	303.05	611.139	C30H27O14+	[M]+	Delphinidin-3-O-(6''-O-p-coumaroyl)glucoside	Flavonoids	Anthocyanins	-	3	142439	72137.7	97975.9	33727.7	136438	26799.6	90604.7	83369.2	30158.7	48084.6	60064.4	41079.3	101307	50421.2	118455	53261.6	86525.9	45725.4	91299.4	63959.4	36949.8	50699.8	C16370	ko00942	putatively annotated	104184	65655.2	68044.2	49742.8	90061.2	61837.6	29034.1	50131.1	26951.5	7838.83	28890.7	17726.3
mws2214	449.11	287.06	449.108	C21H21O11+	[M]+	Cyanidin-3-O-glucoside chloride	Flavonoids	Anthocyanins	7084-24-4	3	116468	29095.1	32459.2	5.46812e+06	4.5106e+06	6.6103e+06	9.77765e+06	9.57468e+06	7.0061e+06	39709.7	42037.6	12704.3	4.51613e+06	6.45773e+06	6.64934e+06	8.98978e+06	3.32197e+06	1.01395e+07	9.67894e+06	5.17345e+06	4.67293e+06	4.76812e+06	-	-	standard	59340.8	5.52967e+06	8.78614e+06	31483.9	5.8744e+06	7.48374e+06	40418.4	858302	1.26141e+06	13313.1	963625	2.98001e+06
Zmhp004122	947.28	785.24	947.282	C44H51O23+	[M]+	Malvidin-3-O-(2'''-O-p-coumaroyl)rutinoside-5-O-glucoside	Flavonoids	Anthocyanins	-	3	3472.21	5396.38	6466.25	9	9	9	11599.5	100287	9	9	9	9	9183.45	5670.7	1357.78	5349.2	7070.12	5608.25	7873.53	6157.07	2331.33	7738.19	-	-	putatively annotated	5111.61	9	37298.5	9	5403.98	6009.19	1238.78	0	44790.2	0	3200.38	757.609
pme1397	271.06	149	271.06	C15H11O5+	[M]+	Pelargonidin	Flavonoids	Anthocyanidins	7690-51-9	3	8647.24	3870.03	9953.49	11152.2	8654.31	5756.78	23178.4	6598.98	8881.69	9	9	9	1502.67	9	4574.64	3664.33	1366.07	3041.87	44791.4	26725.4	23548	15325.3	C05904	ko00941,ko00942,ko01100,ko01110	standard	7490.25	8521.11	12886.4	9	2028.77	2690.76	2614.84	2204.69	7337.01	0	1900.68	970.553
Lmpp003789	595.14	287.06	595.145	C30H27O13+	[M]+	Cyanidin-3-O-(6''-O-p-Coumaroyl)glucoside	Flavonoids	Anthocyanins	-	3	18273.3	31917.6	22918.5	9725.47	38255.5	29716.4	21923.5	27500.2	20068.8	5370.47	23052.3	27045.1	25967.2	16093.8	12175.5	10740.4	7692.73	6096.65	21148.7	37527.9	12812.3	20456.4	C12095	ko00942,ko01110	putatively annotated	24369.8	25899.1	23164.1	18489.3	18078.8	8176.61	5664.02	11956	3158.13	9418.53	5802.78	1926.45
HJN055	435.13	273.08	436.137	C21H24O10	[M-H]-	Dihydrocharcone-4'-O-glucoside	Flavonoids	Chalcones	-	1	1.06201e+07	9.02544e+06	1.06261e+07	6.85438e+06	5.62459e+06	6.78248e+06	3.29824e+06	3.98187e+06	3.74435e+06	9.36038e+06	1.06978e+07	1.12434e+07	4.4753e+06	5.50036e+06	3.87741e+06	3.83765e+06	3.60926e+06	3.72943e+06	7.88167e+06	7.04431e+06	7.46518e+06	7.0101e+06	-	-	putatively annotated	1.00906e+07	6.42049e+06	3.67482e+06	1.04339e+07	4.61769e+06	3.72545e+06	753152	563547	283389	791079	670176	93280.4
Cmxn004016	451.13	289.08	452.132	C21H24O11	[M-H]-	Dihydromarein	Flavonoids	Chalcones	-	2	166751	148164	140199	373792	289707	310590	214114	204911	269487	79594.3	97766.7	75659.2	366924	294080	306815	141425	154052	165639	144742	139628	146516	167041	-	-	putatively annotated	151705	324696	229504	84340.1	322606	153706	11125.2	35747.6	28520.7	9629	31765.6	9888.34
pmn001716	447.09	285.04	448.101	C21H20O11	[M-H]-	Carthamone	Flavonoids	Chalcones	86579-00-2	2	231497	159089	163119	317776	256365	238950	311207	308176	344935	114936	115759	97092.6	435958	391144	410158	303677	331511	314250	989011	803141	911009	950308	C08598	-	putatively annotated	184569	271030	321439	109263	412420	316479	33224.4	33810	16659.7	8612.07	18365.3	11471.8
Labn004865	433.11	271.06	434.121	C21H22O10	[M-H]-	Hydroxy isoliquiritigenin glucoside	Flavonoids	Chalcones	-	2	511287	471364	526586	588909	613100	524921	476311	514631	577708	437460	472677	470012	602001	671660	659438	325773	311475	334101	647695	656300	613199	528339	-	-	putatively annotated	503079	575643	522883	460050	644367	323783	23279.3	37201.3	41804.4	16010	30369.5	9343.97
pme1201	273.08	167.03	274.084	C15H14O5	[M-H]-	Phloretin	Flavonoids	Chalcones	60-82-2	1	79546.2	76597.4	59950.2	172692	152223	146378	193415	172541	176943	103565	113315	120903	224973	264097	218911	244748	222639	247063	997976	1.25461e+06	1.1912e+06	1.0314e+06	C00774	ko00941,ko01100,ko01110	standard	72031.2	157098	180966	112594	235994	238150	8627.02	11282	8984.4	7096.22	20025.3	11008.8
Lmfn004093	435.13	315.09	436.137	C21H24O10	[M-H]-	Phloretin-4'-O-glucoside (Trilobatin)	Flavonoids	Chalcones	4192-90-9	1	454797	378596	421655	919692	675140	741107	862887	765978	888420	400087	454774	495248	572373	455947	539750	290873	318448	292026	391987	506612	409046	455617	-	-	putatively annotated	418349	778646	839095	450036	522690	300449	31196.9	103306	52741.8	38993.3	49037.5	12735.9
Lmsn004797	451.12	167.03	452.132	C21H24O11	[M-H]-	3-Hydroxyphloretin-4'-O-glucoside	Flavonoids	Chalcones	-	1	194339	220579	209058	657459	624294	556248	792998	564980	543128	150836	250204	189246	601347	633421	446051	778173	635452	619848	328147	374454	330193	417843	-	-	putatively annotated	207992	612667	633702	196762	560273	677825	10739	42129.1	112992	40913.6	81821.8	71242.4
Hmpn005101	451.12	289.07	452.132	C21H24O11	[M-H]-	Sieboldin	Flavonoids	Chalcones	18777-73-6	1	145019	139330	122815	388637	337339	387333	478891	333869	483989	124712	134734	136383	344962	345949	332393	360583	149072	278337	274871	189561	246200	231115	-	-	putatively annotated	135721	371103	432250	131943	341101	262664	9417.08	23880.9	69596.6	5157.4	6170.87	87057.5
mws2118	435.13	167.04	436.137	C21H24O10	[M-H]-	Phloretin-2'-O-glucoside (Phlorizin)	Flavonoids	Chalcones	60-81-1	1	9.22657e+06	9.52834e+06	8.19736e+06	6.60828e+06	6.06649e+06	5.33054e+06	3.08121e+06	3.28629e+06	3.44386e+06	1.01151e+07	8.61893e+06	1.07647e+07	4.78838e+06	4.30966e+06	4.56494e+06	3.34623e+06	3.62417e+06	2.82429e+06	6.76576e+06	5.28411e+06	7.35171e+06	5.62325e+06	C01604	ko00941,ko01110	standard	8.98409e+06	6.00177e+06	3.27045e+06	9.83291e+06	4.55432e+06	3.26489e+06	569781	523639	148472	898436	195579	331576
Xmgp006913	341.14	137.06	340.131	C20H20O5	[M+H]+	2,4,2',4'-tetrahydroxy-3'-prenylchalcone	Flavonoids	Chalcones	-	3	247083	214773	170737	9978.72	16836.8	10213.5	3931.71	913.176	1835.14	130646	155230	193107	1211.35	4829.96	4100.42	2227.35	1118.4	1058.05	87678.6	78407.8	74186.5	55278.5	-	-	putatively annotated	210864	12343	2226.67	159661	3380.58	1467.93	31290.3	3179.05	1263.03	25691.3	1562.52	537.553
Lmlp006175	435.13	273.09	434.121	C21H22O10	[M+H]+	Isosalipurposide (Phlorizin Chalcone)	Flavonoids	Chalcones	4547-85-7	1	60461.8	72765.7	82144.6	50319.8	52133.8	58544	34968.6	57185.2	46860.1	61062.5	27850	40058	49687.6	42624.2	61785.8	42693.2	35900.9	39248.6	59989	38770.7	49024.4	56790.1	C16406	ko00941	putatively annotated	71790.7	53665.9	46338	42990.1	51365.9	39280.9	8878.74	3527.94	9077.39	13716.5	7912.2	2773.04
FDATN00282	611.2	443.11	612.205	C28H36O15	[M-H]-	Neohesperidin dihydrochalcone	Flavonoids	Chalcones	20702-77-6	3	8840.81	17258	12407.8	17713.4	13916.1	14422	7779.32	4157.78	5111.47	27590	12906.7	36950.6	11073	16778.2	14629.4	23094.9	19203.7	20516.9	20482.3	15371	12234.5	17253	-	-	putatively annotated	12835.5	15350.5	5682.86	25815.8	14160.2	20938.5	3449.59	1683.55	1532.7	9895.7	2352.66	1616.31
Lmsp004851	291.09	123.04	290.079	C15H14O6	[M+H]+	3-Hydroxyphloretin	Flavonoids	Chalcones	57765-66-9	1	41994.3	30917.7	34327.2	70193.2	81015.8	81829.9	87620.1	91378.5	48361.4	34539.7	32925.5	46765.3	51454.7	81196	61267.8	72348.5	55204.9	52437.7	58457.2	59144	34857.1	46625.6	-	-	putatively annotated	35746.4	77679.6	75786.6	38076.8	64639.5	59997	4632.01	5304.12	19453.2	6178.91	12373.7	8806.57
pme2960	273.08	153.02	272.068	C15H12O5	[M+H]+	Naringenin chalcone; 2',4,4',6'-Tetrahydroxychalcone	Flavonoids	Chalcones	73692-50-9	1	12833.3	14867.6	14350	20076.6	17666.9	18030.6	11998	16158.3	19476.4	26271.6	28906.4	21355.4	17077.2	16639	12980.2	6475.59	5717.21	5772.91	29642	20347.7	18274.2	17940.7	C06561	ko00941,ko01100,ko01110	standard	14017	18591.4	15877.6	25511.1	15565.4	5988.57	863.23	1060.65	3059.46	3129.22	1836.8	345.127
Hmmn003343	285.08	163.04	286.084	C16H14O5	[M-H]-	Sappanchalcone	Flavonoids	Chalcones	94344-54-4	3	42776.9	49962.5	48182.8	39792.3	51126.8	40973.2	33486.1	40518.9	20965.8	64696.6	55138.3	54866.5	59322.7	62256.3	55478.6	73747.4	52446.7	40134.9	43551	22074.3	46593.8	53438.4	-	-	putatively annotated	46974.1	43964.1	31656.9	58233.8	59019.2	55443	3055.48	5087.69	8086.62	4571.23	2775.28	13884.8
Lmsp004137	289.07	163.04	288.063	C15H12O6	[M+H]+	3,4,2',4',6'-Pentahydroxychalcone	Flavonoids	Chalcones	73692-51-0	2	456821	515018	460894	511634	474498	390654	431278	624704	529547	456111	393445	454108	289580	333847	286380	94437.3	101021	86896.5	788858	481051	440839	367186	C15525	ko00941,ko01100,ko01110	putatively annotated	477577	458928	528509	434555	303269	94118.3	26526.5	50602	78969.5	29080.2	21661.4	5770.74
pmb3114	561.14	289.07	562.148	C30H26O11	[M-H]-	Epicatechin-epiafzelechin	Flavonoids	Flavanols	-	1	739426	986126	781923	2.44947e+06	2.23525e+06	2.3233e+06	4.36477e+06	4.92525e+06	6.56162e+06	162810	173352	186653	1.17329e+06	964212	1.05042e+06	32859.2	46349.8	21773.6	1.17094e+06	1.11852e+06	1.17944e+06	1.21227e+06	-	-	putatively annotated	835825	2.33601e+06	5.28388e+06	174272	1.06264e+06	33660.9	107686	87914.5	932024	9755.73	85792.1	10049.2
Zmdn002049	451.13	289.07	452.132	C21H24O11	[M-H]-	Epicatechin-4'-O-β-D-glucopyranoside	Flavonoids	Flavanols	-	2	187017	182023	165335	279933	258415	207805	196292	236333	233077	327142	343773	253312	588303	615338	541839	123191	143227	125330	291668	300909	303731	318770	-	-	putatively annotated	178125	248718	221901	308075	581826	130583	9270.61	30234.3	18156.6	39314.6	30353.2	8983.45
mws0355	441.08	169.01	442.09	C22H18O10	[M-H]-	Catechin gallate	Flavonoids	Flavanols	130405-40-2	1	1.57179e+06	1.47745e+06	1.34902e+06	1.47021e+06	1.79647e+06	1.50772e+06	1.59602e+06	2.08901e+06	1.86483e+06	1.60048e+06	1.67851e+06	1.24161e+06	1.21721e+06	1.29427e+06	1.23412e+06	124730	134520	157860	1.24784e+06	1.23974e+06	1.08179e+06	1.12577e+06	-	-	standard	1.46608e+06	1.59147e+06	1.84995e+06	1.50687e+06	1.24853e+06	139037	91299.6	145766	201534	190252	33068.7	13897.2
Zajn002491	451.12	289.07	452.132	C21H24O11	[M-H]-	catechin-4-β-D-galactopyranoside	Flavonoids	Flavanols	-	2	172738	201924	181600	340115	209427	371397	237830	235899	251522	354515	294569	339024	592700	590674	498693	142843	146326	121121	276659	262876	308401	304527	-	-	putatively annotated	185421	306980	241751	329369	560689	136763	12217.8	70152.6	6954.49	25407.1	43845.9	11151.6
Lmhn005475	593.09	289.07	594.101	C29H22O14	[M-H]-	7,4'-Di-O-galloyltricetiflavan	Flavonoids	Flavanols	-	1	4.38693e+06	3.84474e+06	4.69988e+06	5.66844e+06	3.50697e+06	5.40602e+06	3.26184e+06	4.6444e+06	5.28146e+06	4.59187e+06	8.20657e+06	7.94919e+06	6.32063e+06	5.0163e+06	5.71766e+06	74128	66962.3	81878.2	5.6763e+06	6.00945e+06	6.70144e+06	6.57011e+06	-	-	putatively annotated	4.31052e+06	4.86048e+06	4.3959e+06	6.91588e+06	5.68486e+06	74322.8	353266	963053	843020	1.64668e+06	532999	6090.94
MWSHC2016	457.08	169.01	458.085	C22H18O11	[M-H]-	Epigallocatechin-3-O-gallate	Flavonoids	Flavanols	989-51-5	1	1.68853e+07	2.13218e+07	1.93343e+07	1.25985e+07	1.21488e+07	1.29205e+07	4.49498e+06	3.23782e+06	4.54641e+06	2.60916e+07	2.31663e+07	2.67051e+07	6.79112e+06	7.67529e+06	6.24913e+06	1.52265e+06	1.28904e+06	1.70568e+06	1.47429e+07	1.36516e+07	1.22618e+07	1.28822e+07	C09731	-	standard	1.91805e+07	1.25559e+07	4.09307e+06	2.5321e+07	6.90518e+06	1.50579e+06	1.81445e+06	316479	605115	1.54404e+06	587786	170511
Zmjn003358	455.1	289.07	456.106	C23H20O10	[M-H]-	Epicatechin-3-(3''-O-methyl)gallate	Flavonoids	Flavanols	-	2	614764	579397	567000	427542	433250	383485	331275	349680	359288	1.05115e+06	1.06773e+06	1.19907e+06	404726	375659	452863	45039.4	59021.9	50354.3	500667	473474	498912	569125	-	-	putatively annotated	587053	414759	346748	1.10598e+06	411083	51471.9	20237.3	22236.6	11622.8	66167.2	31837.3	5762.77
mws0049	307.08	139.04	306.074	C15H14O7	[M+H]+	Gallocatechin	Flavonoids	Flavanols	970-73-0	1	1.28226e+07	1.24405e+07	1.28102e+07	5.55899e+06	5.03263e+06	5.56793e+06	901711	687995	861642	1.15725e+07	1.06845e+07	9.59921e+06	3.27748e+06	3.4487e+06	3.08423e+06	1.8347e+06	1.90468e+06	1.62696e+06	4.80006e+06	4.3642e+06	3.91053e+06	4.28459e+06	C12127	ko00941,ko01110	standard	1.26911e+07	5.38651e+06	817116	1.06187e+07	3.27014e+06	1.78878e+06	177268	250262	92756.4	806917	148884	117937
pmb2947	865.2	407.1	866.206	C45H38O18	[M-H]-	Catechin-catechin-catechin	Flavonoids	Flavanols	-	3	637115	965406	706783	1.26452e+06	1.15283e+06	1.31092e+06	1.42719e+06	2.10645e+06	1.47364e+06	1.86255e+06	1.94372e+06	1.45674e+06	3.18384e+06	3.17213e+06	1.86813e+06	280113	254132	295935	1.06582e+06	1.14076e+06	928497	1.11405e+06	-	-	putatively annotated	769768	1.24276e+06	1.66909e+06	1.75433e+06	2.74137e+06	276726	141230	66347.5	309840	213026	617491	17233.3
Lmhn005088	593.09	289.07	594.101	C29H22O14	[M-H]-	7,3'-Di-O-gallyoltricetiflavan	Flavonoids	Flavanols	-	1	3.56899e+06	3.43563e+06	3.77355e+06	5.26997e+06	4.97231e+06	4.12557e+06	2.64511e+06	3.89019e+06	4.29908e+06	7.7419e+06	7.14759e+06	7.57876e+06	5.73815e+06	3.95466e+06	5.41828e+06	68913.2	67129.1	74555.3	4.62985e+06	5.55131e+06	5.55746e+06	5.66276e+06	-	-	putatively annotated	3.59272e+06	4.78929e+06	3.61146e+06	7.48941e+06	5.03703e+06	70199.2	138969	484793	703405	250715	776412	3165.15
pmb2586	593.13	285.6	594.137	C30H26O13	[M-H]-	Gallocatechin-(4α→8)-catechin	Flavonoids	Flavanols	-	3	97196	65517.5	101178	67033.1	58396	76295.5	193596	171509	192360	19426.9	14596.6	21418.9	18964.2	22151.1	29529.8	18410.4	16656.1	19127.2	388653	412571	399940	329168	-	-	putatively annotated	87963.7	67241.5	185822	18480.8	23548.4	18064.5	15954.9	7308.96	10133.3	2864.39	4425.09	1038.06
MWSHY0094	459.09	139.04	458.085	C22H18O11	[M+H]+	Gallocatechin gallate	Flavonoids	Flavanols	4233-96-9	1	278727	246824	178524	176716	138166	116626	58347.1	50391.4	52108.3	387177	333550	368306	84158.6	80204.8	100909	65384.6	112229	61271.6	187979	158672	177188	141919	-	-	standard	234691	143836	53615.6	363011	88424.2	79628.5	41797.7	24857.1	3418.31	22211.1	8974.59	23113.3
Lmhn004960	441.08	289.07	442.09	C22H18O10	[M-H]-	7-O-Galloyltricetiflavan	Flavonoids	Flavanols	-	2	824627	902286	670710	1.16531e+06	1.21114e+06	851521	1.36399e+06	1.5766e+06	1.48364e+06	1.0288e+06	997288	1.19182e+06	1.10791e+06	942866	1.13173e+06	95199.9	103210	81633.2	867958	1.07061e+06	938108	1.13897e+06	-	-	putatively annotated	799208	1.07599e+06	1.47474e+06	1.07264e+06	1.06084e+06	93347.6	96233.8	159825	87024.1	85252.4	83982.7	8905.46
Lmhn004030	289.07	151.04	290.079	C15H14O6	[M-H]-	5,7,3',4',5'-Pentahydroxyflavan (Tricetiflavan)	Flavonoids	Flavanols	-	2	618851	592476	617343	655866	758431	630949	994597	1.16258e+06	1.01952e+06	677062	795943	525364	641468	766743	714372	78176.1	84136.4	70583.8	714456	625733	794625	612338	-	-	putatively annotated	609557	681749	1.0589e+06	666123	707528	77632.1	12093.6	55168.4	74018.1	110734	51371.9	5546.18
HJN069	575.12	449.09	576.127	C30H24O12	[M-H]-	Tetrahydroxyflavan-(4α-8-epicatechin)	Flavonoids	Flavanols	-	2	44426.5	78211.3	29914.9	117002	107052	77085.1	175716	203122	198422	151379	113459	47438.6	139734	198070	154878	9278.85	10470.8	7411.88	187352	185739	148673	204085	-	-	putatively annotated	50850.9	100380	192420	104092	164227	9053.84	20233.5	16965.3	11966.4	42947.2	24716.1	1258.89
pmn001417	451.1	341.1	452.111	C24H20O9	[M-H]-	Cinchonain Ic	Flavonoids	Flavanols	85081-22-7	3	26431.7	40131.2	24745.3	43858.2	49641.7	41916.8	14681.5	27365.2	25233	15520	14927.3	18854.9	32187.4	19424.8	37386.4	854.506	2917.22	597.898	31625.1	42382.8	35851.1	32641	-	-	putatively annotated	30436	45138.9	22426.6	16434.1	29666.2	1456.54	6889.96	3281.12	5545.35	1728.81	7546.41	1038.15
Zmdn002400	451.13	289.07	452.132	C21H24O11	[M-H]-	Epicatechin-3'-O-β-D-glucopyranoside	Flavonoids	Flavanols	-	2	172152	161803	182617	214910	246921	236820	214885	238016	236559	315245	317416	294050	494765	564332	384161	138958	111829	125618	228397	312650	274999	307560	-	-	putatively annotated	172191	232884	229820	308904	481086	125468	8497.46	13361.6	10577.3	10540.5	74188	11075.9
Lmgp004167	291.09	139.04	290.079	C15H14O6	[M+H]+	3',4,4',5,7-Pentahydroxyflavan (Luteoforol)	Flavonoids	Flavanols	13392-26-2	2	392449	376884	270128	331944	278942	298304	340628	341988	327992	345664	230333	195381	163342	188450	242207	39134.2	44192.9	30701.8	242229	281745	251083	330783	C05907	ko00941	putatively annotated	346487	303063	336870	257126	198000	38009.6	54366.9	21897.8	6301.81	64211.6	32897.2	5564.8
mws2220	457.08	169.01	458.085	C22H18O11	[M-H]-	Gallocatechin 3-O-gallate	Flavonoids	Flavanols	5127-64-0	1	985138	787801	896519	667264	839875	686707	249983	299489	181398	1.68814e+06	1.80533e+06	2.45283e+06	576797	376508	517293	133923	112654	154443	525963	661620	666009	759379	-	-	standard	889819	731282	243623	1.9821e+06	490199	133673	80701.7	77196.2	48419.8	336280	83982.1	17061.2
Lmmp003672	593.17	441.11	592.158	C31H28O12	[M+H]+	8,8'-Methylenebiscatechin	Flavonoids	Flavanols	81555-08-0	1	230192	222563	178105	299736	338091	320737	333707	294067	440727	152546	241637	200192	227751	282100	245241	5194.49	827.309	2001.82	281655	332690	236379	257264	-	-	putatively annotated	210286	319521	356167	198125	251697	2674.54	22968	15681.8	61944.4	36400.4	22652.9	1845.26
mws1397	441.08	169.02	442.09	C22H18O10	[M-H]-	Epicatechin gallate	Flavonoids	Flavanols	1257-08-5	1	1.38199e+06	1.56826e+06	1.10852e+06	1.19018e+06	1.4727e+06	1.37528e+06	1.68041e+06	1.92235e+06	1.86172e+06	1.90126e+06	1.38897e+06	1.70796e+06	1.08015e+06	1.26833e+06	1.47307e+06	151253	139138	149949	1.05298e+06	1.50888e+06	1.39392e+06	1.44927e+06	-	-	standard	1.35293e+06	1.34605e+06	1.82149e+06	1.66606e+06	1.27385e+06	146780	188811	117172	102787	211228	160456	5430.09
MWSHY0098	307.08	139.04	306.074	C15H14O7	[M+H]+	Epigallocatechin	Flavonoids	Flavanols	970-74-1	1	2.06958e+06	1.98424e+06	1.62356e+06	865839	982627	914956	757971	651144	626783	1.58061e+06	1.41171e+06	1.66817e+06	1.23833e+06	1.16564e+06	945231	612405	769925	631791	1.13637e+06	914595	1.15815e+06	823938	C12136	ko00941,ko01110	standard	1.89246e+06	921141	678633	1.5535e+06	1.1164e+06	671374	193306	47878.9	56975.6	106442	124621	70134.4
MWSHY0203	291.09	123.04	290.079	C15H14O6	[M+H]+	Catechin	Flavonoids	Flavanols	154-23-4	1	2.59157e+06	2.0273e+06	2.26691e+06	1.82896e+06	1.63805e+06	1.78015e+06	1.19246e+06	1.33779e+06	1.10658e+06	2.25071e+06	2.09687e+06	2.0551e+06	1.44977e+06	1.28586e+06	1.31002e+06	1.23189e+06	1.12787e+06	1.12308e+06	1.81165e+06	1.60015e+06	1.40067e+06	1.13151e+06	C06562	ko00941,ko01110	standard	2.29526e+06	1.74905e+06	1.21228e+06	2.13423e+06	1.34855e+06	1.16094e+06	231231	80982.3	95425.4	84112.8	72252.4	50200.9
Lmmp003109	305.1	139.04	304.095	C16H16O6	[M+H]+	3'-O-Methyl-epicatechin	Flavonoids	Flavanols	76549-34-3	1	99898.6	127727	79436.7	11319.9	89743.2	45877.4	100613	75045.8	97961.9	142868	158521	186199	116619	168038	240297	33194	34462.9	19293.4	114970	99453.1	106756	70767.3	-	-	putatively annotated	102354	48980.1	91206.8	162529	174985	28983.4	19790.6	32091.3	11478.7	17915.4	50729.8	6871.42
HJN044	863.19	711.14	864.19	C45H36O18	[M-H]-	Epicatechin-(4β→8,2β→O→7)-epicatechin-(4β→8)-epicatechin	Flavonoids	Flavanols	-	3	50930.3	53631.5	39004.5	66767.7	57729.8	54187.4	92817.3	83697.1	63573.1	69790.5	44847.1	45975.9	90663.3	134824	103460	15136	10955.5	11717.2	90902.7	74388.1	55824.5	65311.2	-	-	putatively annotated	47855.4	59561.6	80029.1	53537.8	109649	12602.9	6354.98	5296.72	12217.4	11501.6	18551.9	1817.95
mws1422	275.09	107.05	274.084	C15H14O5	[M+H]+	Epiafzelechin	Flavonoids	Flavanols	24808-04-6	1	77784.6	78398.8	80520.9	69237.4	97856.9	55382.4	112481	244223	146905	54524	36305	41706	38125.4	42344.1	39070.9	3589.83	3558.73	1354.86	95982.8	102960	118853	70259.5	C12128	ko00941,ko01110	standard	78901.4	74158.9	167870	44178.3	39846.8	2834.47	1172.27	17685.9	55789.1	7640.56	1807.53	1046.32
Lmcn003163	579.08	289.07	580.085	C28H20O14	[M-H]-	Epitheaflavic acid-3-O-Gallate	Flavonoids	Flavanols	34218-97-8	3	8.35168e+06	2.63286e+07	1.60931e+07	1.60112e+07	3.66256e+07	1.87411e+07	1.10378e+07	2.83336e+07	5.12855e+07	9.88096e+06	2.0199e+07	2.31168e+07	2.17728e+07	2.25852e+07	1.95255e+07	844779	1.66591e+06	2.37412e+06	2.97469e+07	1.82874e+07	1.81466e+07	2.00977e+07	-	-	putatively annotated	1.69244e+07	2.37926e+07	3.0219e+07	1.77323e+07	2.12945e+07	1.62827e+06	7.36254e+06	9.14249e+06	1.64851e+07	5.67807e+06	1.29409e+06	624919
HJN041	451.12	289.07	452.132	C21H24O11	[M-H]-	Epicatechin glucoside	Flavonoids	Flavanols	-	2	577977	769067	597786	1.38226e+06	2.72649e+06	1.80912e+06	724929	1.18764e+06	1.22082e+06	708248	721917	829627	7.16227e+06	7.84255e+06	6.68919e+06	235937	260112	292199	1.82944e+06	1.88169e+06	1.42457e+06	3.27318e+06	-	-	putatively annotated	648277	1.97262e+06	1.04446e+06	753264	7.23134e+06	262749	85794	560826	226350	54284.1	473381	23044.6
Zmhn001036	433.11	271.06	434.121	C21H22O10	[M-H]-	Choerospondin	Flavonoids	Flavanones	81202-36-0	1	519280	603310	558490	484406	418037	484085	477495	438836	448145	767994	885968	762672	614289	738764	527957	1.40276e+06	1.24086e+06	1.33175e+06	461488	450280	474352	467948	-	-	putatively annotated	560360	462176	454825	805545	627004	1.32512e+06	34330.6	31211.3	16474.4	56909.1	86529.8	66258.5
pme0376	271.06	151	272.068	C15H12O5	[M-H]-	Naringenin (5,7,4'-Trihydroxyflavanone)	Flavonoids	Flavanones	480-41-1	1	136989	145954	133098	277541	250884	268279	229267	192641	184904	362321	324681	334616	283723	271986	261555	96903.3	91713.5	100466	320319	312011	299570	309781	C00509	ko00941,ko00943,ko01100,ko01110	standard	138680	265568	202271	340539	272421	96360.9	5383.15	11050.4	19348.9	15927	9055.22	3593.64
mws0789	255.07	151	256.074	C15H12O4	[M-H]-	Pinocembrin (Dihydrochrysin)	Flavonoids	Flavanones	480-39-7	1	4558.95	3368.17	5567.78	4297.47	6120.71	5833.66	66409.5	57776.2	59473.8	3850.16	4966.07	3426.38	8696.88	9085.59	9503.87	3655.68	2159.06	3527.77	32487.8	34790	33720.6	34013.6	C09827	ko00941	standard	4498.3	5417.28	61219.8	4080.87	9095.45	3114.17	899.01	800.451	3734.51	649.4	329.525	677.382
mws0064	287.06	135.05	288.063	C15H12O6	[M-H]-	Eriodictyol (5,7,3',4'-Tetrahydroxyflavanone)	Flavonoids	Flavanones	552-58-9	1	29458.3	38141.6	32195	94869.3	92741.2	76570.3	122927	124850	125996	33321.9	38287.1	36581.8	135575	101541	82789.8	65011.5	69467.6	76327.4	176995	181901	176969	168643	C05631	ko00941,ko01100,ko01110	standard	33265	88060.3	124591	36063.6	106635	70268.8	3624.79	8170.98	1266.19	2059.9	21848.6	4654.28
Lmjn005592	343.08	313.04	344.09	C18H16O7	[M-H]-	Cirsilineol (4',5-Dihydroxy-3',6,7-trimethoxyflavone)	Flavonoids	Flavanones	41365-32-6	3	1.32052e+07	1.35736e+07	1.30317e+07	9.23092e+06	9.61094e+06	1.01708e+07	1.99418e+07	1.91743e+07	1.92638e+07	5.49179e+06	5.24025e+06	5.01724e+06	9.80226e+06	1.0826e+07	1.15077e+07	4.81562e+06	4.63673e+06	5.07849e+06	1.23725e+07	1.30759e+07	1.27527e+07	1.34118e+07	C10032	-	putatively annotated	1.32701e+07	9.67089e+06	1.946e+07	5.24976e+06	1.0712e+07	4.84362e+06	225929	386034	342657	193848	700892	181431
HJN086	449.11	287.06	450.116	C21H22O11	[M-H]-	Eriodictyol-3'-O-glucoside	Flavonoids	Flavanones	-	2	261017	315910	261571	369223	471558	402874	344618	343112	288530	377487	354253	428944	477349	486060	493803	463972	377939	349386	362596	354227	358075	382952	-	-	putatively annotated	279499	414552	325420	386895	485737	397099	25747.2	42586.2	26092.3	31209.5	6721.12	48701.9
mws1179	433.11	271.07	434.121	C21H22O10	[M-H]-	Naringenin-7-O-glucoside (Prunin)	Flavonoids	Flavanones	529-55-5	2	505194	329050	361384	589803	487339	478296	508594	490450	404288	380996	304516	380879	499702	598658	526427	232252	357300	232640	577970	610858	563162	594520	C09099	ko00941,ko01100	standard	398543	518479	467777	355464	541596	274064	76560.6	50568.7	45500.8	36025.5	41798.2	58856.7
HJN079	563.18	255.07	564.184	C27H32O13	[M-H]-	Pinocembrin-7-O-rutinoside	Flavonoids	Flavanones	118985-31-2	3	27327.6	28818	45964.7	15791.1	11727.8	12859.8	46081.8	38251.6	40462.5	38513	33519.4	34483.3	6909.14	14704.4	8790.01	21110.8	21240.2	18436	14735.9	13976.5	15008.7	15426.5	-	-	putatively annotated	34036.7	13459.5	41598.6	35505.3	10134.5	20262.3	8456.23	1712.22	3296.08	2162.92	3321.38	1292.48
MWSslk252	593.19	285.08	594.195	C28H34O14	[M-H]-	Didymin (Isosakuranetin-7-O-rutinoside)	Flavonoids	Flavanones	14259-47-3	3	85319.2	78839.7	75563.5	97070.4	89864.3	86767.8	35474.1	50451.3	43323.2	46425.4	49108.2	56725.8	40364.3	48752.8	49847.7	40324.3	33516	23747.6	53089.7	46541	50590	55393.8	-	-	standard	79907.5	91234.2	43082.9	50753.1	46321.6	32529.3	4053.71	4316.1	6116.77	4363.05	4236.09	6803.26
pme1598	463.12	301.07	464.132	C22H24O11	[M-H]-	Hesperetin-5-O-glucoside	Flavonoids	Flavanones	69651-80-5	1	2.48888e+06	3.09504e+06	3.57097e+06	3.89202e+06	4.39134e+06	5.17014e+06	2.86304e+06	3.30255e+06	3.08767e+06	1.40942e+06	982491	1.17108e+06	2.18197e+06	1.67813e+06	2.05706e+06	1.77749e+06	911829	1.64055e+06	2.18463e+06	2.63077e+06	2.50748e+06	2.32683e+06	-	-	standard	3.05163e+06	4.4845e+06	3.08442e+06	1.18766e+06	1.97239e+06	1.44329e+06	442827	525934	179443	174686	214228	379934
HJN087	433.12	271.06	434.121	C21H22O10	[M-H]-	Naringenin-4'-O-glucoside	Flavonoids	Flavanones	-	2	309299	335289	305645	306980	318649	353509	195230	193207	192280	598040	496920	501517	309398	354598	382387	505898	432390	496817	347337	370009	372803	302364	-	-	putatively annotated	316744	326379	193572	532159	348794	478368	13197.5	19766.1	1231.7	46623	30078.9	32722.6
mws1454	477.14	315.09	478.147	C23H26O11	[M-H]-	Persicoside	Flavonoids	Flavanones	28978-03-2	2	33585.3	46569.2	45488.5	71532.1	65674.9	60956.2	87403.4	82603.9	61383.4	31189.7	37860.6	38418.1	79109.8	59001.9	66427.7	42076.7	37686.2	46457.9	49095.3	52847.5	57591.2	46425.9	-	-	standard	41881	66054.4	77130.2	35822.8	68179.8	42073.6	5882.53	4325.94	11305.7	3283.98	8301.97	3581.04
HJN078	549.16	255.06	550.169	C26H30O13	[M-H]-	Pinocembrin-7-O-(2''-O-arabinosyl)glucoside	Flavonoids	Flavanones	-	3	11091	12505.9	10685.1	8951.13	6068.2	5037.18	6425.82	6148.97	7172.96	15191.3	8891.74	10893.6	9177.09	8847.06	6014.45	4139.24	6485.05	5653.35	5552.15	6754.72	5942.11	5422.11	-	-	putatively annotated	11427.3	6685.5	6582.59	11658.9	8012.87	5425.88	780.486	1656.41	432.489	2628.1	1419.5	971.084
Jmgn004021	449.11	269.05	450.116	C21H22O11	[M-H]-	6-C-Glucosyl-2-Hydroxynaringenin	Flavonoids	Flavanones	-	2	2.48651e+07	2.48131e+07	2.76245e+07	1.82245e+07	1.80444e+07	1.67369e+07	1.34492e+07	2.02165e+07	1.652e+07	4.46421e+06	4.10508e+06	4.06742e+06	3.36355e+06	3.25434e+06	3.53814e+06	1.65827e+06	1.51714e+06	1.7542e+06	2.23859e+07	1.83082e+07	2.20563e+07	1.90192e+07	-	-	putatively annotated	2.57676e+07	1.76686e+07	1.67286e+07	4.21224e+06	3.38534e+06	1.6432e+06	1.31323e+06	662910	2.76666e+06	178834	116884	97366
pmb3023	449.11	287.06	450.116	C21H22O11	[M-H]-	Eriodictyol-8-C-glucoside	Flavonoids	Flavanones	1023271-51-3	3	3.67865e+06	3.38599e+06	3.1518e+06	1.3352e+06	1.37333e+06	1.45441e+06	1.21826e+06	1.60231e+06	1.44089e+06	260210	441379	342923	211586	250782	275630	283392	232118	265355	1.67451e+06	1.77321e+06	1.50577e+06	1.40614e+06	-	-	putatively annotated	3.40548e+06	1.38765e+06	1.42049e+06	348171	245999	260288	215528	49706	157449	74054.7	26363.9	21236.6
HJN090	433.11	271.06	434.121	C21H22O10	[M-H]-	Butin-7-O-glucoside	Flavonoids	Flavanones	-	1	566203	505869	437368	588836	519638	693939	632704	596580	565551	591563	579654	659339	606040	884145	745922	411780	462859	474697	546595	600095	705212	709793	-	-	putatively annotated	503147	600804	598278	610185	745369	449779	52631.8	71659.5	27441.4	35095.1	113537	27300.2
Lmyn004037	601.12	439.09	602.127	C28H26O15	[M-H]-	Eriodictyol-7-O-(6''-O-galloyl)glucoside	Flavonoids	Flavanones	-	3	516173	581037	559972	668638	967344	768988	434350	831934	578028	29957.7	30732.1	26801.1	69874.3	79195.5	44044	2239.36	15722.7	9	219966	260220	206715	274247	-	-	putatively annotated	552394	801657	614771	29163.7	64371.3	5990.36	27017.1	124115	164379	1700.22	14868.7	6941.79
mws0046	579.17	271.06	580.179	C27H32O14	[M-H]-	Naringenin-7-O-Neohesperidoside(Naringin)	Flavonoids	Flavanones	10236-47-2	1	4132.77	4715.26	2225.5	13378.3	14146.6	19152.9	26682.2	12738.7	8142.39	2223.85	4911.91	7884.06	15666.3	13662.3	13073.6	29434.3	23787.7	37225.7	10940	8226.3	9930.7	8284.21	C09789	ko00941,ko01100	standard	3691.18	15559.3	15854.4	5006.61	14134.1	30149.2	1063.32	2560.36	7882.98	2311.74	1109.79	5509.3
mws1066	579.17	271.06	580.179	C27H32O14	[M-H]-	Naringenin-7-O-Rutinoside(Narirutin)	Flavonoids	Flavanones	14259-46-2	3	4132.77	4715.26	2225.5	13378.3	14146.6	19152.9	26682.2	12738.7	8142.39	2223.85	4911.91	7884.06	15666.3	13662.3	13073.6	29434.3	23787.7	37225.7	10940	8226.3	9930.7	8284.21	C09793	-	standard	3691.18	15559.3	15854.4	5006.61	14134.1	30149.2	1063.32	2560.36	7882.98	2311.74	1109.79	5509.3
mws0791	593.19	285.08	594.195	C28H34O14	[M-H]-	Poncirin (Isosakuranetin-7-O-neohesperidoside)	Flavonoids	Flavanones	14941-08-3	3	182187	157809	162445	142035	173105	115249	78338.2	73845.5	67110.5	21066.3	125841	23491.4	99065.6	101431	84857.6	53424.9	54063.9	45885	123940	86791.6	95176.6	106027	C09830	-	standard	167480	143463	73098.1	56799.6	95118	51124.6	10569.8	23641.4	4614.07	48829.7	7319.16	3714.12
Lmzp002365	465.14	303.09	464.132	C22H24O11	[M+H]+	Hesperetin-7-O-glucoside	Flavonoids	Flavanones	31712-49-9	3	1.33601e+06	1.72362e+06	1.27063e+06	937184	867913	780184	381080	415402	318852	1.05024e+06	1.15528e+06	953463	546158	446270	486387	386582	405305	461907	893881	722949	623830	665902	C16422	ko00941	putatively annotated	1.44342e+06	861761	371778	1.05299e+06	492938	417931	199922	64242.5	39961.3	82414.5	41041.6	32021.2
HJAP020	613.15	289.07	612.169	C27H32O16	[M+H]+	Eriodictyol-5,3'-Di-O-glucoside	Flavonoids	Flavanones	-	3	32965.5	28231.2	9596.11	33661	52370.4	28595.6	7193.42	9428.16	10048.5	25185.4	20209.8	19372.7	29701.3	43990.3	41307.7	20978.5	21451.8	20759	20922.1	25020.3	32588.4	26963.7	-	-	putatively annotated	23597.6	38209	8890.03	21589.3	38333.1	21063.1	10087.4	10224.9	1226.13	2565.7	6201.08	289.092
HJN076	563.18	255.07	564.184	C27H32O13	[M-H]-	Pinocembrin-7-O-neohesperidoside	Flavonoids	Flavanones	13241-31-1	1	31648.5	29513	46560.4	14831.5	15288.6	11329.8	42849.9	41513.3	37887.7	32187.3	37226.7	33749.4	9461.25	10372.1	9202.51	20958.4	20348.8	18257.9	18026.2	12205.5	12540.3	16734.6	C09828	-	putatively annotated	35907.3	13816.6	40750.3	34387.8	9678.61	19855	7583.13	1768.31	2096.44	2106.25	501.604	1156.41
pme3475	273.08	153.02	272.068	C15H12O5	[M+H]+	Butin; 7,3',4'-Trihydroxyflavanone	Flavonoids	Flavanones	492-14-8	3	18301.1	20340.8	17306.3	23623.8	17014.9	16274.6	15725.7	18063.6	13842.5	25678.8	26082.9	25999.3	17196.6	16317.9	18882	8416	7573.4	7284.32	31711.2	20224.3	19514.1	21876.1	C09614	ko00941	standard	18649.4	18971.1	15877.2	25920.3	17465.5	7757.9	1263.09	3303.81	1726.58	174.184	1063.89	480.073
pma0724	435.13	285.08	434.121	C21H22O10	[M+H]+	Naringenin-6-C-Glucoside	Flavonoids	Flavanones	3682-03-9	3	91671.8	106384	81517.2	182673	173988	238441	179869	157834	177438	34564.2	35171.1	52508.3	153423	114346	126855	190638	297480	203065	180446	93179.2	101123	115170	-	-	putatively annotated	93191	198367	171714	40747.8	131541	230394	10208.6	28557.5	9864.51	8319.58	16293.5	47707.3
Hmqn003268	303.05	151.03	304.058	C15H12O7	[M-H]-	5,7,3',4',5'-Pentahydroxydihydroflavone	Flavonoids	Flavanones	-	2	104143	83353.4	77681.8	84282	80695.9	67842.6	75945.9	106004	96181	112595	125802	153542	77397.9	95317.6	73746.8	3713.64	12947.2	3455.47	163763	96063.1	89503.1	168993	-	-	putatively annotated	88392.7	77606.8	92710.3	130646	82154.1	6705.45	11375.2	7057.86	12514.1	17063.8	9426.57	4414.87
Lmmn004625	449.11	287.06	450.116	C21H22O11	[M-H]-	Dihydrokaempferol-7-O-glucoside	Flavonoids	Flavanonols	-	2	257606	332912	300133	369565	509979	434628	375808	379892	351040	450765	516634	486215	558149	536870	550790	484415	500950	478225	372396	429406	411755	372922	-	-	putatively annotated	296884	438057	368913	484538	548603	487863	30829.1	57375	12747.9	26917.2	8823.5	9592.53
mws1361	449.11	303.08	450.116	C21H22O11	[M-H]-	Taxifolin-3-O-rhamnoside (Astilbin)	Flavonoids	Flavanonols	29838-67-3	1	7.1959e+06	6.29388e+06	6.84475e+06	7.28171e+06	7.11026e+06	6.34948e+06	5.97238e+06	4.98502e+06	3.98149e+06	5.61156e+06	6.26629e+06	6.95272e+06	7.00931e+06	9.63574e+06	7.49429e+06	7.66399e+06	7.65774e+06	1.00293e+07	5.58658e+06	5.17345e+06	5.49638e+06	6.47176e+06	C17449	-	standard	6.77818e+06	6.91382e+06	4.97963e+06	6.27686e+06	8.04645e+06	8.45034e+06	371245	405139	812789	547578	1.14111e+06	1.11649e+06
Lmtn002796	449.11	287.06	450.116	C21H22O11	[M-H]-	Aromadendrin-7-O-glucoside	Flavonoids	Flavanonols	28189-90-4	1	2.25783e+07	2.80186e+07	2.29041e+07	1.62027e+07	1.68741e+07	1.38229e+07	1.52622e+07	1.60553e+07	1.43274e+07	3.87338e+06	4.07424e+06	4.12026e+06	3.51836e+06	4.17165e+06	4.12609e+06	1.10601e+06	1.97565e+06	1.63949e+06	1.61974e+07	1.55899e+07	1.93724e+07	1.59579e+07	-	-	putatively annotated	2.45003e+07	1.56332e+07	1.5215e+07	4.02263e+06	3.9387e+06	1.57372e+06	2.49137e+06	1.30913e+06	706216	107191	297810	358060
HJN104	481.14	319.08	482.106	C21H22O13	[M-H]-	Dihydromyricetin-3-O-glucoside	Flavonoids	Flavanonols	-	2	316024	271975	242789	1.87077e+06	1.87091e+06	2.10362e+06	3.29746e+06	3.7448e+06	3.30376e+06	145333	149466	151959	1.93674e+06	1.87008e+06	1.7654e+06	3.32226e+06	3.11612e+06	2.6209e+06	1.02125e+06	1.20869e+06	1.32442e+06	1.4232e+06	-	-	putatively annotated	276929	1.94843e+06	3.44867e+06	148919	1.85741e+06	3.01976e+06	30102.9	109733	209411	2732.41	70520.9	294324
MWStz191	467.12	303.05	466.111	C21H22O12	[M+H]+	Taxifolin-3'-O-glucoside	Flavonoids	Flavanonols	31106-05-5	3	42428.6	39184.9	52549.9	39253.8	34074.5	55278.2	87426	52620.2	31152	60961	63498.8	51325.5	93342.6	118542	54724.2	46766.4	51030.2	44435.1	67821.4	66298.9	46465.1	56187.6	-	-	standard	44721.1	42868.9	57066.1	58595.1	88869.5	47410.6	5691.92	9025.93	23187.9	5243.76	26244.8	2730.67
Cmsp004086	303.09	229.08	302.079	C16H14O6	[M+H]+	Dihydrokaempferide	Flavonoids	Flavanonols	137225-59-3	2	6.78023e+06	6.77648e+06	8.30221e+06	5.92437e+06	5.53378e+06	6.61735e+06	3.53579e+06	3.7847e+06	3.27114e+06	5.25251e+06	5.1431e+06	5.15173e+06	4.04089e+06	4.39813e+06	4.33475e+06	4.1104e+06	4.27391e+06	4.3702e+06	5.00486e+06	4.45963e+06	4.02154e+06	3.04235e+06	-	-	putatively annotated	7.28631e+06	6.02517e+06	3.53054e+06	5.18245e+06	4.25793e+06	4.2515e+06	718355	448074	209690	49669.7	155631	107237
MWSHY0066	305.06	231.06	304.058	C15H12O7	[M+H]+	Taxifolin(Dihydroquercetin)	Flavonoids	Flavanonols	480-18-2	2	111089	132468	84438.4	104886	62105.6	82587.2	47008.9	64080.2	25485.1	85496.4	42726.9	25293.3	72923.4	47743.4	64468.1	58231.7	31093	62440.8	64051.6	46388	60883.6	38551.4	C01617	ko00941,ko01100,ko01110	standard	109332	83192.9	45524.7	51172.2	61711.6	50588.5	19647.5	17470.2	15791.3	25292.9	10462.9	13892.1
mws1000	287.06	149.02	288.063	C15H12O6	[M-H]-	Fustin	Flavonoids	Flavanonols	20725-03-5	2	1.23141e+06	1.21792e+06	922233	1.29333e+06	1.35545e+06	1.36351e+06	2.17894e+06	2.30428e+06	2.58044e+06	824390	951084	715203	995116	1.18134e+06	979971	86711.9	69168.9	111606	1.91166e+06	1.44024e+06	1.27231e+06	1.13906e+06	C01378	ko00941	standard	1.12385e+06	1.33743e+06	2.35455e+06	830226	1.05214e+06	89162.2	142674	31355.4	167721	96386.3	91563.8	17411.3
mws0744	319.05	301.04	320.053	C15H12O8	[M-H]-	Dihydromyricetin (Ampelopsin)	Flavonoids	Flavanonols	27200-12-0	1	48912.9	35008.6	36517	154451	143137	162236	122245	75123.5	104823	24400.2	22918.7	30930.2	99312.2	112231	96127.2	69927.3	91585.6	74163.5	146342	126256	99555.5	85528.7	C02906	ko00941,ko01110	standard	40146.2	153275	100730	26083	102557	78558.8	6229.56	7841.16	19453.8	3480.45	6963.38	9372.26
MWSHY0130	451.12	305.06	450.116	C21H22O11	[M+H]+	Taxifolin-7-O-rhamnoside	Flavonoids	Flavanonols	137592-12-2	3	1914.55	5671.86	4544.04	9	9	9	9	9	9	14803.4	13790.6	15221.2	12499.1	51819.8	39519.4	57200.2	33203.8	73194.5	34768.2	19398.9	27784.6	33329.1	-	-	standard	4043.48	9	9	14605	34612.8	54532.8	1574.22	0	0	600.632	16423.3	16434.7
mws1094	287.06	259.07	288.063	C15H12O6	[M-H]-	Aromadendrin (Dihydrokaempferol)	Flavonoids	Flavanonols	480-20-6	1	57267.5	84104.7	58467.6	90273.8	82050.9	69016.1	99989.9	80555.1	108693	25021.5	22792.6	33709.4	46596.4	47215.2	52654.5	10803.8	7176.22	11994.1	201425	145578	129978	112638	C00974	ko00941,ko01100,ko01110	standard	66613.2	80447	96412.8	27174.5	48822	9991.38	12378	8752.22	11762.6	4709.59	2721.73	2049.08
mws0058	299.06	284.03	300.063	C16H12O6	[M-H]-	Diosmetin (5,7,3'-Trihydroxy-4'-methoxyflavone)	Flavonoids	Flavones	520-34-3	3	58288.4	80063.5	62063	66698.7	67068.4	53064.4	125933	116233	103437	113579	107318	140628	151875	132003	143936	72610.1	63497.1	90074.5	96530.5	102537	99857.7	104351	C10038	-	standard	66804.9	62277.2	115201	120508	142605	75393.9	9500.99	6516.16	9213.2	14454.6	8167.12	11027.3
pmb2987	487.12	163	488.132	C24H24O11	[M-H]-	Acacetin-7-O-(6''-O-acetyl)glucoside	Flavonoids	Flavones	-	3	342458	246447	335590	262891	221574	270163	152452	179066	123589	279919	243170	265665	194499	191529	219358	179642	175944	192014	244646	226945	242793	219389	-	-	putatively annotated	308165	251542	151702	262918	201795	182533	43731.1	21398	22654.3	15127.9	12477.6	6871.64
Lmbn006032	301.04	149.02	302.043	C15H10O7	[M-H]-	Hypolaetin	Flavonoids	Flavones	27696-41-9	3	34873.3	53509.3	48508.3	46520.1	57630.5	38039.2	52855.2	49978.3	46274.4	71847.3	40631.2	36586	56975.2	54577.8	51792.7	50138.7	51167.5	57168.2	47541.4	46926.1	42554.3	48489.1	C10078	-	putatively annotated	45630.3	47396.6	49702.7	49688.2	54448.6	52824.8	7875.59	8022.08	2693.66	15755.7	2117.73	3099.81
pmb3006	431.1	269.04	432.106	C21H20O10	[M-H]-	Apigenin-7-O-glucoside(Cosmosiin)	Flavonoids	Flavones	578-74-5	3	42308	54787.3	56696.8	65788.6	90435.3	68509.5	94484.9	80693.3	79630.6	228601	274872	180765	86159	66743.4	62230.6	201956	193187	224981	100431	94169.2	94214	86216	C04608	ko00944	standard	51264	74911.2	84936.3	228079	71711	206708	6380.66	11033.3	6765.83	38420.8	10381.1	13407.8
pmb3012	461.11	299.06	462.116	C22H22O11	[M-H]-	Chrysoeriol-7-O-glucoside	Flavonoids	Flavones	19993-32-9	3	98521.2	140968	126709	276482	284901	302534	510542	451396	405934	96332.1	96787.1	91838.3	356495	375046	285579	774071	760093	910120	181740	173091	156155	164775	-	-	putatively annotated	122066	287972	455957	94985.8	339040	814761	17636.9	10855.2	42827.7	2233.36	38553.6	67669.5
HJAP026	625.18	463.13	624.169	C28H32O16	[M+H]+	Chrysoeriol-6-C-glucoside-4'-O-glucoside	Flavonoids	Flavones	-	3	17877.7	4570.27	16485.7	2.91221e+06	2.06417e+06	2.68295e+06	1.74392e+07	3.82688e+06	9.65611e+06	21102.8	14192.8	3581.82	1.79447e+06	1.7696e+06	1.633e+06	1.03347e+07	1.12472e+07	1.05914e+07	3.70883e+06	3.77354e+06	3.31058e+06	3.86651e+06	-	-	putatively annotated	12977.9	2.55311e+06	1.03074e+07	12959.1	1.73235e+06	1.07244e+07	5972.2	358177	5.57625e+06	7205.91	70984.7	384220
pmb2999	461.11	299.1	462.116	C22H22O11	[M-H]-	Chrysoeriol-5-O-glucoside	Flavonoids	Flavones	-	3	109079	144956	124895	296711	315186	297924	280994	315342	321061	79067.4	69221.6	83023.2	356620	369106	333556	440002	841491	773031	167656	144471	167908	158455	-	-	putatively annotated	126310	303274	305799	77104.1	353094	684841	14680.9	8437.6	17694.6	5802.98	14725.9	175369
Wagp008723	345.1	312.06	344.09	C18H16O7	[M+H]+	Mikanin	Flavonoids	Flavones	4324-53-2	2	44436	53289.8	44373.4	30658.9	33187.9	29773.5	58696.1	63120.4	64590.1	14014.6	14407	21826.8	24127.4	20702.6	23089.9	9973.34	11042.7	8799.07	39100.5	38015.4	38621.4	33498	-	-	putatively annotated	47366.4	31206.8	62135.5	16749.5	22640	9938.38	4188.56	1446.74	2504.95	3593.76	1433.93	916.307
pmp000008	359.11	344.09	358.105	C19H18O7	[M+H]+	5-Hydroxy-6,7,3',4'-tetramethoxyflavone	Flavonoids	Flavones	21763-80-4	2	3.06776e+07	2.94475e+07	2.85797e+07	2.13572e+07	2.42017e+07	1.93139e+07	1.5584e+07	1.72326e+07	1.76953e+07	1.76147e+07	1.69225e+07	1.77264e+07	1.25231e+07	1.1718e+07	1.26547e+07	621165	674309	660517	2.01164e+07	1.78138e+07	1.74663e+07	1.6794e+07	-	-	putatively annotated	2.95683e+07	2.16242e+07	1.68373e+07	1.74212e+07	1.22986e+07	651997	860718	2.00435e+06	906136	355558	414039	22516.7
Wagp009942	359.11	344.09	358.105	C19H18O7	[M+H]+	5-Hydroxy-3,7,3',4'-tetramethoxyflavone (Retusin)	Flavonoids	Flavones	1245-15-4	2	3.22446e+07	3.0787e+07	2.869e+07	2.28139e+07	2.33833e+07	19930845	1.42357e+07	1.861e+07	1.91431e+07	1.96313e+07	1.75338e+07	1.89243e+07	1.31346e+07	1.16052e+07	1.28257e+07	721899	607611	607224	2.20195e+07	1.88405e+07	1.89345e+07	1.84092e+07	-	-	putatively annotated	3.05739e+07	2.20427e+07	1.73296e+07	1.86965e+07	1.25218e+07	645578	1.45899e+06	1.51127e+06	2.1985e+06	871328	660327	53967.6
MWS20148	433.11	271.07	432.106	C21H20O10	[M+H]+	Apigenin-4'-O-glucoside	Flavonoids	Flavones	-	3	151707	128824	139775	85459.4	78224.3	67449.3	40451.1	34640.2	41950.3	51819.8	50587	54578.1	33418.8	34810.9	29752.2	22158.8	32721.7	24207	66865.9	75374.5	63058.2	62472.2	-	-	standard	140102	77044.4	39013.9	52328.3	32660.6	26362.5	9345.05	7399.78	3152.63	1668.56	2133.62	4573.71
pmb3014	641.15	285.3	642.159	C31H30O15	[M-H]-	Luteolin-7-O-(6''-eudesmyl)glucoside	Flavonoids	Flavones	-	3	121180	150257	121162	103221	107183	94392.9	33627	52098.3	61616.7	141110	141767	150133	69001.5	62571.1	68825.4	4818.43	5404.9	6507.14	116241	116471	95526.6	109783	-	-	putatively annotated	130866	101599	49114	144337	66799.3	5576.83	13711.4	5345.93	11620	4107.47	2990.69	700.051
Zmhn003257	299.06	284.04	300.063	C16H12O6	[M-H]-	5,7,2'-Trhiyroxy-8-methoxyflavone	Flavonoids	Flavones	-	3	59711.6	64977.9	52532.2	62705.7	63205.8	48857.8	107917	95100.7	105546	86783.3	98479.1	122821	145690	129702	122846	69350.5	66320	79566.8	77255.6	88324.3	94055.3	79176.7	-	-	putatively annotated	59073.9	58256.4	102855	102694	132746	71745.8	5100.94	6648.98	5567.52	15011.2	9571.52	5667
Hagn003556	387.16	207.1	388.095	C23H16O6	[M-H]-	7-Benzyloxy-5-hydroxy-3',4'-methylenedioxyflavonoid	Flavonoids	Flavones	-	3	88949.8	84836	83802.2	51553.6	56601.9	73614.9	58580.6	59644.5	58768.7	95060.6	99264.7	110419	80187.6	109490	75326.5	78138.7	90008.4	95279.2	87178.8	105697	103774	91239.4	-	-	putatively annotated	85862.7	60590.1	58997.9	101581	88334.8	87808.8	2223.37	9437.69	463.591	6480.53	15090.3	7168.38
Wmkp002590	595.19	127.04	594.159	C27H30O15	[M+H]+	5,7-Dihydroxy-4-methoxyflavone-3-O-xylose-(1-6)-glucose	Flavonoids	Flavones	-	2	532946	415463	537350	227857	275596	278377	126771	169940	106759	646736	612675	647112	418196	342738	321861	106801	89555.1	96767.3	504987	438387	427639	406202	-	-	putatively annotated	495253	260610	134490	635508	360932	97707.7	56448.6	23187.5	26364.6	16145.8	41378.9	7071.85
MWSHY0040	433.11	271.06	432.106	C21H20O10	[M+H]+	Oroxin A	Flavonoids	Flavones	57396-78-8	3	21436.5	22195.4	16896.6	21740	27869.2	32142.6	20426.1	10895.9	18137.6	10231.9	21170.8	11374.3	64566.7	75187.7	67014.9	48298.7	47498.8	24377.5	31164.6	27679.1	27855.6	24515.3	-	-	standard	20176.2	27250.6	16486.6	14259	68923.1	40058.3	2339.6	4269.28	4062.06	4909.59	4541.09	11092.8
Xmyn008071	299.06	284.03	300.063	C16H12O6	[M-H]-	Gnetifolin B	Flavonoids	Flavones	140671-06-3	3	65066.8	70499.9	50371.4	59035.6	59216	48089.6	112078	113438	107391	105013	107875	131010	149552	143740	148091	78577.3	72443.6	92673.5	77144.4	93533	97137.2	85914	-	-	putatively annotated	61979.4	55447	110969	114633	147128	81231.5	8502.47	5203.01	2590.32	11639.4	2468.75	8469.38
pmb0713	655.19	331.08	654.18	C29H34O17	[M+H]+	Tricin-7-O-(2''-O-glucosyl)glucoside	Flavonoids	Flavones	-	3	9	9	9	2.28327e+06	2.30515e+06	2.76182e+06	2.30676e+06	2.71121e+06	1.78136e+06	5299.44	5796.75	7149.97	1.04171e+06	1.14778e+06	1.07021e+06	2.70614e+06	3.1687e+06	2.10404e+06	1.01492e+06	1.10683e+06	863362	1.05289e+06	-	-	putatively annotated	9	2.45008e+06	2.26644e+06	6082.05	1.08657e+06	2.65963e+06	0	220616	380677	781.948	44822.1	435886
mws0920	301.04	151	302.043	C15H10O7	[M-H]-	Tricetin (5,7,3',4',5'-Pentahydroxyflavone)	Flavonoids	Flavones	520-31-0	3	1.28809e+06	1.36496e+06	1.34006e+06	1.23128e+06	1.38053e+06	1.53583e+06	1.05329e+06	975089	1.11598e+06	1.06375e+06	1.33211e+06	1.14772e+06	1.48093e+06	1.40806e+06	1.35427e+06	1.61596e+06	1.35078e+06	1.52523e+06	1.02263e+06	911958	1.17449e+06	1.07548e+06	C10192	ko00941	standard	1.33103e+06	1.38255e+06	1.04812e+06	1.18119e+06	1.41442e+06	1.49732e+06	32024.4	124339	57636	112087	51900.8	110043
pme0368	579.17	271.04	578.164	C27H30O14	[M+H]+	Apigenin-7-O-rutinoside (Isorhoifolin)	Flavonoids	Flavones	552-57-8	3	193946	216517	202021	282260	304769	280478	270775	265919	298358	285464	238659	130998	428893	297330	396395	33924.9	23019.2	35962.1	317446	244553	297779	307576	-	-	standard	204161	289169	278351	218374	374206	30968.7	9337.8	11054.9	14285.9	64670.9	55955.2	5682.34
pmp000013	507.15	345.09	506.142	C24H26O12	[M+H]+	Eupatilin-7-O-glucoside	Flavonoids	Flavones	-	2	219510	215947	159243	146117	253596	146660	116331	143374	137562	125332	97542.5	140200	106997	177439	59150.5	119592	172140	75072.4	143970	145865	114264	148573	-	-	putatively annotated	198233	182124	132422	121025	114529	122268	27608.5	50538.6	11623	17679.1	48583.8	39672.7
Zbsp003661	345.1	315.05	344.09	C18H16O7	[M+H]+	4',5-Dihydroxy-3,3',7-Trimethoxyflavone; Pachypodol	Flavonoids	Flavones	33708-72-4	2	4.49041e+06	4.0743e+06	3.55015e+06	4.44965e+06	3.91849e+06	4.37073e+06	3.88418e+06	3.70117e+06	3.37075e+06	2.41109e+06	2.08142e+06	2.36776e+06	2.16786e+06	2.29053e+06	2.21766e+06	2.03806e+06	1.81007e+06	1.89729e+06	3.91833e+06	3.16189e+06	3.02335e+06	3.40128e+06	C10117	-	putatively annotated	4.03829e+06	4.24629e+06	3.65203e+06	2.28676e+06	2.22535e+06	1.91514e+06	384700	234017	212466	146268	50374.2	93928.2
Lmnp002616	655.19	493.14	654.18	C29H34O17	[M+H]+	Cirsiliol-8-C-(2''-glucosyl)glucoside	Flavonoids	Flavones	-	3	9	9	9	593724	554014	951455	631364	770487	549408	9	9	9	263974	396937	380926	781159	748720	854691	324243	255003	328769	282509	-	-	putatively annotated	9	699731	650420	9	347279	794857	0	178733	91255.3	0	59266.8	44333.5
Lmgp005868	639.17	301.07	638.164	C32H30O14	[M+H]+	Chrysoeriol-7-O-(6''-feruloyl)glucoside	Flavonoids	Flavones	-	1	44053.4	62131.1	47302.5	128309	124895	97926.9	115967	137398	148090	68471.4	76583.7	81806.3	236491	203063	222196	9	9	9	99684	98638.5	81452	109379	-	-	putatively annotated	51162.3	117044	133818	75620.5	220583	9	7868.66	13589.4	13356	5486.42	13694.6	0
Zmxp002867	625.17	301.07	624.169	C28H32O16	[M+H]+	Chrysoeriol-5,7-di-O-glucoside	Flavonoids	Flavones	-	3	10481.8	2777.57	7147.03	1.47969e+06	2.83729e+06	2.96414e+06	2.0439e+07	2.03361e+07	8.82193e+06	8372.05	3589.68	2574.03	2.10669e+06	2.31201e+06	2.19487e+06	9.33967e+06	6.87605e+06	1.0508e+07	3.60548e+06	3.36013e+06	3.36313e+06	2.68575e+06	-	-	putatively annotated	6802.14	2.42704e+06	1.65323e+07	4845.25	2.20453e+06	8.90791e+06	3154.69	671877	5.45223e+06	2528.06	84099.5	1.51384e+06
pmp000579	463.12	301.07	462.116	C22H22O11	[M+H]+	Diosmetin-7-O-galactoside	Flavonoids	Flavones	-	1	78275.7	80209.4	80394.6	114863	102260	106133	105535	117311	122541	90308.6	143412	96879.9	136078	216878	185174	31031.9	27457.7	35145.6	94869.1	92036.7	118868	95165.1	-	-	putatively annotated	79626.6	107752	115129	110200	179377	31211.7	958.172	5271.16	7111.97	23636.9	33240	3141.14
MWSslk237	463.13	301.09	462.116	C22H22O11	[M+H]+	Hispidulin-7-O-glucoside(Homoplantaginin)	Flavonoids	Flavones	17680-84-1	3	150580	137067	153457	141251	155520	144667	220768	229887	171467	141404	168306	150461	292723	310272	398987	29429.9	50307.7	53949.5	165562	197742	188029	146613	C17762	-	standard	147035	147146	207374	153390	333994	44562.4	7145.55	6083.37	25661.6	11176.4	46512.2	10803.1
Hmgp001902	477.14	315.09	476.132	C23H24O11	[M+H]+	Pectolinarigenin-7-O-glucoside	Flavonoids	Flavones	-	3	53307.8	41384	49101.2	30177.4	32252.1	41339.5	16197.3	12489.6	6546.12	29718.7	39588.5	42260.9	26850.1	55039.9	8643.98	28182.9	47213.5	32671.4	25645.9	27550.6	21140.2	29042.7	-	-	putatively annotated	47931	34589.6	11744.3	37189.4	30178	36022.6	4937.72	4847.43	3975.17	5394.03	19086.7	8122.56
MW0139490	565.13	343.05	506.106	C23H22O13	[M+CH3COO]-	[6-[2-(3,4-Dihydroxyphenyl)-5,7-dihydroxy-4-oxochromen-3-yl]oxy-3,4,5-trihydroxyoxan-2-yl]methyl acetate	Flavonoids	Flavones	54542-51-7	3	8.14904e+06	9.66359e+06	8.65764e+06	1.33049e+07	1.30574e+07	1.02813e+07	1.03872e+07	1.06609e+07	1.50901e+07	7.75377e+06	8.74354e+06	5.10263e+06	6.04573e+06	6.44555e+06	1.15826e+07	6.54733e+06	4.90011e+06	4.9386e+06	1.0461e+07	9.37633e+06	7.55436e+06	9.81248e+06	-	-	putatively annotated	8.82342e+06	1.22145e+07	1.20461e+07	7.19998e+06	8.02461e+06	5.46201e+06	629330	1.37075e+06	2.15534e+06	1.53711e+06	2.52114e+06	767595
Lmtn002997	493.1	331.05	494.106	C22H22O13	[M-H]-	Mearnsetin-3-O-glucoside	Flavonoids	Flavones	-	1	37688.5	39501.8	28393.4	46291	37260.9	34124.3	32449.6	36433.2	35913.5	31394.5	25654.3	27336.6	60734.1	46561.1	47729.9	35149.5	38282.5	39124.2	49599.9	41818.8	34742.3	42566	-	-	putatively annotated	35194.6	39225.4	34932.1	28128.4	51675	37518.7	4865.77	5157.64	1768.16	2409.43	6423.46	1710.19
Lmnp002584	625.18	463.13	624.169	C28H32O16	[M+H]+	Hispidulin-8-C-(2''-O-glucosyl)glucoside	Flavonoids	Flavones	-	3	16218	7477.13	9179.37	1.53136e+06	1.46982e+06	1.81371e+06	8.86765e+06	7.34796e+06	7.94061e+06	15392.4	2636.62	1985.99	1.20677e+06	1.78739e+06	1.70286e+06	5.95845e+06	5.36288e+06	4.73635e+06	2.32142e+06	2.1029e+06	2.10295e+06	1.62187e+06	-	-	putatively annotated	10958.2	1.60496e+06	8.05207e+06	6671.66	1.56567e+06	5.35256e+06	3783.64	149728	625399	6172.19	256115	498974
Wagp008399	345.1	315.05	344.09	C18H16O7	[M+H]+	Tambulin	Flavonoids	Flavones	571-72-2	2	244533	299685	260972	201792	189016	160870	323017	381965	344867	97696.8	87786.1	97932.5	130252	131555	152659	62666.8	49614.3	45362.9	269538	200201	213861	202699	-	-	putatively annotated	268397	183893	349950	94471.8	138155	52548	23119.6	17094.6	24332.5	4728.46	10269.3	7362.57
pmf0371	315.05	300.03	316.058	C16H12O7	[M-H]-	Pedalitin	Flavonoids	Flavones	22384-63-0	3	4.95874e+06	5.61278e+06	5.52642e+06	2.88447e+06	2.44441e+06	2.33831e+06	1.18362e+06	1.22076e+06	1.48247e+06	3.18368e+06	2.74943e+06	3.55345e+06	1.27657e+06	1.27929e+06	1.11583e+06	1.33939e+06	1.25744e+06	1.33508e+06	2.38584e+06	3.39743e+06	2.7513e+06	3.31967e+06	C10119	-	standard	5.36598e+06	2.55573e+06	1.29561e+06	3.16219e+06	1.2239e+06	1.31064e+06	290110	236458	132993	328592	76423.7	37656.2
pmp000593	595.17	287.06	594.159	C27H30O15	[M+H]+	Luteolin-7-O-rutinoside	Flavonoids	Flavones	3563-98-2	2	33575.6	39056.1	57311.7	33649.4	58416.6	40245.9	19255.2	52927.6	60156.5	20583.2	9546.96	14673.5	17709.9	25045.5	24897	8303.5	36170.4	9430.2	43165.1	33544.9	46713	50053.3	-	-	putatively annotated	43314.5	44104	44113.1	14934.5	22550.8	17968	10147.3	10472.8	17823.2	4509.3	3423.56	12879.2
Lmtp003948	481.13	319.05	480.127	C22H24O12	[M+H]+	3',5',5,7-Tetrahydroxy-4'-methoxyflavanone-3'-O-glucoside	Flavonoids	Flavones	-	3	933168	662675	866181	1.08117e+06	758188	778266	447552	492942	403402	502259	412495	551447	2.05184e+06	2.59611e+06	2.20126e+06	722659	558666	500541	4.55779e+06	4.61762e+06	3.17716e+06	4.50831e+06	-	-	putatively annotated	820675	872543	447965	488734	2.28307e+06	593956	115021	147752	36556.1	57527.3	229604	94050.1
Hmpp002612	611.16	287.05	610.153	C27H30O16	[M+H]+	Luteolin-7-O-gentiobioside	Flavonoids	Flavones	-	1	55084.5	9134.73	32986.8	2.03488e+06	1.10522e+06	2.21482e+06	7.75522e+06	9.23478e+06	7.75442e+06	18584.6	37845	32334.7	2.49557e+06	1.55537e+06	795445	5.47522e+06	5.17236e+06	5.15106e+06	2.36317e+06	2.23343e+06	2.84101e+06	1.90802e+06	-	-	putatively annotated	32402	1.78497e+06	8.24814e+06	29588.1	1.61546e+06	5.26621e+06	18763.5	486241	697660	8099.32	695373	148045
Zmjp003291	595.17	433.12	594.159	C27H30O15	[M+H]+	Vitexin-2''-O-galactoside	Flavonoids	Flavones	-	2	6385.88	7800.66	2101.15	9	9	9	190155	189738	190790	8809.57	7500.74	28161.8	9	9	9	48111.1	70500.7	63957.1	212211	233828	291512	197619	-	-	putatively annotated	5429.23	9	190228	14824	9	60856.3	2423.15	0	432.776	9446.33	0	9399.81
MW0139483	609.14	463.09	610.153	C27H30O16	[M-H]-	Quercetin 3-(2-glucosylrhamnoside)	Flavonoids	Flavones	143016-74-4	3	238022	284026	260562	297159	362205	448362	1.41325e+06	1.24578e+06	1.11595e+06	587902	393289	343394	753299	727707	657712	595987	636089	654025	483757	667086	515800	691340	-	-	putatively annotated	260870	369242	1.25833e+06	441529	712906	628700	18782.4	61928.7	121694	105487	40402	24262.8
Zmzp004111	317.06	302.04	316.058	C16H12O7	[M+H]+	Selagin	Flavonoids	Flavones	-	2	87466.6	77106.2	67102.8	118496	123340	100330	118472	84249.4	92794.1	33842.5	24552.3	17212.2	109196	54093.2	61875.4	156112	151327	151295	105536	70830.7	96002.2	76509.9	-	-	putatively annotated	77225.2	114055	98505	25202.4	75054.9	152911	8313.93	9904.64	14543	6804.84	24349.7	2263.29
Lmnp002448	641.17	479.11	640.164	C28H32O17	[M+H]+	5,7,3',4'-Tetrahydroxy-6-methoxyflavone-8-C-[glucosyl-(1-2)]-glucoside	Flavonoids	Flavones	-	2	5207.63	3689.57	1503.82	404529	307635	432060	441882	624545	371289	2952.42	5038.1	5482.8	137278	143395	155666	226787	321253	356816	141072	131600	198268	168024	-	-	putatively annotated	3467.01	381408	479239	4491.11	145447	301619	1520.24	53362.5	106712	1103.06	7645.93	54869.6
Hmlp003068	627.15	303.05	626.148	C27H30O17	[M+H]+	Meratin	Flavonoids	Flavones	27215-04-9	1	63786.6	121946	103955	4.42525e+06	3.83738e+06	4.1917e+06	5.75456e+06	3.61142e+06	5.25405e+06	60792.4	49343.5	88552.9	3.80486e+06	2.02298e+06	4.12526e+06	3.49247e+06	4.50716e+06	4.04934e+06	1.98201e+06	3.13881e+06	2.9782e+06	2.88619e+06	-	-	putatively annotated	96562.4	4.15145e+06	4.87334e+06	66229.6	3.3177e+06	4.01632e+06	24312	241679	915413	16462.4	924799	414905
Zmxp004480	625.18	301.07	624.169	C28H32O16	[M+H]+	Chrysoeriol-7-O-gentiobioside	Flavonoids	Flavones	-	3	10811.7	936.818	3434.84	80707.9	146389	109977	3.35074e+06	2.40886e+06	3.68065e+06	1075.35	13251.6	9	64540.4	80409.5	122611	872722	895601	920533	461488	306126	456566	351745	-	-	putatively annotated	5061.11	112358	3.14675e+06	4778.66	89187.1	896285	4192.19	26866.9	538869	6007.09	24506.3	19525
mws1434	431.1	311.05	432.106	C21H20O10	[M-H]-	Apigenin-6-C-glucoside (Isovitexin)	Flavonoids	Flavones	38953-85-4	3	7534.54	5156.51	13212.2	24374.9	18981.6	22725.4	44917.4	42326.4	42299.2	9864.51	9589.55	8249.13	30653.4	37008.4	27999.8	56477	42618	68761.2	22317	13662.5	18076.5	17082.1	C01714	ko00944	standard	8634.42	22027.3	43181	9234.4	31887.2	55952.1	3379.43	2256.44	1227.85	705.673	3779.79	10679.4
mws0048	431.1	311.05	432.106	C21H20O10	[M-H]-	Apigenin-8-C-Glucoside (Vitexin)	Flavonoids	Flavones	3681-93-4	3	7534.54	5156.51	13212.2	24374.9	18981.6	22725.4	44917.4	42326.4	42299.2	9864.51	9589.55	8249.13	30653.4	37008.4	27999.8	56477	42618	68761.2	22317	13662.5	18076.5	17082.1	C01460	ko00941,ko00944	standard	8634.42	22027.3	43181	9234.4	31887.2	55952.1	3379.43	2256.44	1227.85	705.673	3779.79	10679.4
MW0131473	345.06	315	346.069	C17H14O8	[M-H]-	5,7,3',4'-Tetrahydroxy-6,8-dimethoxyflavone	Flavonoids	Flavones	57093-50-2	3	664390	575483	566079	1.038e+06	985236	685384	493634	765498	867330	359899	239783	282400	499532	388802	364542	351317	296546	413451	927594	594174	674042	670858	-	-	putatively annotated	601984	902873	708821	294027	417625	353772	44294.4	155290	157737	49721.5	58757.2	47758.1
pmp000587	535.11	287.05	534.101	C24H22O14	[M+H]+	Luteolin-7-O-(6''-malonyl)glucoside	Flavonoids	Flavones	-	3	74932	47265.8	44310.4	51226.7	40498.1	29363.5	52021.5	26541.8	18748	51632.2	37163.1	23595.8	37931.7	40667.5	41743.1	49040.3	46723.4	39874.1	79144.7	68718.7	48909.2	56133.4	C10103	-	putatively annotated	55502.7	40362.8	32437.1	37463.7	40114.1	45212.6	13791.5	8926.11	14209.1	11447.8	1604.42	3891.62
Lmjp003655	463.12	301.08	462.116	C22H22O11	[M+H]+	6-C-MethylKaempferol-3-glucoside	Flavonoids	Flavones	-	1	175161	93860.7	174482	161486	128556	170655	154607	183879	167606	123716	113043	115447	281119	238097	246914	28602.8	30526.3	26932.7	178392	189072	112237	145653	-	-	putatively annotated	147835	153566	168697	117402	255377	28687.3	38166.4	18076.6	11975	4571.08	18555.1	1468.26
Cmhp002692	641.17	317.06	640.164	C28H32O17	[M+H]+	Madreselvin A	Flavonoids	Flavones	188682-83-9	2	5370.45	12331.6	15335.8	1.72964e+06	1.50494e+06	978655	1.80417e+06	1.5189e+06	1.2582e+06	15910.9	8052.07	11735.9	806492	442952	649496	749163	1.02335e+06	1.31619e+06	569534	504590	811690	560084	-	-	putatively annotated	11012.6	1.40441e+06	1.52709e+06	11899.6	632980	1.02957e+06	4173.88	314720	222967	3210.45	148873	231528
pmb3041	521.09	329.2	522.101	C23H22O14	[M-H]-	Tricin-7-O-saccharic acid	Flavonoids	Flavones	-	3	16802.8	17868.1	28284.6	5667.94	17349.2	14172	8363.32	16060.4	6086.57	14528.9	20149.5	19638.5	20373.7	17642.3	20554.4	3783.03	7129.29	5644.09	9980.15	14702.6	17803.9	11960.8	-	-	putatively annotated	20985.2	12396.4	10170.1	18105.7	19523.5	5518.81	5179.77	4931.38	4267.54	2537.7	1332.21	1368.97
Smhp003736	581.14	413.08	580.143	C26H28O15	[M+H]+	carlinoside	Flavonoids	Flavones	59952-97-5	3	33619.3	40693.7	43546.4	27184.8	39565.2	25944.8	39962.1	37037.4	28104.5	18279.2	18071.9	25877.8	56046.7	33881.8	31189.8	4741.42	2311.45	1694.22	36879.8	28110.2	45301.1	26487	C10026	-	putatively annotated	39286.5	30898.3	35034.7	20743	40372.8	2915.7	4173.12	6149.33	5043.75	3631.87	11137.5	1315.35
Lmnp002413	595.17	449.11	594.159	C27H30O15	[M+H]+	Luteolin-6-C-glucoside-7-O-rhamnoside	Flavonoids	Flavones	-	2	428875	295355	212712	217782	132826	279836	382978	380037	316653	36108.9	92544.6	53480.8	56283.5	38916.5	14208.4	40882.4	48733.4	39920.7	1.29736e+06	854936	1.44776e+06	864919	-	-	putatively annotated	312314	210148	359889	60711.4	36469.5	43178.8	89059.5	60258.8	30596.4	23600.3	17264	3947.24
MW0132813	537.09	447.09	538.09	C30H18O10	[M-H]-	3,8'-Biapigenin	Flavonoids	Flavones	101140-06-1	3	298558	201605	201035	158001	157872	192128	70109.1	97747.8	83710.2	202230	139964	232091	181756	202772	145410	183193	138399	119211	107877	108240	186752	173296	-	-	putatively annotated	233732	169333	83855.7	191428	176646	146934	45839.1	16118.3	11283.9	38378.3	23695.3	26808.8
pme3227	579.17	433.11	578.164	C27H30O14	[M+H]+	Vitexin-2''-O-rhamnoside	Flavonoids	Flavones	64820-99-1	3	30954.3	26314.6	26431.4	32807.7	33079.7	30146.5	9988.54	34024	42836.8	48705.9	42030.7	31061.4	11297.4	4920.65	19612.2	4556.22	1833.45	4328.01	28983.8	26253.1	47684.7	28019.6	C12628	ko00944	standard	27900.1	32011.3	28949.8	40599.3	11943.4	3572.56	2160.14	1323.3	13882	7274.1	6015.17	1233.26
Zmhp003186	771.21	147.04	770.206	C37H38O18	[M+H]+	Isovitexin-2''-O-(6'''-feruloyl)glucoside	Flavonoids	Flavones	-	3	12812.5	18868.7	8232.18	2495.93	3215.77	6321.24	3206.07	2175.38	9	41064.3	31652.1	32139.8	1098.22	6032.56	1882.71	9	3526.54	2089.43	10589.1	22289.3	14628.7	20582.9	-	-	putatively annotated	13304.5	4010.98	1796.82	34952.1	3004.5	1874.99	4356.26	1659.82	1332.36	4326.57	2164.99	1444.01
pmp000237	579.13	283.06	578.127	C26H26O15	[M+H]+	Apigenin-6-C-(2''-glucuronyl)xyloside	Flavonoids	Flavones	-	3	61648.5	39242.8	26514.5	87004.7	54017.2	62272	111765	44019.6	89986.5	115554	90141.1	143520	106521	106828	41313	9429.77	6078.06	14103.3	49706.6	116793	93090.4	91798.9	-	-	putatively annotated	42468.6	67764.7	81923.5	116405	84887.5	9870.39	14523.6	14016	28238.3	21800	30812.1	3291.09
MWSHY0104	449.11	287.06	448.101	C21H20O11	[M+H]+	Luteolin-7-O-glucoside (Cynaroside)	Flavonoids	Flavones	5373-11-5	1	732225	757098	709396	950252	691253	954654	639783	848579	687886	1.05977e+06	814740	1.24859e+06	1.13438e+06	1.04535e+06	1.00313e+06	747082	908746	861094	946985	779545	516519	475613	C03951	ko00944	standard	732906	865386	725416	1.04103e+06	1.06095e+06	838974	19480.2	123144	89276	177615	54703.4	67827.1
pmn001702	461.07	285.05	462.08	C21H18O12	[M-H]-	Tetahydroxyflavone-7-O-glucuronide	Flavonoids	Flavones	-	1	39783.2	32013.7	33154.9	45263.8	34328.6	33880.5	66231.8	38923.8	43049.4	26980.8	19783.7	21673	29387	38714.5	33831.4	62117.5	54233.4	52453.7	40847.3	39187.1	23969	20227.9	-	-	putatively annotated	34983.9	37824.3	49401.7	22812.5	33977.7	56268.2	3425.42	5263.71	12019.3	3046.7	3809.34	4199.41
Zmhp003514	301.07	286.05	300.063	C16H12O6	[M+H]+	6,7,8-Tetrahydroxy-5-methoxyflavone	Flavonoids	Flavones	-	3	4308.62	4665.32	2441.67	1623.3	4389.44	3143.48	8133.82	3935.3	6387.45	3285	5400.68	8739.59	5715.15	6555.91	8100.51	4004.42	5449.93	3335.24	5837.14	4477.81	7137.98	2998.65	-	-	putatively annotated	3805.2	3052.07	6152.19	5808.43	6790.52	4263.2	975.099	1131.12	1722.09	2245.42	987.852	882.495
MWSmce498	579.17	271.07	578.164	C27H30O14	[M+H]+	Apigenin-7-O-neohesperidoside (Rhoifolin)	Flavonoids	Flavones	17306-46-6	3	41682.5	53217.9	7338.12	77847.3	51213.8	40571.8	21638.1	13553.7	32458.6	9	9	9	89211	40198.5	80106.8	7947.1	6189.22	2394.51	51983.6	52408.1	24255.5	30853.8	C12627	ko00944	standard	34079.5	56544.3	22550.1	9	69838.8	5510.28	19486.6	15677.5	7744.76	0	21285.8	2317.12
MW0138670	449.11	287.06	448.101	C21H20O11	[M+H]+	kaempferol 7-O-glucoside	Flavonoids	Flavones	-	3	317655	292298	193937	347599	329027	45370.3	217779	189861	260358	358173	296538	491980	66747.6	159972	193180	158604	99579.7	214059	346293	203254	282554	141418	-	-	putatively annotated	267964	240665	222666	382230	139967	157414	53358.2	138302	28987	81582.3	53519.2	46743.5
Hmzp003994	479.12	317.08	478.111	C22H22O12	[M+H]+	Pedaliin	Flavonoids	Flavones	22860-72-6	3	43567.3	28510.4	21808.1	47678.3	59095.3	29910.6	69318.7	48614.2	103428	22225.5	5930.05	13303.3	34871.2	42316.6	40391.4	72191.9	33519.9	19513.5	89053.1	57273.8	48235.3	38998.2	-	-	putatively annotated	31295.3	45561.4	73786.9	13819.6	39193	41741.8	9098.81	12008.3	22599.6	6662.59	3155.46	22277.8
Zmzp002265	643.15	481.1	642.143	C27H30O18	[M+H]+	artemisidin A	Flavonoids	Flavones	-	2	10388.9	29552.1	11044.2	1.85792e+06	310368	1.68746e+06	1.18581e+06	1.09861e+06	1.19853e+06	19781.2	12170.2	13169.5	851212	819677	899161	604356	1.21408e+06	1.27243e+06	954616	706700	345697	673115	-	-	putatively annotated	16995	1.28525e+06	1.16098e+06	15040.3	856683	1.03029e+06	8883.19	692850	44410.5	3377.02	32679	302120
Lmlp005572	433.11	271.06	432.106	C21H20O10	[M+H]+	Galangin-7-O-glucoside	Flavonoids	Flavones	-	3	140745	124847	103017	76873.3	31665.1	62448.8	33155	27410.7	31388.2	37675.7	34388.6	39602.7	16045.8	23806.4	24246.9	11835.5	28195.2	25923.7	84686.9	82320.3	40250.8	44247.8	-	-	putatively annotated	122870	56995.7	30651.3	37222.3	21366.4	21984.8	15466.1	18854.7	2402.28	2152.65	3766.51	7236.32
Hmmp002266	887.25	725.21	886.274	C39H50O23	[M+H]+	Apigenin-7-O-rutinoside-4'-O-rutinoside	Flavonoids	Flavones	-	3	6181.81	2707.98	9	3027.27	5956.92	2826.91	9755.25	10088.5	5148.2	9	9	9	5345.81	2742.78	4835.81	3818.52	8786.63	4087.03	6281.46	8548.01	3424.17	4750.76	-	-	putatively annotated	2966.26	3937.04	8330.65	9	4308.14	5564.06	2526.65	1430.61	2254.44	0	1126.28	2281.34
pmn001697	445.08	269.05	446.085	C21H18O11	[M-H]-	Apigenin-7-O-glucuronide	Flavonoids	Flavones	29741-09-1	3	38812.7	17187.7	26010	26824.6	34865.1	47176.2	34844.6	30641.6	39567.8	19444.3	10854.9	16783.6	41547.5	35816.1	48070.5	56829.3	65990.9	74589.2	48306.8	39136.9	20108.1	23621.2	-	-	putatively annotated	27336.8	36288.7	35018	15694.3	41811.4	65803.1	8878.06	8369.27	3646.17	3590.23	5006.35	7251.67
MWS20147	449.11	287.06	448.101	C21H20O11	[M+H]+	Luteolin-3'-O-glucoside	Flavonoids	Flavones	-	3	88167.5	274340	151293	231354	60283.9	861543	187164	278457	221912	44745.5	59745.3	61134.6	319631	136178	130096	9	152341	119665	1.11267e+06	1.92607e+06	753492	1.03379e+06	-	-	standard	171267	384394	229177	55208.5	195302	90671.5	77305.6	344548	37622.8	7420.15	87948.9	65481.3
pmp000878	447.13	411.11	446.121	C22H22O10	[M+H]+	Swertisin	Flavonoids	Flavones	6991-10-2	3	9978.01	9561.56	9973.74	13922.1	16454.5	9143.47	2202.19	3362.06	5343.78	17046.9	3974.54	11437.6	10087.3	12931.8	17304.5	2706.09	21360.1	4884.47	18561.6	12600.8	25489.7	9461.75	C17835	-	putatively annotated	9837.77	13173.3	3636.01	10819.7	13441.2	9650.23	195.316	3031.31	1297.1	5354.62	2968.32	8327.77
pmp001288	593.19	285.08	592.179	C28H32O14	[M+H]+	Acacetin-7-O-rutinoside (Linarin)	Flavonoids	Flavones	480-36-4	1	7841.19	9477.22	21264.8	33967.1	21965.9	22328.7	13925.3	14992	18410.1	13855.5	12257.8	9729.11	17347.2	9282.15	13793.6	3781.97	2292.43	1745.44	11634.7	8461.52	7072.19	18626.1	-	-	putatively annotated	12861.1	26087.2	15775.8	11947.5	13474.3	2606.61	5979.75	5573.9	1912.95	1698.82	3300.29	860.582
Hmpp003270	449.11	287.05	448.101	C21H20O11	[M+H]+	Luteolin-4'-O-glucoside	Flavonoids	Flavones	6920-38-3	1	1.39941e+06	1.09405e+06	1.22706e+06	1.00429e+06	1.02851e+06	991015	886733	698790	646840	1.32336e+06	1.38752e+06	1.25227e+06	1.21555e+06	1.08182e+06	1.13534e+06	919899	899486	894010	2.35298e+06	1.83806e+06	2.08001e+06	592181	-	-	putatively annotated	1.24017e+06	1.00794e+06	744121	1.32105e+06	1.14424e+06	904465	125008	15523.9	103048	55241	54955.9	11140.2
mws0917	329.07	314.04	330.074	C17H14O7	[M-H]-	3,7-Di-O-methylquercetin	Flavonoids	Flavonols	2068-02-2	2	245757	239013	221303	176439	162735	176204	371539	379714	374756	91936.1	85363.9	83209.2	164712	171438	194845	81560.6	85500.6	87864.3	245666	239893	251858	250437	C01265	ko00944,ko01110	standard	235358	171792	375336	86836.4	176998	84975.2	10312.5	6405.58	3362.59	3711.77	12914.7	2600.16
pme0321	431.1	285.04	432.106	C21H20O10	[M-H]-	Kaempferol-7-O-rhamnoside	Flavonoids	Flavonols	20196-89-8	1	779192	750576	627860	725211	867531	768298	312379	362583	318116	261297	316631	279725	504172	484232	459148	287684	268922	246437	646850	681106	683121	669371	-	-	standard	719209	787013	331026	285884	482517	267681	65641.6	59590	22436.7	23006.3	18420.7	16861.8
pmn001640	449.07	316	450.08	C20H18O12	[M-H]-	Myricetin-3-O-arabinoside	Flavonoids	Flavonols	132679-85-7	1	145587	102073	157535	255814	211496	358709	172146	130391	140990	33344.5	41739.2	33259.4	230091	249649	207664	41630.3	135588	105713	164515	167061	179065	182361	-	-	putatively annotated	135065	275339	147843	36114.4	229135	94310.5	23833.1	61665	17721.8	3977.52	17153.6	39196.3
pmp001311	627.16	303.1	626.148	C27H30O17	[M+H]+	6-Hydroxykaempferol-7,6-O-Diglucoside	Flavonoids	Flavonols	-	1	303238	172885	133202	7.83266e+06	7.85646e+06	7.3069e+06	8.10451e+06	7.80465e+06	8.26584e+06	53789.8	94578.5	50201.8	5.81259e+06	4.53263e+06	6.27972e+06	9.12491e+06	1.04971e+07	8.29634e+06	4.48082e+06	4.34383e+06	4.86444e+06	4.89029e+06	-	-	putatively annotated	203108	7.66534e+06	8.05833e+06	66190	5.54165e+06	9.3061e+06	72632.2	253641	191090	20127.1	738529	907526
Zmhp004034	465.1	303.05	464.096	C21H20O12	[M+H]+	Rhodiolgin	Flavonoids	Flavonols	94696-39-6	1	206105	320692	210408	278980	192472	137164	248835	297662	273026	176655	197285	208765	187799	78659.3	160448	312037	338647	205462	194235	192209	213130	215527	-	-	putatively annotated	245735	202872	273174	194235	142302	285382	53031.5	58361	19933.7	13285.3	46366.9	57546.8
mws0913	447.09	285.04	448.101	C21H20O11	[M-H]-	Kaempferol-3-O-galactoside (Trifolin)	Flavonoids	Flavonols	23627-87-4	1	251054	273849	274912	434172	404832	417398	400121	495457	538921	187894	123037	181654	715154	649694	746369	471913	302281	432435	1.3463e+06	1.35081e+06	1.18552e+06	1.2733e+06	C12626	ko00944,ko01110	standard	266605	418801	478167	164195	703739	402210	11004.9	12019	57969	29214.3	40284.4	72475.1
Lmyp004052	611.14	147.04	610.132	C30H26O14	[M+H]+	Quercetin-3-O-(6''-O-p-Coumaroyl)galactoside	Flavonoids	Flavonols	-	1	120777	96941.4	92899.7	200425	135871	163927	142367	108990	114121	68184.5	80632.7	85835.7	136495	123341	130559	105848	125575	86803.8	89272.2	101688	89383.8	95349.6	-	-	putatively annotated	103539	166741	121826	78217.6	130132	106076	12300.2	26428.8	14675	7405.65	5378.75	15829.3
pmb0618	627.19	465.1	626.185	C28H34O16	[M+H]+	Hesperetin-8-C-glucoside-3'-O-glucoside	Flavonoids	Flavonols	-	3	244434	55008.4	63441.4	8.83194e+06	8.08282e+06	8.33889e+06	1.16939e+07	9.29551e+06	1.20922e+07	144589	83264.4	39209.8	6.38638e+06	7.06439e+06	6.9309e+06	1.13067e+07	1.22141e+07	1.07661e+07	6.26256e+06	5.596e+06	5.84886e+06	5.39622e+06	-	-	putatively annotated	120961	8.41788e+06	1.10272e+07	89021	6.79389e+06	1.1429e+07	87376.5	310887	1.23523e+06	43213	293263	597440
Lmfn003630	449.07	316.02	450.08	C20H18O12	[M-H]-	Myricetin-3-O-xyloside	Flavonoids	Flavonols	-	1	395720	331798	390922	598342	277959	547677	433919	386800	347821	159642	158300	145756	506758	432512	434680	217729	254025	226756	554027	600141	524825	512528	-	-	putatively annotated	372813	474659	389513	154566	457984	232836	29068.3	140618	35201.4	6253.45	34500.3	15428.9
Zmcp003530	819.19	303.05	818.191	C37H38O21	[M+H]+	quercetin-3-hydroxyferuloyldiglucoside	Flavonoids	Flavonols	-	3	183228	182600	164766	152254	114859	116659	126994	111629	101337	98545.1	156672	136358	72531	76996.9	49275.9	127848	119264	119033	157153	181503	170466	156075	-	-	putatively annotated	176864	127924	113320	130525	66267.9	122048	8558.95	17219.5	10542.5	24085.8	12152.7	4102.3
Lmpn006208	461.11	315.05	462.116	C22H22O11	[M-H]-	8-Methoxykaempferol-7-O-rhamnoside	Flavonoids	Flavonols	-	2	574188	706810	621450	647852	641488	862086	533106	458741	544596	545307	720636	719631	888575	746446	663342	359293	287632	353719	642133	657366	749213	656011	-	-	putatively annotated	634150	717142	512147	661858	766121	333548	54882.3	102524	38054.6	82415.1	92997.6	32547.1
MWSHY0199	617.11	303.05	616.106	C28H24O16	[M+H]+	Quercetin-3-O-(6''-O-galloyl)galactoside	Flavonoids	Flavonols	53171-28-1	2	133483	194216	163955	55979.3	61446.9	84137	37410.5	63460.5	48305.1	88731.7	118848	92642.2	22920.3	36953.6	36185.5	5455.54	12008.1	15534.8	73021.2	66650.2	61650.9	61632.6	-	-	standard	163885	67187.7	49725.4	100074	32019.8	10999.5	24794.3	12191	10682.2	13370.9	6441.98	4176.2
pmn001637	417.08	285.04	418.09	C20H18O10	[M-H]-	Kaempferol-3-O-arabinoside (Juglanin)	Flavonoids	Flavonols	5041-67-8	1	91418.2	97263.9	84230.4	84324.7	86621.5	85670.4	59449.6	41782.7	47673	26705.5	25742.3	30557.5	63794.2	55036.8	55441.1	26566.1	36676.7	28591.5	114324	116121	129823	104397	-	-	putatively annotated	90970.8	85538.9	49635.1	27668.4	58090.7	30611.4	5330.32	942.241	7344.73	2080.38	4036.36	4367.76
Lmmp001947	481.1	319.05	480.09	C21H20O13	[M+H]+	Gossypetin-3-O-glucoside	Flavonoids	Flavonols	-	1	385332	375282	379161	471275	513570	379358	273641	222282	288515	286226	180566	262723	1.5896e+06	1.76669e+06	984602	314513	277413	197004	3.03435e+06	3.30697e+06	2.79192e+06	2.71348e+06	-	-	putatively annotated	379925	454734	261479	243172	1.44697e+06	262976	4138.18	56026.4	28373.9	45296.6	334839	49046.8
Hmcp002207	479.12	317.06	478.111	C22H22O12	[M+H]+	Isorhamnetin-7-O-glucoside (Brassicin)	Flavonoids	Flavonols	6743-96-0	1	101547	165128	95925.9	277869	223947	165315	280977	302537	294742	85103.1	87235.4	94030.3	167200	207928	179330	30142.7	54582.8	34561.1	227076	219928	212702	183568	-	-	putatively annotated	120867	222377	292752	88789.6	184819	39762.2	31381.3	45963.5	8913.77	3806.6	17074.4	10633.9
Lmdp003808	317.07	302.04	316.058	C16H12O7	[M+H]+	Azaleatin (5-O-Methylquercetin)	Flavonoids	Flavonols	529-51-1	1	229175	290970	268381	202823	212539	208527	225857	148666	166396	152463	166822	146973	193585	199254	147004	92333.9	104751	99661.1	180040	160404	191197	158844	C10022	-	putatively annotated	262842	207963	180306	155419	179948	98915.2	25530	3986.68	33012.4	8368.44	23409.3	5096.45
Lmyn001269	609.15	285.04	610.154	C27H30O16	[M-H]-	Kaempferol-3-O-sophoroside	Flavonoids	Flavonols	19895-95-5	2	36099.1	35846.9	34932	1.19676e+06	1.38004e+06	1.36857e+06	404595	2.17268e+06	3.08429e+06	36198.4	46532.1	37259.3	1.6262e+06	1.54976e+06	1.59781e+06	2.89862e+06	3.27909e+06	2.37749e+06	1.04967e+06	1.03375e+06	1.04947e+06	1.24605e+06	C12634	ko00944,ko01110	putatively annotated	35626	1.31513e+06	1.88719e+06	39996.6	1.59126e+06	2.85173e+06	501.428	83827.2	1.11245e+06	4641.57	31545.5	369568
Lmmn003398	489.11	285.04	490.111	C23H22O12	[M-H]-	Kaempferol-3-O-(6''-O-acetyl)glucoside	Flavonoids	Flavonols	-	3	110270	98304.8	108849	150476	149406	153302	115729	91881.4	101465	64083	70502.1	65085.4	109435	134668	122877	107526	121235	111254	137169	170038	158352	176606	-	-	putatively annotated	105808	151062	103025	66556.9	122327	113338	5337.17	1643.23	9798.07	2819.59	10308.7	5787.83
Lmjp003231	495.11	333.07	494.106	C22H22O13	[M+H]+	Patuletin-3-O-glucoside	Flavonoids	Flavonols	-	3	9431.14	4224.63	5728.44	16682.9	4003.77	1688.49	7193.88	16028.1	16705.7	8994.91	4595.5	3785.77	4581.55	8318.17	14147.7	13682.8	24106.3	9787.93	64675.4	55544.6	49704	59011.3	-	-	putatively annotated	6461.4	7458.4	13309.2	5792.06	9015.81	15859	2187.83	6590.86	4333.04	2288.75	3936.4	6044.59
mws0059	609.15	301.04	610.153	C27H30O16	[M-H]-	Quercetin-3-O-rutinoside (Rutin)	Flavonoids	Flavonols	153-18-4	1	570737	529370	680602	574277	558390	470716	492196	595740	521592	176365	179802	156007	624425	389989	523922	307218	348332	383526	299349	325217	386649	354429	C05625	ko00944,ko01100,ko01110	standard	593570	534461	536509	170724	512779	346359	63816.6	45538.8	43568.1	10501.2	96032	31183.9
Hmcp001769	581.15	303.04	580.143	C26H28O15	[M+H]+	Quercetin-3-O-rhamnosyl(1→2)arabinoside	Flavonoids	Flavonols	-	3	8475.12	43902.6	27176.8	20681.2	27811	40048.1	12610.2	33119.2	10888.7	16196.7	23070.7	23877.1	22704.5	25855.9	25056.6	5158.28	9482.17	7435.88	27012.9	31017.1	26027.1	23792.5	-	-	putatively annotated	26518.2	29513.4	18872.7	21048.2	24539	7358.77	14470.7	7997.65	10098.3	3446.29	1337.58	1766.06
mws1329	463.09	301.04	464.096	C21H20O12	[M-H]-	Quercetin-7-O-glucoside	Flavonoids	Flavonols	491-50-9	2	3.05242e+06	2.51128e+06	2.92059e+06	5.69238e+06	4.01979e+06	5.83273e+06	1.05277e+07	1.15063e+07	1.15938e+07	2.96754e+06	3.42841e+06	2.91675e+06	1.49447e+07	1.52104e+07	1.16258e+07	2.08798e+07	2.26735e+07	1.72118e+07	6.00713e+06	4.55466e+06	5.1815e+06	5.10271e+06	C12639	-	standard	2.8281e+06	5.18163e+06	1.12093e+07	3.10423e+06	1.3927e+07	2.0255e+07	230400	823543	483254	230161	1.63079e+06	2.27309e+06
mws1290	593.13	285.04	594.137	C30H26O13	[M-H]-	Kaempferol-3-O-(6''-p-Coumaroyl)glucoside (Tiliroside)	Flavonoids	Flavonols	20316-62-5	2	173833	195498	193512	228059	222035	148224	96939.9	123094	112203	33006.2	167224	28269.6	107794	130755	118938	53922.6	68509.8	56760.6	146978	152770	118636	126041	C17140	-	standard	187615	199439	110745	76166.6	119162	59731	9778.65	36298.1	10726.8	64416.4	9375.34	6314.75
Lmdp003286	465.1	303.06	464.096	C21H20O12	[M+H]+	Isohyperoside	Flavonoids	Flavonols	35589-21-0	1	1.43754e+06	1.16556e+06	1.55909e+06	2.25495e+06	1.02022e+06	1.89326e+06	2.10308e+06	1.72027e+06	1.67355e+06	2.71412e+06	2.18763e+06	1.97605e+06	5.07412e+06	2.72434e+06	2.89461e+06	2.5436e+06	2.36896e+06	1.99053e+06	2.98975e+06	2.53852e+06	2.29488e+06	2.34548e+06	-	-	putatively annotated	1.3874e+06	1.72281e+06	1.8323e+06	2.2926e+06	3.56436e+06	2.30103e+06	164521	518285	192417	310325	1.06983e+06	230845
mws0089	447.09	285.04	448.101	C21H20O11	[M-H]-	Kaempferol-7-O-glucoside	Flavonoids	Flavonols	16290-07-6	2	231107	232915	338121	474308	303189	401908	517114	566819	454182	206481	170705	198139	594617	683438	472154	407594	357244	394434	1.37391e+06	1.38499e+06	1.26922e+06	1.68706e+06	-	-	standard	267381	393135	512705	191775	583403	386424	50026.6	70133.6	46089.4	15283	86620	21321.4
Lmjp004941	301.07	286.05	300.063	C16H12O6	[M+H]+	3,5,4'-Trihydroxy-7-methoxyflavone (Rhamnocitrin)	Flavonoids	Flavonols	569-92-6	3	5509.83	5622.66	3366.98	4581.03	2466.03	4288.07	4756.15	9594.18	7791.41	6847.39	4677.31	8137.3	7635.75	9467.55	10586.8	3151.31	7147.13	8667.97	6545.92	4977.37	5542.24	6469.86	C17059	-	putatively annotated	4833.16	3778.38	7380.58	6554	9230.04	6322.13	1037.77	935.646	1996.37	1427.69	1216.42	2326.49
Lmmp003817	535.11	287.05	534.101	C24H22O14	[M+H]+	Kaempferol-3-O-(6''-malonyl)glucoside	Flavonoids	Flavonols	-	1	121947	99686.1	102027	126838	83910.1	86357.8	124449	138241	76891.4	89080.8	86849.9	57768.4	83698.2	69563.8	60094.5	109741	97914.3	75405.6	140700	114214	105547	130690	-	-	putatively annotated	107887	99035.3	113194	77899.7	71118.8	94353.5	9988.01	19684.9	26279.9	14264.1	9698.68	14241.6
mws1045	625.14	463.09	626.148	C27H30O17	[M-H]-	Myricetin-3-O-rutinoside	Flavonoids	Flavonols	-	3	3.04612e+06	3.79061e+06	3.69329e+06	3.82227e+06	2.70637e+06	4.06954e+06	3.31274e+06	2.8455e+06	1.8673e+06	1.76731e+06	1.72789e+06	1.54543e+06	3.54351e+06	3.03337e+06	2.25491e+06	2.30954e+06	2.4194e+06	2.44724e+06	4.33372e+06	5.7995e+06	5.79997e+06	5.22211e+06	-	-	standard	3.51001e+06	3.53272e+06	2.67518e+06	1.68021e+06	2.94393e+06	2.39206e+06	330416	592979	602262	96653.2	529853	59446.3
Smgp004575	465.1	303.05	464.096	C21H20O12	[M+H]+	Quercetin-5-O-β-D-glucoside	Flavonoids	Flavonols	-	1	1.59143e+06	1.90236e+06	1.81586e+06	1.93089e+06	2.38588e+06	1.83185e+06	1.54205e+06	3.35347e+06	1.95902e+06	1.93909e+06	2.12159e+06	2.08811e+06	3.52644e+06	2.26431e+06	3.95027e+06	3.02184e+06	3.01311e+06	3.55765e+06	2.74545e+06	3.17746e+06	2.31262e+06	2.98389e+06	-	-	putatively annotated	1.76988e+06	2.04954e+06	2.28485e+06	2.0496e+06	3.24701e+06	3.19753e+06	131035	241244	774567	79325.6	716091	254666
mws0919	431.1	285.04	432.106	C21H20O10	[M-H]-	Kaempferol-3-O-rhamnoside (Afzelin)(Kaempferin)	Flavonoids	Flavonols	482-39-3	1	929573	820240	809636	877384	830552	849424	382803	442849	406885	370439	392431	292009	585909	576432	409931	313233	318647	294404	606455	768317	802060	834756	C16911	ko00944	standard	853150	852453	410846	351626	524091	308761	54212.5	19238.9	24673.2	43101.4	80815.8	10389.9
Zmcp002666	627.14	303.05	626.148	C27H30O17	[M+H]+	Quercetin-3,7-Di-O-glucoside	Flavonoids	Flavonols	-	1	119350	100437	130503	9.00243e+06	5.62046e+06	3.80039e+06	4.95841e+06	4.49022e+06	4.87552e+06	96897.3	54401.2	47357.3	3.7557e+06	4.69582e+06	4.9289e+06	4.43032e+06	4.46613e+06	8.44394e+06	2.32901e+06	2068257	1.97183e+06	2.66624e+06	-	-	putatively annotated	116763	6.14109e+06	4.77472e+06	66218.6	4.46014e+06	5.78013e+06	12410.1	2.1554e+06	203995	21882.9	507118	1.88366e+06
Lmmp003271	481.1	319.05	480.09	C21H20O13	[M+H]+	Gossypetin-8-O-β-D-glucoside	Flavonoids	Flavonols	652-78-8	2	775281	941602	1.47791e+06	751166	1.07678e+06	1.21067e+06	497453	551946	522108	665944	981868	639949	450834	619249	560858	472237	644022	417308	1.30839e+06	1.4482e+06	1.02551e+06	1.31372e+06	C10051	-	putatively annotated	1.06493e+06	1.01287e+06	523836	762587	543647	511189	299810	192959	22280.1	155418	69824.1	96566.7
mws1173	271.06	243.07	272.068	C15H12O5	[M-H]-	Garbanzol	Flavonoids	Flavonols	1226-22-8	3	111948	95760.8	127930	94345.2	106083	69749.4	89368.3	61768.8	60937.1	83358.5	38106.9	119917	232304	264359	269962	84276.8	70751.4	61670.6	93763.3	118343	117709	134147	C09751	ko00941	standard	111880	90059.3	70691.4	80460.9	255542	72232.9	13132.9	15139.7	13210.9	33461.8	16589.8	9288.18
Lmbp002336	611.16	303.05	610.153	C27H30O16	[M+H]+	Quercetin-3-O-(2''-O-rhamnosyl)galactoside	Flavonoids	Flavonols	-	3	596299	347693	276363	500708	545050	380006	1.21897e+06	772934	1.38026e+06	605790	550904	608818	660244	560540	555666	489003	712055	423025	851856	663838	692093	606861	-	-	putatively annotated	406785	475255	1.12406e+06	588504	592150	541361	137134	69741.3	256864	26616	48190.8	123668
Hmcp001578	641.17	479.11	640.164	C28H32O17	[M+H]+	Isorhamnetin-3,7-O-diglucoside	Flavonoids	Flavonols	6758-51-6	2	13740.8	5643.85	666.415	1.97039e+06	1.88254e+06	2.62685e+06	2.77429e+06	2.42486e+06	2.16227e+06	6998.53	8682.54	5235.24	1.18246e+06	1.44335e+06	1.32217e+06	2.65828e+06	2.86706e+06	3.22124e+06	1.18102e+06	812461	1.12224e+06	1.09825e+06	-	-	putatively annotated	6683.69	2.15993e+06	2.45381e+06	6972.1	1.31599e+06	2.91553e+06	5388.01	332108	250693	1407.48	106596	232371
pmn001583	609.15	300.03	610.153	C27H30O16	[M-H]-	Quercetin-3-O-robinobioside	Flavonoids	Flavonols	52525-35-6	1	630547	581986	539378	456463	582446	509538	385774	295608	436791	184395	147251	135145	350802	397873	418246	236526	270432	171692	356220	241231	305197	315404	-	-	putatively annotated	583970	516149	372725	155597	388974	226217	37245.9	51644.5	58371.8	20954.6	28243.9	40964.3
Hmdp001794	769.09	303.05	768.117	C35H28O20	[M+H]+	Quercetin-3-O-(2'',3''-O-digalloyl)-glucoside	Flavonoids	Flavonols	-	3	1.1488e+06	976911	837416	321759	396898	313072	132528	179966	233077	470865	701222	757055	179428	180279	213367	14235.3	20099.7	13342.1	592861	491013	402511	505715	-	-	putatively annotated	987709	343910	181857	643047	191025	15892.4	127351	37636.1	41070.6	123867	15802	2997.3
Lmpp003465	481.1	319.04	480.09	C21H20O13	[M+H]+	Myricetin-3-O-β-D-glucoside	Flavonoids	Flavonols	19833-12-6	1	357139	535788	305724	411056	319083	370594	190680	127367	138656	291364	295740	203872	862169	974892	1.29318e+06	219604	307373	226079	2.08221e+06	1.69484e+06	1.74675e+06	2.35835e+06	-	-	putatively annotated	399550	366911	152234	263659	1.04341e+06	251019	98595.1	37637.8	27573	42313.1	182508	39936.2
Lmfn004065	433.08	300.03	434.085	C20H18O11	[M-H]-	Morin-3-O-arabinoside	Flavonoids	Flavonols	-	2	1.13409e+07	1.52589e+07	1.1507e+07	3.35919e+07	3.18801e+07	3.50801e+07	2.81608e+07	2.82303e+07	2.87755e+07	2.709e+06	2.56598e+06	2.47955e+06	1.41212e+07	1.409e+07	1.83678e+07	1.74079e+07	1.62123e+07	1.73453e+07	1.11047e+07	1.58176e+07	1.56093e+07	1.58325e+07	-	-	putatively annotated	1.27023e+07	3.35174e+07	2.83888e+07	2.58485e+06	1.55263e+07	1.69885e+07	1.80909e+06	1.30747e+06	274849	94616.6	2.00925e+06	549473
mws0856	463.09	301.04	464.096	C21H20O12	[M-H]-	Quercetin-4'-O-glucoside (Spiraeoside)	Flavonoids	Flavonols	20229-56-5	2	3.15432e+06	2.81611e+06	2.70258e+06	5.43378e+06	5.29848e+06	4.47846e+06	9.98455e+06	8.08881e+06	7.64881e+06	2.97842e+06	3.32176e+06	2.77507e+06	1.40533e+07	1.62653e+07	1.02824e+07	1.58134e+07	2.13908e+07	1.97227e+07	4.55547e+06	3.96318e+06	5.82146e+06	5.03383e+06	-	-	standard	2.891e+06	5.07024e+06	8.57405e+06	3.02508e+06	1.35337e+07	1.89756e+07	191872	422083	1.01342e+06	225613	2.46998e+06	2.33744e+06
Lmmp003091	611.16	303.05	610.153	C27H30O16	[M+H]+	Quercetin-3-O-(4''-O-glucosyl)rhamnoside	Flavonoids	Flavonols	59262-54-3	3	146644	131811	105450	56755.5	108452	112916	84938.2	52036.3	86704.4	160753	62206.2	67628.8	138650	116305	128179	61400.7	78600.7	66374.7	103308	150344	148436	141044	C17563	-	putatively annotated	127968	92708	74559.6	96862.7	127711	68792	17035.2	25487.5	15942.7	45231.6	9128.34	7226.92
MWSslk254	595.17	287.06	594.159	C27H30O15	[M+H]+	Kaempferol-3-O-glucorhamnoside	Flavonoids	Flavonols	40437-72-7	1	33575.6	39056.1	57311.7	33649.4	58416.6	40245.9	19255.2	52927.6	60156.5	20583.2	9546.96	14673.5	17709.9	25045.5	24897	8303.5	36170.4	9430.2	43165.1	33544.9	46713	50053.3	-	-	standard	43314.5	44104	44113.1	14934.5	22550.8	17968	10147.3	10472.8	17823.2	4509.3	3423.56	12879.2
Hmgp001996	319.05	273.04	318.038	C15H10O8	[M+H]+	Quercetagetin; 3,3',4',5,6,7-Hexahydroxyflavone	Flavonoids	Flavonols	90-18-6	2	3.55006e+06	3.13216e+06	2.81401e+06	2.98284e+06	2.75059e+06	2.56433e+06	816899	1.01014e+06	963324	1.75259e+06	2.07296e+06	1.30297e+06	2.21291e+06	2.2401e+06	2.01058e+06	1.04159e+06	1.41571e+06	1.32463e+06	3.65827e+06	3.06623e+06	2.52828e+06	3.60538e+06	C10122	-	putatively annotated	3.16541e+06	2.76592e+06	930121	1.70951e+06	2.15453e+06	1.26064e+06	301410	171200	82308.9	315820	102394	159292
Zmhp003716	611.16	303.05	610.153	C27H30O16	[M+H]+	Rhodionidin	Flavonoids	Flavonols	-	3	477035	425931	511458	326436	416896	405945	1.05605e+06	1.40772e+06	863304	710801	421750	392978	574683	578906	674694	419887	390800	430743	623869	703951	783874	516203	-	-	putatively annotated	471475	383092	1.10902e+06	508510	609427	413810	35136.9	40310.6	225389	143523	46182.5	16863.2
mws2186	435.09	303.05	434.085	C20H18O11	[M+H]+	Avicularin(Quercetin-3-O-α-L-arabinofuranoside)	Flavonoids	Flavonols	572-30-5	1	165708	207929	214132	267730	200520	281913	190718	243124	137523	71262.7	140467	110966	196773	154095	180326	177601	147523	213411	99323.7	133170	124155	153487	-	-	standard	195923	250054	190455	107565	177064	179511	21514.5	35501.4	43111.9	28354.6	17575.5	26932.3
MW0138164	275.09	107.05	274.084	C15H14O5	[M+H]+	Fisetinidol	Flavonoids	Flavonols	490-49-3	3	589014	376708	396670	228946	239127	212781	124423	97777.1	134967	303849	352998	290519	103206	126602	119507	93542.8	73381.9	87012.1	297205	249549	237389	190675	C09735	-	putatively annotated	454131	226951	119056	315789	116438	84645.6	95724.2	10847.6	15649.8	26867.8	9794.75	8399.01
MWSHY0201	579.17	287.06	578.164	C27H30O14	[M+H]+	Kaempferol-3,7-O-dirhamnoside (Kaempferitrin)	Flavonoids	Flavonols	482-38-2	3	336015	338947	316272	336041	399672	528391	420134	494446	480288	439592	369288	427134	811021	680862	643011	73525	65446.3	32519.6	474009	431079	327347	339716	C16981	-	standard	330411	421368	464956	412004	711631	57163.6	10069.5	80010.9	32216.7	30630.4	71958.1	17735.3
Zmcn003728	609.15	285.04	610.153	C27H30O16	[M-H]-	Kaempferol-3,7-O-diglucoside	Flavonoids	Flavonols	25615-14-9	3	4902.92	1339.03	1857.79	21699.7	93446.4	74873.2	1.88194e+06	1.20361e+06	1.27985e+06	1520.73	6809.23	5391.78	158515	69526.4	113152	621451	463521	389826	165460	140540	145218	213359	-	-	putatively annotated	2699.91	63339.8	1.45513e+06	4573.92	113731	491599	1572.09	30404.6	303398	2235.13	36331.6	96622.6
Zmpp002571	303.05	257.05	302.043	C15H10O7	[M+H]+	Robinetin	Flavonoids	Flavonols	490-31-3	2	4.56144e+06	3.34625e+06	4.45284e+06	3.66933e+06	3.35499e+06	3.27805e+06	2.2429e+06	1.94855e+06	1.49788e+06	2.70782e+06	2.56197e+06	2.36499e+06	2.72792e+06	2.24843e+06	2.46178e+06	2.00242e+06	2.56691e+06	1.9805e+06	2.6189e+06	1.95954e+06	2.32158e+06	1.5766e+06	C10177	-	putatively annotated	4.12018e+06	3.43412e+06	1.89645e+06	2.54493e+06	2.47937e+06	2.18328e+06	549040	169257	306376	140476	196145	271421
Lmsp003939	625.18	317.07	624.169	C28H32O16	[M+H]+	Isorhamnetin-3-O-galactoide-7-O-rhamnoside	Flavonoids	Flavonols	-	3	23309	37226.9	25774.4	22983.8	50714.4	36160.4	69103.6	65716.5	39960.3	15137.2	18890.1	1283.17	32565.4	40954.8	25482.9	24959.3	21914.3	13941.6	33919.6	55338.2	56520	47746.8	-	-	putatively annotated	28770.1	36619.5	58260.1	11770.2	33001	20271.7	6064	11325.6	13013.6	7572.05	6323.88	4645.48
Lmcp003788	479.12	317.06	478.111	C22H22O12	[M+H]+	Isotamarixin	Flavonoids	Flavonols	-	3	29131.9	28972.3	38451.6	50646.7	47707.7	81241.7	50118.5	59949.5	64326.9	13827.1	16733.6	14374.3	9629.93	49227.3	37730.3	24809.5	9	44299.8	81105.5	54236.4	51000.2	61293.9	-	-	putatively annotated	32185.3	59865.4	58131.6	14978.3	32195.8	23039.4	4431.42	15162.9	5941.29	1261.12	16632.5	18124.9
Lmjp002906	479.12	317.07	478.111	C22H22O12	[M+H]+	Rhamnetin-3-O-Glucoside	Flavonoids	Flavonols	27875-34-9	1	29691	26364.6	23549	23232.9	142612	44347.2	89202.9	119267	25157.4	9	9	9	97553.6	61043.9	73711	55141.4	54701	68637.7	84018.8	96691.4	86843.4	52887.3	-	-	putatively annotated	26534.9	70064.1	77875.7	9	77436.1	59493.4	2510.33	52018.4	39246	0	15136	6468.53
pmp001310	627.16	303.1	626.148	C27H30O17	[M+H]+	6-Hydroxykaempferol-3,6-O-Diglucoside	Flavonoids	Flavonols	-	1	51435.3	14986.4	52458.9	347372	955849	374599	1.87748e+06	1.6925e+06	1.7822e+06	9	9	9	435931	380052	562166	1.65818e+06	1.49885e+06	1.89374e+06	798813	645443	435526	717022	-	-	putatively annotated	39626.9	559273	1.78406e+06	9	459383	1.68359e+06	17428.5	280641	75527.3	0	76174.8	162212
MWSHY0046	465.1	303.05	464.096	C21H20O12	[M+H]+	Quercetin-3-O-glucoside (Isoquercitrin)	Flavonoids	Flavonols	482-35-9	1	1.81673e+06	1.99922e+06	1.63296e+06	2.17037e+06	1.40487e+06	1.50376e+06	2.76817e+06	2.09232e+06	2.51357e+06	1.50358e+06	2.28755e+06	1.54392e+06	3.38305e+06	4.15809e+06	1.77333e+06	2.24e+06	2.58182e+06	2.81926e+06	2.87007e+06	2.50614e+06	1.73144e+06	1.81922e+06	C05623	ko00944,ko01100,ko01110	standard	1.8163e+06	1.693e+06	2.45802e+06	1.77835e+06	3.10482e+06	2.54702e+06	149526	339958	278699	360434	993255	237758
Lmdp004267	611.14	147.04	610.132	C30H26O14	[M+H]+	Quercetin-3-O-(6''-O-p-Coumaroyl)glucoside	Flavonoids	Flavonols	-	2	138465	140899	184432	160834	193288	114573	114530	150705	102405	57759.6	74673.2	54139.1	165655	119606	165026	113842	100258	98276.9	104946	110272	139530	74681.1	-	-	putatively annotated	154599	156232	122547	62190.6	150095	104126	21118.7	32299.6	20517.3	8949.42	21560.9	6918.21
Lmdp003509	435.09	303.06	434.085	C20H18O11	[M+H]+	Quercetin-3-O-xyloside (Reynoutrin)	Flavonoids	Flavonols	549-32-6	1	447791	523503	249230	413258	502503	638363	280299	330140	418946	313639	316842	228752	339895	466776	442183	850168	560612	645084	304712	336748	210792	206131	-	-	putatively annotated	406842	518041	343129	286411	416284	685288	115655	92553	57342.6	40791.8	54940.6	121581
Lmdp004892	535.11	287.05	534.101	C24H22O14	[M+H]+	Kaempferol-3-O-(6''-malonyl)galactoside	Flavonoids	Flavonols	-	3	121020	103901	82023.2	91500.6	73318.6	76438.6	133355	103789	85691.4	76500.9	79000.8	74355	73561	67965.9	67029	122898	116895	77247.2	158741	102942	102786	96358	-	-	putatively annotated	102315	80419.3	107612	76618.9	69518.7	105680	15960	7938.52	19645.4	1898.47	2883.87	20254
Lmjp002461	611.16	303.05	610.153	C27H30O16	[M+H]+	Quercetin-3-O-neohesperidoside	Flavonoids	Flavonols	29662-79-1	1	203870	186460	195135	105777	171856	207080	107138	95506.6	83806.9	132777	78064.8	85510.7	209620	163855	54231.4	58308.2	78615.4	92705.3	182545	127103	135655	99415.3	-	-	putatively annotated	195155	161571	95483.7	98784.1	142569	76542.9	7107.65	41991.2	9524.7	24227.8	65198.4	14118.8
Lmsp004166	611.16	303.05	610.153	C27H30O16	[M+H]+	Quercetin-3-O-glucoside-7-O-rhamnoside	Flavonoids	Flavonols	-	1	203870	186460	195135	105777	171856	207080	107138	95506.6	83806.9	132777	78064.8	85510.7	209620	163855	54231.4	58308.2	78615.4	92705.3	182545	127103	135655	99415.3	-	-	putatively annotated	195155	161571	95483.7	98784.1	142569	76542.9	7107.65	41991.2	9524.7	24227.8	65198.4	14118.8
Hmcp001628	671.18	347.07	670.174	C29H34O18	[M+H]+	Limocitrin-3,7-di-O-glucoside	Flavonoids	Flavonols	-	3	116300	129631	90910.9	33843.8	122590	117553	23912.9	40599.6	48790.7	38427.8	30563.3	35738.1	21083.3	20421.6	12356.4	10340.2	3192.07	6511.11	69030.4	43614.5	83738.2	64513.4	-	-	putatively annotated	112281	91328.9	37767.8	34909.7	17953.8	6681.13	16060.7	40700.1	10351.8	3263.66	3967.16	2920.7
Zmcp003989	595.16	287.05	594.159	C27H30O15	[M+H]+	Kaempferol-3-O-rhamnosyl(1→2)glucoside	Flavonoids	Flavonols	-	1	859381	466420	524750	437889	313485	251859	573662	521772	377050	237434	88648	231217	209135	102028	125171	209729	147471	85065.5	1.98587e+06	1.67309e+06	1.15365e+06	1.19886e+06	-	-	putatively annotated	616850	334411	490828	185766	145445	147422	173140	77374.7	83195.2	68720	46016.4	50893.8
Lmcp003402	479.12	317.06	478.111	C22H22O12	[M+H]+	Tamarixetin-3-O-glucoside (Tamarixin)	Flavonoids	Flavonols	27542-39-8	3	18143.9	43414.2	21748.6	23092.5	60463.1	23971.5	59673.7	63092.7	72966.5	2480.94	7405.65	26675.6	6010.08	41669.9	22695.1	36841.7	22923.4	14362.6	80909.8	87787.1	44344.3	66834.4	-	-	putatively annotated	27768.9	35842.4	65244.3	12187.4	23458.3	24709.3	11160.3	17413.2	5636.01	10440.1	14568	9263.52
Lmzn001894	461.07	285.04	462.08	C21H18O12	[M-H]-	Kaempferol-3-O-glucuronide	Flavonoids	Flavonols	22688-78-4	1	25429.7	34527.9	35635.6	34138.2	32703.1	44800.1	52437.1	52491.6	51362.8	11236.2	18388.7	24803.6	28815.6	30902.1	28571.5	46286	52166.7	49006.6	48494.8	38407.8	29332.3	25373.7	-	-	putatively annotated	31864.4	37213.8	52097.2	18142.8	29429.7	49153.1	4572.45	5396.21	519.77	5541.62	1045.87	2403
Lmdp002969	481.1	319.06	480.09	C21H20O13	[M+H]+	Myricetin-3-O-galactoside	Flavonoids	Flavonols	15648-86-9	1	268058	347564	238074	414524	385122	296812	174033	101249	146790	208387	302154	202920	607629	529103	988869	267886	292853	221866	2.73447e+06	1.96844e+06	1.66275e+06	1.39246e+06	-	-	putatively annotated	284565	365486	140691	237821	708534	260868	46198.1	50021.3	30025.2	45545.6	200802	29402.1
Lmwp003442	449.11	287.06	448.101	C21H20O11	[M+H]+	Amoenin	Flavonoids	Flavonols	-	1	602282	1.28297e+06	941290	469517	350211	487556	706744	843281	868034	156475	137383	160407	169036	101886	117543	139350	285829	124547	3.26833e+06	1.51284e+06	3.04719e+06	3.26651e+06	-	-	putatively annotated	942180	435761	806020	151422	129489	183242	277889	60939.8	70922.4	10056.2	28685.7	72791.4
MWSHY0050	595.17	287.05	594.159	C27H30O15	[M+H]+	Kaempferol-3-O-rutinoside(Nicotiflorin)	Flavonoids	Flavonols	17650-84-9	1	47647.6	59467.5	42520.4	15903.1	39611.8	20944.1	37338.3	9337.1	13703.3	20214.4	22061.5	11066	13935.3	27075.1	8206.95	15309	10033.1	8952.93	46707.2	36740.1	37411.8	68591.8	C21833	ko00944,ko01110	standard	49878.5	25486.3	20126.2	17780.6	16405.8	11431.7	7096.16	10198	12300.6	4807.47	7898.47	2776.94
MWSHY0132	449.11	303.05	448.101	C21H20O11	[M+H]+	Quercetin-3-O-rhamnoside(Quercitrin)	Flavonoids	Flavonols	522-12-3	1	7.11548e+06	8.5024e+06	1.11822e+07	6.05739e+06	5.40483e+06	6.89306e+06	5.03443e+06	3.39407e+06	1.98362e+06	5.80979e+06	6.64405e+06	4.55086e+06	4.97187e+06	7.765e+06	3.769e+06	2.03584e+06	4.44912e+06	4.66116e+06	3.16365e+06	5.42976e+06	3.47514e+06	2.74303e+06	C01750	ko00944	standard	8.93336e+06	6.11843e+06	3.47071e+06	5.66823e+06	5.50196e+06	3.71537e+06	1.68797e+06	609098	1.24667e+06	860383	1.67387e+06	1.19076e+06
Lmfp004055	435.09	303.05	434.085	C20H18O11	[M+H]+	Morin-3-O-xyloside	Flavonoids	Flavonols	-	1	544463	557924	446365	756347	598063	513437	536294	395684	635538	243112	283606	302412	443722	447133	382957	672136	219679	622546	472908	378088	395714	196787	-	-	putatively annotated	516251	622616	522505	276377	424604	504787	49721.3	100676	98404.3	24742.8	29481.9	202616
Lmsp004670	595.17	287.06	594.159	C27H30O15	[M+H]+	Kaempferol-3-O-glucoside-7-O-rhamnoside	Flavonoids	Flavonols	2392-95-2	1	57719.1	65770.6	52487.8	53417.6	58737.3	32506.9	11454.8	35725.6	11773.1	13607.5	24312.7	68545.7	11909.8	16073.8	17643.4	24194.9	17446.3	8621.32	56517	70670.8	47298.7	29947.9	-	-	putatively annotated	58659.2	48220.6	19651.2	35488.6	15209	16754.2	5463.29	11321.5	11367.1	23779.9	2419.28	6376.71
Lmsp004045	625.18	317.07	624.169	C28H32O16	[M+H]+	Isorhamnetin-3-O-glucoside-7-O-rhamnoside	Flavonoids	Flavonols	17331-71-4	3	24209.7	31132	31907.4	30269.6	38440.6	31511.4	57361.1	36204.6	74906.4	13647.4	4538.73	9968.54	23525.8	26887.1	25497	11360.5	20533.4	33657.7	82705.2	50785	40567.4	47065.1	-	-	putatively annotated	29083.1	33407.2	56157.4	9384.88	25303.3	21850.6	3460.48	3595.06	15822.9	3741.42	1379.08	9150.29
Zmjp005293	593.19	285.08	592.179	C28H32O14	[M+H]+	Robinson-7-O-Neohesperidin	Flavonoids	Flavonols	-	3	18635.7	9827.99	9613.67	12510.4	5224.33	6200.98	7328.26	6106.61	590.245	14613.6	14423.9	8512.5	15525.5	8981.07	7190.7	3982.92	9023.93	7200.79	8420.8	17820.7	12946.4	9756.47	-	-	putatively annotated	12692.4	7978.56	4675.04	12516.7	10565.8	6735.88	4203.4	3229.18	2931.13	2832.43	3582.45	2084.07
HJAP005	495.11	333.07	494.106	C22H22O13	[M+H]+	Laricitrin-3-O-glucoside	Flavonoids	Flavonols	39986-90-8	1	7975.5	10218.4	1964.22	12081.8	2829.45	7181.66	12268	19419.7	7056.23	9398.16	3462.74	9877.01	10946.6	22971.2	26377.7	4263.88	22031.9	24898.7	39628.7	50332	32745.3	21012.5	-	-	putatively annotated	6719.36	7364.3	12914.6	7579.31	20098.5	17064.8	3484.83	3779.46	5068.03	2917.41	6619.1	9126.99
Lmsp003252	641.17	317.07	640.164	C28H32O17	[M+H]+	Isorhamnetin-3-O-sophoroside	Flavonoids	Flavonols	-	3	11941.1	2758.57	9233.57	3.39699e+06	3.10419e+06	2.47962e+06	4.98735e+06	2.73649e+06	4.23567e+06	7072.36	6223.14	5079.35	1.8811e+06	1.82733e+06	1.90625e+06	2.88938e+06	3.77884e+06	3.74738e+06	1.43373e+06	774094	2.00464e+06	1.77798e+06	-	-	putatively annotated	7977.75	2.9936e+06	3.9865e+06	6124.95	1.87156e+06	3.47186e+06	3852.5	382588	935649	816.599	32919.1	412082
pmb0565	509.13	347.08	508.122	C23H24O13	[M+H]+	Syringetin-3-O-glucoside	Flavonoids	Flavonols	40039-49-4	3	26988.2	18812.6	17970.1	36887.1	55471.7	48251.5	21040.9	10493.7	15318.8	31156.1	29715.9	24400.8	59032.7	37601.2	45620.8	47768.7	26842.3	37626.7	25804.9	20977.3	12169.4	31479	-	-	putatively annotated	21257	46870.1	15617.8	28424.3	47418.2	37412.6	4067.15	7649.75	4311.05	2905.14	8841.19	8544.49
Lmfp003403	481.1	319.05	480.09	C21H20O13	[M+H]+	Quercetagetin-7-O-glucoside(Quercetagitrin)	Flavonoids	Flavonols	548-75-4	1	539438	582021	591489	579476	401215	694668	252423	199719	265291	374271	294894	290693	1.34461e+06	1.38114e+06	989874	419789	373989	351202	4.46679e+06	2.11974e+06	3.4009e+06	2.11008e+06	-	-	putatively annotated	570982	558453	239144	319953	1.23854e+06	381660	22637.9	120720	28368.9	38447.2	176467	28521
Lmbp003668	419.1	287.05	418.09	C20H18O10	[M+H]+	Kaempferol-3-O-arabinoside	Flavonoids	Flavonols	-	1	11429.9	30319.5	38925.8	23515.9	26312.6	24122	10000.5	8153.91	5366.58	3300.12	8805.59	2917.11	10548.7	8017.93	10005.1	2893.97	3798.81	1329.14	36557.4	18898	17168.6	19374.3	-	-	putatively annotated	26891.7	24650.2	7840.32	5007.61	9523.9	2673.97	11483.9	1201.29	1904.73	2690.13	1087.75	1020.17
Lmmp002796	627.16	319.05	626.148	C27H30O17	[M+H]+	Gossypetin-3-O-rutinoside	Flavonoids	Flavonols	-	1	56059.5	74942.3	63681.4	7716.06	43102.5	36154	7184.13	16190.4	10853.3	12933.9	28947.5	9	29814.8	13763.7	16093.9	9	9	9	92805.6	67554.1	31403.2	56142.9	-	-	putatively annotated	64894.4	28990.8	11409.3	13963.5	19890.8	9	7756.48	15308.7	3697.75	11836.5	7081.52	0
Hmcp002539	463.12	317.06	462.116	C22H22O11	[M+H]+	Isorhamnetin-3-O-rhamnoside	Flavonoids	Flavonols	-	2	62594.1	76297.5	35680.4	48340.8	33797.3	25017.7	40816.2	17513	38668.7	38950.3	41598.3	31998.3	37318.2	26444.8	40357.4	17378.8	19711.4	12552.2	44559	16910	46504.6	21240.3	-	-	putatively annotated	58190.7	35718.6	32332.6	37515.7	34706.8	16547.5	16871.7	9618.05	10515.7	4048.35	5972.4	2981.26
Hmcp001829	595.16	303.04	594.159	C27H30O15	[M+H]+	Quercetin-3,7-Di-O-rhamnoside	Flavonoids	Flavonols	28638-13-3	3	9	9	9	3233.67	8444.02	4264.18	941.097	4557.1	5150.48	9	4446.16	7471.46	6089.53	1116.74	14294.6	10647.5	6495.68	16496.9	12349.5	14328.9	3075.92	10592.3	-	-	putatively annotated	9	5313.96	3549.56	3975.54	7166.95	11213.4	0	2252.92	1860.3	3064.66	5433.5	4102.56
Lmgp004474	579.17	271.06	578.164	C27H30O14	[M+H]+	Genistein-7-O-galactoside-rhamnose	Flavonoids	Isoflavones	-	3	152857	128581	104941	194168	190727	176173	218294	239329	248709	127032	226357	168099	270350	223849	281654	24055.6	41249.5	20212.6	149541	164021	155524	151980	-	-	putatively annotated	128793	187023	235444	173829	258618	28505.9	19562.1	7799.7	12717.1	40751.4	25014.6	9146.64
Lmdn006025	287.06	125.02	288.063	C15H12O6	[M-H]-	2-Hydroxy-2,3-dihydrogenistein	Flavonoids	Isoflavones	-	2	580297	838791	360607	542225	697117	608639	531363	456488	620099	815470	1.07813e+06	578131	409851	544052	415161	177856	133690	87362.1	987614	970751	893707	862214	C12631	ko00943,ko01100,ko01110	putatively annotated	593231	615994	535983	823910	456355	132969	195432	63447.7	66873.9	204210	62049.4	36947.3
mws1172	445.11	283.06	446.121	C22H22O10	[M-H]-	Trifolirhizin (Maackiain-3-O-glucoside)	Flavonoids	Isoflavones	6807-83-6	2	1.74961e+06	1.52075e+06	1.86502e+06	1.07647e+06	1.17105e+06	1.30055e+06	287260	291484	278440	587552	697348	606545	507750	455972	507090	285242	232670	244504	742429	896961	821486	845911	C10538	ko00943	standard	1.71179e+06	1.18269e+06	285728	630482	490271	254139	143070	91848.3	5434.07	47913	24254.3	22517.7
Zbdp007825	345.1	315.05	344.09	C18H16O7	[M+H]+	5,4'-Dihydroxy-7,2',5'-trimethoxyisoflavone (Derrugenin)	Flavonoids	Isoflavones	73428-16-7	2	281082	261699	274293	205696	179283	168355	372782	351366	351515	100871	91647.9	100611	153112	141250	156603	55118.2	54510.3	57943.6	248522	212275	247410	218865	-	-	putatively annotated	272358	184445	358554	97709.8	150322	55857.4	8030.14	15675.3	10060.6	4287.75	6571.25	1495.93
Lmhn005110	299.06	284.02	300.063	C16H12O6	[M-H]-	Aracarpene 1	Flavonoids	Isoflavones	1261245-78-6	3	59245.9	63220.7	51281.5	59471.7	63603	57976.7	114503	97137.6	100632	111521	94007.9	132424	142042	128247	157930	65000.6	71443.5	83097.1	80544.2	100938	97014.5	93333.9	-	-	putatively annotated	57916.1	60350.4	104091	112651	142740	73180.4	4964.06	2379.51	7499.48	15703.6	12128.2	7489.25
Lmhn004976	299.06	284.02	300.063	C16H12O6	[M-H]-	Aracarpene 2	Flavonoids	Isoflavones	-	3	61246.9	62585.3	49454.9	56437.3	62630.3	41564.1	99070.7	88398.3	91503.4	105750	96700.6	122415	143788	125008	124634	72799.9	60824.9	81043.3	73264.3	85922.1	81904.3	68852	-	-	putatively annotated	57762.4	53543.9	92990.8	108289	131143	71556	5899.61	8840.28	4482.14	10650.2	8942.26	8300.88
mws0062	287.06	241.05	286.048	C15H10O6	[M+H]+	Isoluteolin (Orobol)(5,7,3',4'-tetrahydroxyisoflavone)	Flavonoids	Isoflavones	480-23-9	2	236106	226110	252410	165022	138520	138762	73579.1	57571.3	52142.2	59417.3	73643.5	48634.5	63873	88975.9	75611	40148.9	44793.6	35933.4	180202	140359	112636	96921.6	C10510	-	standard	238209	147435	61097.5	60565.1	76153.3	40292	10839.3	12436.3	9099.86	10242.1	10255.4	3618.57
Lmgp004731	433.11	271.06	432.106	C21H20O10	[M+H]+	Genistein-7-O-galactoside	Flavonoids	Isoflavones	-	3	148785	123402	94064.6	60935.7	47018.7	54919.1	39304.5	39818.5	33322.2	48194.5	38438.9	46326.2	24903	40376.8	39068.6	20152.9	14862.2	17871.1	82942.3	66635.7	42639.4	38213.3	-	-	putatively annotated	122084	54291.2	37481.8	44319.9	34782.8	17628.8	22358.8	5698.95	2948.69	4227.84	7006.48	2166.7
Wbtn004362	391.07	229.05	392.074	C18H16O10	[M-H]-	1,3,6,7-tetrahydroxy-2-(3,4,5-trihydroxyoxan-2-yl)xanthen-9-one	Flavonoids	Other Flavonoids	-	2	489414	473875	529958	603656	630433	787918	367466	347302	333622	385625	432162	380096	314258	296079	393626	531623	456265	542337	344363	389397	351719	382261	-	-	putatively annotated	497749	674002	349463	399294	334655	510075	23642.2	81288.9	13901	23350.5	42354.4	38300.1
Wbtp004352	319.08	301.07	318.074	C16H14O7	[M+H]+	1,3-dihydroxy-4,6,8-trimethoxyxanthen-9-one	Flavonoids	Other Flavonoids	-	2	1.32107e+06	1.46661e+06	1.07449e+06	879666	1.31755e+06	1.06987e+06	318902	363957	418365	497968	599363	697946	995165	826047	781572	600576	444078	475514	1.31562e+06	1.23409e+06	1.23861e+06	1.07412e+06	-	-	putatively annotated	1.28739e+06	1.08903e+06	367074	598426	867594	506723	161844	179276	40665.3	81643.5	92015.1	67593.5
Wbtn006715	301.04	151	302.043	C15H10O7	[M-H]-	1,2,4,5,8-pentahydroxy-6-methylanthracene-9,10-dione	Flavonoids	Other Flavonoids	-	2	731157	700921	739614	768965	771810	599189	449000	438048	432527	1.5277e+06	1.52791e+06	1.63528e+06	738435	619778	525139	420428	479349	426623	465136	646361	566113	625868	-	-	putatively annotated	723897	713321	439858	1.56363e+06	627784	442134	16609.6	80712	6845.72	50667.1	87261.7	26436.7
Zbdp002220	333.12	171.06	332.111	C14H20O9	[M+H]+	2,6-Dimethoxypydroquinone-1-O-glucoside	Flavonoids	Other Flavonoids	-	2	99298.5	119851	119529	80649.6	69829.6	72247.2	48421.1	39925.2	28559.2	127854	160095	135864	91416.2	94128.9	77050.4	49773.2	53275.7	50225.6	75094.5	76318.9	63752.6	51869.5	-	-	putatively annotated	112893	74242.1	38968.5	141271	87531.8	51091.5	9613.47	4637	8136.78	13706.2	7493.77	1555.45
Wbtp004961	303.05	229.05	302.043	C15H10O7	[M+H]+	1,2,4,5-tetrahydroxy-7-(hydroxymethyl)anthracene-9,10-dione	Flavonoids	Other Flavonoids	-	2	5.54589e+06	4.66638e+06	4.87973e+06	3.82593e+06	4.20505e+06	4.26874e+06	2.20564e+06	2.40423e+06	2.40834e+06	2.8875e+06	2.74586e+06	2.73434e+06	3.05491e+06	3.29948e+06	2.91292e+06	2.88793e+06	2.98702e+06	2.80313e+06	3.68756e+06	2.87174e+06	2.27868e+06	2.09549e+06	-	-	putatively annotated	5.03067e+06	4.09991e+06	2.3394e+06	2.78923e+06	3.0891e+06	2.89269e+06	374584	195465	94600.8	69643.5	159654	75147.8
Wbtp004753	303.05	229.05	302.043	C15H10O7	[M+H]+	1,2,3,7,8-pentahydroxy-6-methylanthracene-9,10-dione	Flavonoids	Other Flavonoids	-	2	365264	258547	254344	247652	230995	211560	401377	274398	347896	289392	272791	340198	560088	434613	452769	435600	533272	375021	563107	449615	267427	368228	-	-	putatively annotated	292718	230069	341224	300794	482490	447964	51326.3	14749	52053.2	28675.5	55368.4	65194.6
pme0436	577.14	407.08	578.142	C30H26O12	[M-H]-	Procyanidin B3	Tannins	Proanthocyanidins	23567-23-9	1	7.59269e+06	9.1202e+06	8.65745e+06	1.08548e+07	1.48344e+07	1.25601e+07	1.39657e+07	2.10835e+07	1.85737e+07	1.02161e+07	8.33228e+06	9.12046e+06	1.88758e+07	2.29375e+07	1.86199e+07	1.45791e+06	1.0745e+06	1.07444e+06	1.24504e+07	1.18949e+07	1.14644e+07	1.12343e+07	-	-	standard	8.45678e+06	1.27498e+07	1.78743e+07	9.22295e+06	2.01444e+07	1.20228e+06	639540	1.6302e+06	2.94761e+06	772472	1.97779e+06	180753
Lssp210081	579.15	127.04	578.142	C30H26O12	[M+H]+	Procyanidin B5	Tannins	Proanthocyanidins	12798-57-1	2	1.20567e+06	1.37141e+06	1.29133e+06	1.22624e+06	1.08489e+06	887974	395941	350144	302113	1.32317e+06	1.38167e+06	1.28778e+06	654495	759513	691664	435842	507046	494254	709482	654371	651771	586281	-	-	putatively annotated	1.28947e+06	1.06637e+06	349399	1.33087e+06	701891	479047	67676.5	138715	38308.9	38715.6	43479	30993.7
HJN074	591.15	289.07	592.158	C31H28O12	[M-H]-	Procyanidin A6	Tannins	Proanthocyanidins	-	1	276471	393134	279176	678536	772416	560018	491817	711200	613074	294560	355735	325933	445082	430244	381146	5552.81	9630.41	5263.27	623103	666884	538657	658751	-	-	putatively annotated	316260	670323	605364	325410	418824	6815.5	54368.7	86905.3	89728.4	24977.4	27322.4	1993.95
pmn001646	865.2	577.14	866.206	C45H38O18	[M-H]-	Procyanidin C1	Tannins	Proanthocyanidins	37064-30-5	1	507493	700922	598705	887381	916229	859159	1.11181e+06	1.26166e+06	1.03106e+06	666893	1.31488e+06	691839	1.35742e+06	1.46335e+06	1.2806e+06	118389	105076	87686.5	784219	701099	625185	746989	C17624	-	putatively annotated	602373	887590	1.13484e+06	891205	1.36712e+06	103717	79009.6	23299.3	95542.7	299758	74920.8	12571
MWSslk094	593.13	125.03	594.137	C30H26O13	[M-H]-	Proanthocyanidins	Tannins	Proanthocyanidins	20347-71-1	3	84026.5	55719.8	62633.4	71544.2	77118.3	72786.6	74034.6	98517.7	74404.9	68519.1	71750.8	59700.6	126089	107699	99946.9	65523.6	71138.8	78826.7	95773.7	105127	92631.4	114393	-	-	standard	67459.9	73816.4	82319.1	66656.8	111245	71829.7	12049.6	2389.26	11455.1	5092.69	10962.8	5452.89
HJN049	575.12	449.09	576.127	C30H24O12	[M-H]-	2α,3α-Epoxy-5,7,3',4'-tetrahydroxyflavan-(4β-8-catechin)	Tannins	Proanthocyanidins	-	2	45576.6	60259.2	40255.1	103215	106148	72476.9	208624	182621	225217	131708	97785.4	112518	153170	156384	218034	19996	8811.82	13460.8	133666	152215	152127	171519	-	-	putatively annotated	48697	93946.6	205488	114004	175863	14089.6	8459.42	15228.5	17530.8	13888.6	29848.6	4587.53
pmn001667	577.14	407.08	578.142	C30H26O12	[M-H]-	Procyanidin B4	Tannins	Proanthocyanidins	29106-51-2	1	508906	799041	649451	1.28889e+06	1.09741e+06	1.29426e+06	1.94638e+06	2.08255e+06	1.69144e+06	704494	654328	556390	1.53989e+06	1.80989e+06	1.62467e+06	200421	186578	139687	844085	664137	881529	737836	C10238	-	putatively annotated	652466	1.22685e+06	1.90679e+06	638404	1.65815e+06	175562	118466	91560.8	162108	61502.7	112741	25989.4
HJN053	575.12	449.09	576.127	C30H24O12	[M-H]-	2α,3α-Epoxy-5,7,3',4'-tetrahydroxyflavan-(4β-8-epicatechin)	Tannins	Proanthocyanidins	-	2	54133.4	72439.8	109464	64953.6	103820	96614.2	250074	202553	141113	38273.4	84964.2	92112.4	205118	125066	207729	13583.9	14868.2	18659.9	156918	183272	175048	215132	-	-	putatively annotated	78679	88462.4	197913	71783.3	179304	15704	23015.3	16881.5	44603.8	23874.1	38366.9	2154.86
MWSHY0171	579.15	409.09	578.142	C30H26O12	[M+H]+	Procyanidin B2	Tannins	Proanthocyanidins	29106-49-8	1	3.31237e+06	3.1887e+06	2.75998e+06	4.55556e+06	4.17232e+06	2.86738e+06	4.42935e+06	4.49066e+06	3.3144e+06	3.50768e+06	3.26221e+06	3.51801e+06	4.7148e+06	3.53927e+06	4.13825e+06	333029	321911	268783	4.38781e+06	3.85152e+06	3.56217e+06	3.12781e+06	C17639	-	standard	3.08702e+06	3.86509e+06	4.07814e+06	3.4293e+06	4.13077e+06	307908	236699	722626	540621	118226	479937	28035.4
mws0836	577.14	425.09	578.142	C30H26O12	[M-H]-	Procyanidin B1	Tannins	Proanthocyanidins	20315-25-7	1	2.60326e+06	2.81251e+06	2.46189e+06	3.4184e+06	2.89587e+06	2.91726e+06	1.44829e+06	1.41903e+06	1.50652e+06	3.02283e+06	2.30754e+06	3.27421e+06	2.42021e+06	2.47174e+06	2.28909e+06	2.34102e+06	2.25542e+06	1.90587e+06	1.43287e+06	2.09486e+06	1.71252e+06	2.05919e+06	-	-	standard	2.62589e+06	3.07718e+06	1.45795e+06	2.86819e+06	2.39368e+06	2.16744e+06	144028	241440	36364.6	409508	76890.5	188225
pmn001647	865.2	713.16	866.206	C45H38O18	[M-H]-	Procyanidin C2	Tannins	Proanthocyanidins	37064-31-6	2	321019	399069	344338	646229	625556	945528	678601	737605	548337	489243	778964	922457	1.25238e+06	1.09236e+06	1.0086e+06	118813	143883	130162	585101	637084	451316	442992	-	-	putatively annotated	354809	739105	654848	730221	1.11778e+06	130953	32712.6	146207	79072.5	180186	101131	10250.4
HJAP144	1019.22	731.16	1018.22	C52H42O22	[M+H]+	Galloylprocyanidin C2	Tannins	Proanthocyanidins	-	1	166319	190214	181002	112339	134585	79699.5	96850.6	95081.7	105295	259234	277972	151735	202888	95294.5	148590	16372.8	18304.9	18558.7	125342	108037	97855.4	76867	-	-	putatively annotated	179178	108874	99075.8	229647	148924	17745.4	9839.64	22540.4	4456.57	55620.8	43925.4	976.113
pme0430	575.12	285.04	576.127	C30H24O12	[M-H]-	Procyanidin A1	Tannins	Proanthocyanidins	103883-03-0	3	10254.5	14221.2	11126.8	28175.9	19779.8	27162.7	47419.3	56114	44892.6	13206.5	11243.7	13336.5	26481.8	34376.9	31536.8	2667.21	2156.77	7325.35	13851.5	22903.5	26335.3	23473.7	-	-	standard	11867.5	25039.5	49475.3	12595.6	30798.5	4049.78	1701.97	3742.08	4806.25	957.393	3265.17	2325.54
HJN094	729.15	407.07	730.153	C37H30O16	[M-H]-	Galloylprocyanidin B4	Tannins	Proanthocyanidins	-	1	1.38347e+07	1.49843e+07	1.26875e+07	1.25868e+07	1.07855e+07	1.27552e+07	6.25916e+06	8.98171e+06	7.70041e+06	1.37333e+07	2.13169e+07	1.68001e+07	9.7724e+06	6.70946e+06	1.25467e+07	580241	581119	729000	7.78658e+06	1.12946e+07	1.01351e+07	1.51065e+07	-	-	putatively annotated	1.38355e+07	1.20425e+07	7.64709e+06	1.72835e+07	9.6762e+06	630120	937657	891497	1.11211e+06	3.1148e+06	2.38403e+06	69919.4
pme0432	575.12	285.04	576.127	C30H24O12	[M-H]-	Procyanidin A2	Tannins	Proanthocyanidins	41743-41-3	3	13451.2	13878.9	11447.8	27885.7	47318	38988.8	78356.6	65955.2	84453.1	5955.97	9193.66	10177.7	73920.4	59681.1	80845.7	6684.29	5163.67	8715.54	22196	42550.1	21150.2	34008	C10237	-	standard	12926	38064.1	76255	8442.44	71482.4	6854.5	1059.71	7960.11	7696.57	1803.51	8810.69	1455.03
Lmpp003705	1019.22	731.16	1018.22	C52H42O22	[M+H]+	Procyanidin C1 3'-O-gallate	Tannins	Proanthocyanidins	-	1	284627	301331	191196	177097	180265	145814	89907.3	103872	46153.8	345438	357442	471423	158841	102832	247175	16844.3	15480	21477.4	224782	316755	127091	293222	-	-	putatively annotated	259051	167725	79977.5	391434	169616	17933.9	48462.9	15547.5	24587.1	56772.3	59418.3	2566.82
Lhzp102822	635.09	277.04	634.081	C27H22O18	[M+H]+	Gemin D	Tannins	Tannin	84744-46-7	1	536295	567777	538947	387395	379337	376320	220807	213264	215108	463698	434111	481601	280660	241620	226131	169717	189767	190099	461799	496045	466843	477984	-	-	putatively annotated	547673	381017	216393	459803	249471	183194	14256.8	4674.97	3210.53	19582.2	22943	9530.62
Wayn007444	408.99	329.03	409.994	C16H10O11S	[M-H]-	3,3'-Dimethylellagic acid 4'-sulfate	Tannins	Tannin	-	2	101423	95903.4	91344.5	57015.1	61108.5	44659	32424.5	43471.7	45919.3	78522.8	70620.8	68622.9	38406.9	38222.1	37921.8	9	9	9	75449.2	72752.8	69676.2	70550.4	-	-	putatively annotated	96223.6	54260.8	40605.2	72588.9	38183.6	9	4120.69	6992.19	5870.29	4274.51	199.926	0
Zayn006347	329.03	298.98	330.038	C16H10O8	[M-H]-	3,3'-O-Dimethylellagic Acid	Tannins	Tannin	2239-88-5	1	698250	757081	810960	409088	406846	360847	292685	334067	330010	355225	331206	316280	188869	184638	190933	63145	64681	58389	400741	419069	434950	443267	-	-	putatively annotated	755430	392260	318921	334237	188147	62071.7	46028.5	22231.2	18624.9	16043.3	2620.16	2678.48
Lmqn004838	315.01	299.99	316.022	C15H8O8	[M-H]-	3-O-Methylellagic acid	Tannins	Tannin	-	1	7.88332e+06	9.54647e+06	9.47103e+06	4.48636e+06	3.91028e+06	3.4768e+06	2.25036e+06	1.70808e+06	2.3069e+06	4.44144e+06	4.73475e+06	6.14344e+06	2.17531e+06	1.97658e+06	1.77497e+06	1.93631e+06	1.74766e+06	1.92205e+06	4.64364e+06	5.21346e+06	4.6586e+06	4.86331e+06	-	-	putatively annotated	8.96694e+06	3.95781e+06	2.08844e+06	5.10654e+06	1.97562e+06	1.86867e+06	766852	413519	269947	742911	163443	85766.3
Wayn004109	477.07	315.01	478.075	C21H18O13	[M-H]-	3'-O-Methylellagic acid 4-O-beta-D-glucoside	Tannins	Tannin	-	1	4.56406e+06	5.58257e+06	4.83558e+06	7.1598e+06	6.54411e+06	6.41033e+06	5.31161e+06	4.23926e+06	4.13663e+06	1.47431e+06	1.46469e+06	1.70506e+06	2.5408e+06	2.79692e+06	2.74943e+06	2.42611e+06	2.50378e+06	3.02229e+06	3.40632e+06	3.09823e+06	2.96822e+06	3.36708e+06	-	-	putatively annotated	4.99407e+06	6.70475e+06	4.5625e+06	1.54802e+06	2.69572e+06	2.65073e+06	430645	326374	531354	111116	111246	264643
Lmhn002379	633.07	301	634.081	C27H22O18	[M-H]-	Strictinin	Tannins	Tannin	517-46-4	1	2.89226e+06	3.41089e+06	3.04862e+06	1.97746e+06	2.31255e+06	1.70326e+06	917553	1.20394e+06	1.0626e+06	1.20676e+06	1.20572e+06	1.54351e+06	869574	842319	1.31678e+06	606023	322394	500046	2.51986e+06	2.67317e+06	2.27614e+06	2.4091e+06	-	-	putatively annotated	3.11726e+06	1.99776e+06	1.06136e+06	1.31866e+06	1.00956e+06	476154	217221	249157	116918	158992	217525	117017
MWSslk160	633.07	301	634.081	C27H22O18	[M-H]-	Corilagin	Tannins	Tannin	23094-69-1	2	2.89226e+06	3.41089e+06	3.04862e+06	1.97746e+06	2.31255e+06	1.70326e+06	917553	1.20394e+06	1.0626e+06	1.20676e+06	1.20572e+06	1.54351e+06	869574	842319	1.31678e+06	606023	322394	500046	2.51986e+06	2.67317e+06	2.27614e+06	2.4091e+06	C10219	-	standard	3.11726e+06	1.99776e+06	1.06136e+06	1.31866e+06	1.00956e+06	476154	217221	249157	116918	158992	217525	117017
Wayn004278	461.07	315.02	462.08	C21H18O12	[M-H]-	3-O-Methylellagic acid 4'-rhamnoside	Tannins	Tannin	-	1	1.33863e+06	1.04262e+06	1.19468e+06	1.4442e+06	1.61707e+06	2.04219e+06	925394	725352	705811	739680	765988	647503	2.16315e+06	2.2792e+06	2.37299e+06	1.89504e+06	1.69271e+06	1.91888e+06	2.44643e+06	2.09439e+06	2.07833e+06	2.09325e+06	-	-	putatively annotated	1.19198e+06	1.70115e+06	785519	717724	2.27178e+06	1.83554e+06	120858	251262	99227.8	50801.8	85823.7	101464
pmp000101	867.21	715.2	866.206	C45H38O18	[M+H]+	Arecatannin C1	Tannins	Tannin	87727-69-3	1	354608	644261	400392	421445	461144	497945	503475	531303	334605	725105	697254	696519	868737	862169	919460	107821	82002.5	67783.2	623138	597017	567129	691245	C17897	-	putatively annotated	466420	460178	456461	706293	883455	85868.9	127134	31238.6	86910.7	13305.4	25599.6	16572.4
pmn001620	355.03	249.04	356.038	C14H12O11	[M-H]-	Chebulic acid	Tannins	Tannin	23725-05-5	2	95161.4	107376	115140	124082	149879	115914	65294.2	68891.9	85084.6	32869	22907.7	27552.1	75712.7	76053.9	64886.3	17490.9	16910.6	13426.2	104785	125400	126664	113631	-	-	putatively annotated	105893	129958	73090.2	27776.3	72217.7	15942.6	8223.59	14475.3	8607.54	4069.77	5185.9	1795.05
Hmdn001667	463.05	300.99	464.059	C20H16O13	[M-H]-	Ellagic acid-4-O-glucoside	Tannins	Tannin	-	1	4.11659e+07	3.68481e+07	3.64237e+07	4.56302e+07	4.96455e+07	4.74884e+07	3.54486e+07	3.01226e+07	3.28763e+07	1.37303e+07	1.35821e+07	1.89809e+07	2.67886e+07	3.08714e+07	2.85706e+07	2.10532e+07	2.33796e+07	2.43174e+07	2.4319e+07	2.82306e+07	3.00597e+07	2.67712e+07	-	-	putatively annotated	3.81459e+07	4.7588e+07	3.28158e+07	1.54311e+07	2.87435e+07	2.29167e+07	2.14246e+06	1.64077e+06	2.17474e+06	2.51082e+06	1.67127e+06	1.37221e+06
Wayn005368	491.08	329.03	492.09	C22H20O13	[M-H]-	3,3'-Di-O-Methylellagic acid 4'-glucoside	Tannins	Tannin	51803-68-0	2	1.11403e+06	1.18411e+06	1.4364e+06	1.81365e+06	1.54249e+06	1.16271e+06	786698	743769	703828	1.21482e+06	924130	879114	1.06012e+06	1.36672e+06	1.22555e+06	993512	928924	1.22096e+06	1.00997e+06	943187	947385	1.13633e+06	-	-	putatively annotated	1.24484e+06	1.50628e+06	744765	1.00602e+06	1.21746e+06	1.0478e+06	138436	266976	33838.8	148784	125299	125252
Zbzn001243	801.08	300.99	802.087	C34H26O23	[M-H]-	2,3,4,6-Bis-O-(S)-hexahydroxydiphenoyl-β-D-glucoside	Tannins	Tannin	-	1	759704	808262	814735	400808	802989	323119	99117.5	181274	184882	732189	300022	702407	255644	577582	558798	168939	392655	177312	548637	668004	637856	673398	-	-	putatively annotated	794234	508972	155091	578206	464008	246302	24558.7	210307	39606.6	197081	147535	103543
Lmhn000921	481.06	301	482.07	C20H18O14	[M-H]-	3,4,5,3',4',5'-Hexahydroxydiphenoyl Acid-glucose	Tannins	Tannin	-	2	5.24567e+06	5.73982e+06	5.23155e+06	1.7888e+07	1.32893e+07	1.24405e+07	1.7084e+07	1.40255e+07	1.56074e+07	3.23314e+06	4.37644e+06	3.00977e+06	1.14595e+07	1.67566e+07	1.56414e+07	1.40481e+07	1.47759e+07	1.10701e+07	1.12129e+07	1.30027e+07	1.32476e+07	1.08786e+07	-	-	putatively annotated	5.40568e+06	1.45392e+07	1.55723e+07	3.53978e+06	1.46192e+07	1.3298e+07	236342	2.39314e+06	1.24887e+06	598594	2.28015e+06	1.60317e+06
Lmyn004187	453.01	301	454.017	C21H10O12	[M-H]-	Flavogallonic Acid Dilactone	Tannins	Tannin	103744-88-3	1	252343	286684	318990	81743.6	87230.5	92156.5	19558.2	32150.8	41014.2	131922	125194	191321	155415	204728	178920	4480.47	876.614	1560.76	110277	126526	139717	114002	-	-	putatively annotated	286006	87043.5	30907.7	149479	179688	2305.95	27212.7	4253.09	8803.37	29713.8	20139.3	1562.78
Lmyn003256	633.07	301	634.081	C27H22O18	[M-H]-	Isocorilagin	Tannins	Tannin	-	1	5.165e+06	5.55853e+06	8.09145e+06	4.98619e+06	5.59103e+06	3.99687e+06	2.64956e+06	2.85367e+06	2.97924e+06	4.79252e+06	3.7946e+06	3.8595e+06	2.78621e+06	3.01588e+06	2.88062e+06	1.54834e+06	1.58693e+06	1.52625e+06	4.46323e+06	5.31647e+06	5.83142e+06	5.39382e+06	-	-	putatively annotated	6.27166e+06	4.85803e+06	2.82749e+06	4.14887e+06	2.89424e+06	1.55384e+06	1.29678e+06	657090	135856	455895	94252.8	25073
Wmmp000175	635.09	277.03	634.081	C27H22O18	[M+H]+	pterocaryaninB	Tannins	Tannin	-	2	324567	344586	120659	198511	199481	174178	24096.9	135859	147149	264508	247549	302449	68669.2	84591.9	83225.8	22627.3	18405	17816.3	257875	308855	282957	240318	-	-	putatively annotated	263271	190723	102368	271502	78829	19616.2	101173	11705.8	55537.7	22952.1	7205.65	2142.69
Lmsn003364	785.08	301	786.092	C34H26O22	[M-H]-	1,3-Di-O-galloyl-4,6-(S)-HHDP-β-D-glucose; Heterophylliin A	Tannins	Tannin	87687-52-3	1	4.56026e+06	3.06359e+06	3.107e+06	1.98177e+06	2.06955e+06	1.59488e+06	854316	849366	1.05472e+06	2.91843e+06	2.45953e+06	2.55445e+06	609420	708508	680195	164819	180007	169240	2.75517e+06	2.39695e+06	2.28422e+06	2.89666e+06	-	-	putatively annotated	3.57695e+06	1.88207e+06	919469	2.64414e+06	666041	171355	695533	206212	95661.8	197784	41672.1	6378.25
Wayn002532	301.06	168.01	302.064	C12H14O9	[M-H]-	Gallic acid-1-O-xyloside	Tannins	Tannin	-	2	1.63807e+06	1.97475e+06	1.76983e+06	2.17777e+06	2.32913e+06	1.94248e+06	1.27076e+06	1.34074e+06	1.35615e+06	1.4217e+06	1.82554e+06	1.49962e+06	1.73351e+06	1.75911e+06	1.48761e+06	1.60738e+06	1.50172e+06	1.75892e+06	1.65744e+06	1.71526e+06	1.57567e+06	2.03533e+06	-	-	putatively annotated	1.79421e+06	2.1498e+06	1.32255e+06	1.58229e+06	1.66008e+06	1.62267e+06	138526	159081	37157.4	174923	122398	105558
pmp000275	581.17	139.04	580.158	C30H28O12	[M+H]+	Gambiriin A1	Tannins	Tannin	76250-49-2	1	189440	168263	208179	325739	307682	326221	265924	369507	310686	146203	245802	229296	259409	299814	310278	9	9	9	286304	233482	297039	244714	C17772	-	putatively annotated	188627	319881	315372	207100	289834	9	16306.1	8627.86	42417.2	43585.1	21933.3	0
Lmsn002071	785.08	301	786.092	C34H26O22	[M-H]-	Tellimagrandin I	Tannins	Tannin	79786-08-6	1	4.88371e+06	4.89028e+06	4.97035e+06	2.33854e+06	2.2901e+06	1.88066e+06	855023	1.19117e+06	967911	3.30788e+06	3.26889e+06	3.1069e+06	778180	755880	570159	166009	150193	142650	2.41808e+06	2.97574e+06	2.54914e+06	3.08406e+06	C10241	-	putatively annotated	4.91478e+06	2.16977e+06	1.0047e+06	3.22789e+06	701406	152951	39387.4	205382	139676	87019.3	93251.6	9733.56
Lmsn002494	433.04	301	434.048	C19H14O12	[M-H]-	Ellagic acid-4-O-Xyloside	Tannins	Tannin	139163-18-1	1	4.39613e+06	5.5578e+06	5.26535e+06	1.02533e+07	1.04314e+07	1.23229e+07	1.25451e+07	8.80456e+06	9.90167e+06	2.66005e+06	2.29691e+06	2.4119e+06	8.76409e+06	8.56727e+06	9.98639e+06	1.01888e+07	1.17238e+07	8.41705e+06	6.2626e+06	7.13029e+06	7.87513e+06	8.27372e+06	-	-	putatively annotated	5.07309e+06	1.10025e+07	1.04171e+07	2.45628e+06	9.10591e+06	1.01099e+07	493351	936488	1.56994e+06	151536	627751	1.35111e+06
pmp000100	867.21	715.2	866.206	C45H38O18	[M+H]+	Arecatannin B1	Tannins	Tannin	79763-28-3	1	297758	222294	244647	269729	332409	285406	108691	90934.7	195318	243000	244965	339691	234110	211129	212113	238957	209244	187586	232808	208913	172187	197328	C17892	-	putatively annotated	254900	295848	131648	275885	219117	211929	31649.6	26632.7	45601.3	45124.7	10609.2	21057.7
Lmzn002005	933.07	613.04	934.071	C41H26O26	[M-H]-	Vescalagin	Tannins	Tannin	36001-47-5	3	18105.2	25845.9	22674.5	17094.8	15713.4	16229.5	6316.94	1243.28	2025.58	19856.9	20591	26518.2	10069.2	12204.4	10790.1	9649.6	7016.66	8393.01	13463.1	17787.1	15570.3	17647.4	-	-	putatively annotated	22208.5	16345.9	3195.27	22322	11021.2	8353.09	3177.26	569.95	2230.34	2982.26	886.846	1075.26
Zbyn004267	729.14	407.07	730.149	C37H30O16	[M-H]-	3-O-galloylprocyanidin B1	Tannins	Tannin	-	2	1.67342e+07	1.4939e+07	1.17024e+07	1.18361e+07	1.41576e+07	1.22321e+07	1.03307e+07	1.24318e+07	1.11718e+07	2.15997e+07	1.93101e+07	1.82216e+07	1.06897e+07	6.01463e+06	1.07247e+07	1.27899e+06	1.10979e+06	911330	1.07728e+07	8.09214e+06	1.0563e+07	1.06536e+07	-	-	putatively annotated	1.44585e+07	1.27419e+07	1.13114e+07	1.97105e+07	9.14301e+06	1.10004e+06	2.08212e+06	1.01399e+06	863405	1.40785e+06	2.21214e+06	150254
pmn001648	863.18	411.07	864.19	C45H36O18	[M-H]-	Cinnamtannin D1	Tannins	Tannin	97233-06-2	3	24638.6	35730.8	23341.9	63619.8	48917.5	45111	55262.6	72295.9	99519.4	34814.8	56626.2	37037.6	142114	152286	109166	5170.62	5580.62	9755.08	66508.1	52299	49448.4	58422.9	C17632	-	putatively annotated	27903.7	52549.4	75692.6	42826.2	134522	6835.44	5559.8	7980.72	18226.7	9800.18	18403.9	2071.27
Hmqn003212	633.08	301.01	634.081	C27H22O18	[M-H]-	Sanguiin H4	Tannins	Tannin	84316-77-8	1	5.44986e+06	7.49049e+06	7.12008e+06	5.3453e+06	5.18953e+06	4.45442e+06	2.97035e+06	2.89291e+06	3.01787e+06	4.09364e+06	3.8273e+06	4.7069e+06	3.605e+06	2.07933e+06	3.51257e+06	1.69281e+06	1.55237e+06	1.83865e+06	4.95275e+06	6.82981e+06	6.40133e+06	6.46511e+06	-	-	putatively annotated	6.68681e+06	4.99642e+06	2.96037e+06	4.20928e+06	3.06563e+06	1.69461e+06	887633	388487	51499.4	368287	698443	116879
pme2246	301	185.02	302.006	C14H6O8	[M-H]-	Ellagic acid	Tannins	Tannin	476-66-4	1	5.99918e+06	8.06648e+06	9.77286e+06	6.63283e+06	6.95697e+06	6.03889e+06	4.01099e+06	3.71621e+06	4.36654e+06	4.69218e+06	4.7328e+06	6.3978e+06	5.06646e+06	4.79808e+06	4.38784e+06	4.08807e+06	3.5217e+06	3.89655e+06	5.72688e+06	6.58578e+06	7.41331e+06	8.16317e+06	C10788	-	standard	7.94618e+06	6.5429e+06	4.03125e+06	5.27426e+06	4.75079e+06	3.83544e+06	1.54294e+06	380162	265881	794638	279057	235223
Zmlp007578	345.06	313.03	344.053	C17H12O8	[M+H]+	3,3',4-O-Trimethylellagic acid	Tannins	Tannin	1617-49-8	2	693299	711806	644174	422309	422459	351419	851655	919325	877254	246418	192356	199918	329598	320463	311334	126939	106521	125429	629235	490322	480919	457900	C10836	-	putatively annotated	683093	398729	882745	212897	320465	119630	28538.3	33453.3	27897.9	23902.8	7456.5	9289.72
Hmln003405	447.06	315.01	448.064	C20H16O12	[M-H]-	Ellagic acid-4-O-rhamnoside	Tannins	Tannin	-	3	165363	278773	119402	386557	514045	378538	330523	277500	361569	130514	88841.8	89849.7	243142	243832	125236	103339	100574	85763.2	543752	518150	385983	430476	-	-	putatively annotated	187846	426380	323198	103069	204070	96558.9	66977	62074.8	34709.7	19411.4	55744.8	7716.69
Hmqn003158	785.09	301.01	786.092	C34H26O22	[M-H]-	Sanguiin H1	Tannins	Tannin	-	1	239763	279167	259590	156690	174660	132631	79890.1	97034.3	77364.7	272353	318961	335311	149438	148401	129982	7163.54	6023.32	6642.33	178153	239829	164127	241789	-	-	putatively annotated	259507	154660	84763.1	308875	142607	6609.73	16087	17218	8738.1	26673.7	8937.32	466.062
Lmsn001369	783.07	301	784.076	C34H24O22	[M-H]-	Granatin A	Tannins	Tannin	73683-70-2	3	56607	58362.4	77276.9	28427.8	26733.4	26336.8	11490.8	14143.7	12602	15325.1	10538.7	28106.4	3285.21	3268.51	7840.67	3076.62	2048.15	4619.81	24350.3	29046.4	26942.9	38316.5	-	-	putatively annotated	64082.1	27166	12745.5	17990.1	4798.13	3248.19	9357.64	906.812	1087.79	7415.4	2151.41	1056.86
Lczn000081	1089.2	937.1	1090.21	C47H46O30	[M-H]-	4''-O-galloylchestanin	Tannins	Tannin	-	2	778599	1.1575e+06	735051	480225	568117	291695	107629	174172	72007.4	564081	443482	415365	136806	94172.7	105627	8824.13	2124.95	7981.23	593299	375648	372653	429607	-	-	putatively annotated	890384	446679	117936	474309	112202	6310.1	189716	115315	42340.5	64507.7	18015.1	2979.29
Wasn004797	1089.11	937.1	1090.11	C48H34O30	[M-H]-	Galloyl eugeniin	Tannins	Tannin	-	2	318571	276193	468960	172310	156797	183755	56826.7	60972.3	77193.4	291502	346011	254366	31986	47896.8	76162.9	9	9	9	134382	210768	286201	319443	-	-	putatively annotated	354574	170954	64997.5	297293	52015.2	9	82712.3	11047.1	8788.3	37636.9	18268.8	0
pmn001649	1153.26	1001.21	1154.27	C60H50O24	[M-H]-	Cinnamtannin A2	Tannins	Tannin	86631-38-1	1	16332.8	34893	18945.6	17776.2	37355	11979.9	10803.7	21405.4	17537.1	21522.1	34177.8	37333.9	29342.3	25194.8	22370.6	3003.4	3339	1626.4	26486.4	11884.6	16150.2	32110.7	C17625	-	putatively annotated	23390.5	22370.4	16582.1	31011.3	25635.9	2656.27	8203.17	10856.8	4380.49	6832.48	2863.21	741.001
Wmhn003138	633.07	301.06	634.081	C27H22O18	[M-H]-	Isostrictinin	Tannins	Tannin	87392-62-9	3	6.90737e+06	3.48874e+06	2.34699e+06	2.14749e+06	453632	346778	334173	1.36618e+06	1.57986e+06	1.33042e+06	1.62218e+06	2.05295e+06	644868	634158	661236	127475	80831.1	123021	1.77145e+06	723833	2.34225e+06	2.88083e+06	-	-	putatively annotated	4.2477e+06	982634	1.09341e+06	1.66852e+06	646754	110442	1.93757e+06	824833	543900	296785	11134.6	21017.1
