# Supplementary material for: Transcriptome and Metabolome Analyses of Flavonoid Biosynthesis During Berry Development of Muscadine Grape (Vitis rotundifolia Michx)
Source: Plants (Basel). 2025 Jul 2;14(13):2025. doi: 10.3390/plants14132025 (PMC12252241; doi:10.3390/plants14132025)
Supplement: Supplementary file 1 [file plants-14-02025-s001.zip › supplementary data/Table S3 DAMs in Paulk and Supreme.xlsx]

## Sheet: 169 DAMs in Paulk
Table S3 List of DAMs detected during berry development in Paulk and Supreme
Index	Formula	Compounds	Class I	Class II	CAS	Level	Paulk1_vs_Paulk2	Paulk1_vs_Paulk3	Paulk2_vs_Paulk3	Paulk1_1	Paulk1_2	Paulk1_3	Paulk2_1	Paulk2_2	Paulk2_3	Paulk3_1	Paulk3_2	Paulk3_3	cpd_ID	kegg_map	Paulk1 mean	Paulk 2 mean	Paulk3 mean	Paulk1 SD	Paulk 2 SD	Paulk3 SD	Paulk2_vs_Paulk1 FC	Paulk3_vs_Paulk1 FC	Paulk3_vs_Paulk2 FC	Paulk2_vs_Paulk1 P-value	Paulk2_vs_Paulk1 P-adj	Paulk3_vs_Paulk1P-value	Paulk3_vs_Paulk1 P-adj	Paulk3_vs_Paulk2 P-value	Paulk3_vs_Paulk2 P-adj	Paulk2_vs_Paulk1VIP	Paulk3_vs_Paulk1VIP	Paulk3_vs_Paulk2 VIP
Smsp001640	C27H31O16+	Petunidin-3-O-glucoside-5-O-arabinoside	Flavonoids	Anthocyanins	-	3	FALSE	TRUE	TRUE	2.08343e+06	2.01185e+06	1.88995e+06	1.28103e+06	1.28622e+06	1.21927e+06	242881	233537	228224	-	-	1.99508e+06	1.26217e+06	234881	79874.2	30411.1	6058.44	0.632644	0.11773	0.186092	0.00225074	0.0220854	0.000933379	0.00862003	0.00028447	0.00741993	1.30105	1.19105	1.33866
Lmpp003228	C31H29O15+	Petunidin-3-O-(6''-O-caffeoyl)glucoside	Flavonoids	Anthocyanins	-	3	FALSE	TRUE	FALSE	9	9	9	9	64823.8	79087.1	361591	277383	313414	-	-	9	47973.3	317463	0	34412.1	34497	5330.36	35273.6	6.61749	0.187506	0.295689	0.00597199	0.019739	0.00147307	0.0173907	0.929007	1.19159	0.79845
Cmsp002257	C27H31O15+	Peonidin-3-O-sambubioside	Flavonoids	Anthocyanins	-	3	FALSE	TRUE	TRUE	365320	388685	383114	270354	241543	276795	49890.6	57037.9	66416.2	-	-	379040	262898	57781.6	9964.4	15327.1	6766.98	0.693588	0.152442	0.219787	0.00152115	0.0212208	1.22127e-05	0.0019174	0.000641997	0.0111636	1.27607	1.18706	1.32869
MW0139311	C31H29O14+	Petunidin 3-(6''-p-coumarylglucoside)	Flavonoids	Anthocyanins	-	3	FALSE	TRUE	FALSE	152245	141636	151767	84775.9	79209.2	58917.5	57677.8	61567.2	46872	-	-	148550	74300.9	55372.4	4892.24	11112.5	6216.82	0.500176	0.372753	0.745245	0.00476974	0.0318659	0.000116365	0.00456734	0.12293	0.225012	1.25063	1.17431	0.965258
Smsp002643	C27H31O14+	Pelargonidin-3-O-rutinoside	Flavonoids	Anthocyanins	-	3	FALSE	TRUE	TRUE	1.12099e+06	1.2036e+06	1.35691e+06	919342	946498	931491	330948	335822	334017	C12644	ko00942	1.22717e+06	932443	333595	97744.2	11106.9	2012.01	0.759833	0.271841	0.357765	0.0512419	0.131885	0.00616703	0.0197419	0.000106443	0.00466158	1.21579	1.18743	1.33896
HJN055	C21H24O10	Dihydrocharcone-4'-O-glucoside	Flavonoids	Chalcones	-	1	FALSE	TRUE	FALSE	1.06201e+07	9.02544e+06	1.06261e+07	6.85438e+06	5.62459e+06	6.78248e+06	3.29824e+06	3.98187e+06	3.74435e+06	-	-	1.00906e+07	6.42049e+06	3.67482e+06	753152	563547	283389	0.636287	0.364184	0.572358	0.0062372	0.039969	0.00285901	0.0146417	0.00916827	0.0441487	1.23354	1.17799	1.2797
Lmfn004093	C21H24O10	Phloretin-4'-O-glucoside (Trilobatin)	Flavonoids	Chalcones	4192-90-9	1	FALSE	TRUE	FALSE	454797	378596	421655	919692	675140	741107	862887	765978	888420	-	-	418349	778646	839095	31196.9	103306	52741.8	1.86123	2.00573	1.07763	0.0303903	0.0935546	0.00164868	0.0110146	0.516178	0.621398	1.24384	1.1686	0.497933
FDATN00282	C28H36O15	Neohesperidin dihydrochalcone	Flavonoids	Chalcones	20702-77-6	3	FALSE	FALSE	TRUE	8840.81	17258	12407.8	17713.4	13916.1	14422	7779.32	4157.78	5111.47	-	-	12835.5	15350.5	5682.86	3449.59	1683.55	1532.7	1.19594	0.442744	0.370206	0.43124	0.526884	0.0828629	0.121584	0.00402005	0.0268774	0.595032	0.995835	1.24884
mws2118	C21H24O10	Phloretin-2'-O-glucoside (Phlorizin)	Flavonoids	Chalcones	60-81-1	1	FALSE	TRUE	FALSE	9.22657e+06	9.52834e+06	8.19736e+06	6.60828e+06	6.06649e+06	5.33054e+06	3.08121e+06	3.28629e+06	3.44386e+06	C01604	ko00941,ko01110	8.98409e+06	6.00177e+06	3.27045e+06	569781	523639	148472	0.668045	0.364027	0.544915	0.00562072	0.0367689	0.0031315	0.0146417	0.0128575	0.04887	1.22744	1.18447	1.30318
pmb2947	C45H38O18	Catechin-catechin-catechin	Flavonoids	Flavanols	-	3	FALSE	TRUE	FALSE	637115	965406	706783	1.26452e+06	1.15283e+06	1.31092e+06	1.42719e+06	2.10645e+06	1.47364e+06	-	-	769768	1.24276e+06	1.66909e+06	141230	66347.5	309840	1.61445	2.16831	1.34306	0.0261552	0.0872345	0.0382127	0.0655672	0.185749	0.30124	1.16273	1.08375	0.981321
pmb2586	C30H26O13	Gallocatechin-(4α→8)-catechin	Flavonoids	Flavanols	-	3	FALSE	TRUE	TRUE	97196	65517.5	101178	67033.1	58396	76295.5	193596	171509	192360	-	-	87963.7	67241.5	185822	15954.9	7308.96	10133.3	0.764423	2.11248	2.76349	0.199925	0.300456	0.00346239	0.0146417	0.000280494	0.00741993	0.828093	1.11526	1.3202
MWSHY0094	C22H18O11	Gallocatechin gallate	Flavonoids	Flavanols	4233-96-9	1	FALSE	TRUE	TRUE	278727	246824	178524	176716	138166	116626	58347.1	50391.4	52108.3	-	-	234691	143836	53615.6	41797.7	24857.1	3418.31	0.612872	0.228452	0.372756	0.0704258	0.152575	0.0247783	0.0501959	0.0337475	0.0910601	1.05683	1.17007	1.29438
HJN069	C30H24O12	Tetrahydroxyflavan-(4α-8-epicatechin)	Flavonoids	Flavanols	-	2	FALSE	TRUE	FALSE	44426.5	78211.3	29914.9	117002	107052	77085.1	175716	203122	198422	-	-	50850.9	100380	192420	20233.5	16965.3	11966.4	1.974	3.784	1.91692	0.0585758	0.139339	0.00258804	0.0137736	0.00474313	0.0291098	1.01658	1.10589	1.24258
pmn001417	C24H20O9	Cinchonain Ic	Flavonoids	Flavanols	85081-22-7	3	FALSE	FALSE	TRUE	26431.7	40131.2	24745.3	43858.2	49641.7	41916.8	14681.5	27365.2	25233	-	-	30436	45138.9	22426.6	6889.96	3281.12	5545.35	1.48307	0.736843	0.496835	0.0759262	0.160084	0.27467	0.333202	0.0128597	0.04887	1.04418	0.644448	1.17069
mws2220	C22H18O11	Gallocatechin 3-O-gallate	Flavonoids	Flavanols	5127-64-0	1	FALSE	TRUE	TRUE	985138	787801	896519	667264	839875	686707	249983	299489	181398	-	-	889819	731282	243623	80701.7	77196.2	48419.8	0.821832	0.273789	0.333146	0.114932	0.208217	0.00157944	0.0110146	0.00318895	0.0232126	0.93734	1.15752	1.28588
MWSHC2016	C22H18O11	Epigallocatechin-3-O-gallate	Flavonoids	Flavanols	989-51-5	1	FALSE	TRUE	TRUE	1.68853e+07	2.13218e+07	1.93343e+07	1.25985e+07	1.21488e+07	1.29205e+07	4.49498e+06	3.23782e+06	4.54641e+06	C09731	-	1.91805e+07	1.25559e+07	4.09307e+06	1.81445e+06	316479	605115	0.65462	0.213398	0.325987	0.0313511	0.0946562	0.0036515	0.0146417	0.000346201	0.00833546	1.24782	1.17525	1.3136
mws1422	C15H14O5	Epiafzelechin	Flavonoids	Flavanols	24808-04-6	1	FALSE	FALSE	TRUE	77784.6	78398.8	80520.9	69237.4	97856.9	55382.4	112481	244223	146905	C12128	ko00941,ko01110	78901.4	74158.9	167870	1172.27	17685.9	55789.1	0.939893	2.12759	2.26365	0.741933	0.807836	0.153473	0.201634	0.131228	0.230426	0.341927	0.999248	1.09281
MWSslk252	C28H34O14	Didymin (Isosakuranetin-7-O-rutinoside)	Flavonoids	Flavanones	14259-47-3	3	FALSE	FALSE	TRUE	85319.2	78839.7	75563.5	97070.4	89864.3	86767.8	35474.1	50451.3	43323.2	-	-	79907.5	91234.2	43082.9	4053.71	4316.1	6116.77	1.14175	0.53916	0.472223	0.0531897	0.132552	0.00353539	0.0146417	0.0013206	0.0165339	1.06257	1.12694	1.28744
HJAP020	C27H32O16	Eriodictyol-5,3'-Di-O-glucoside	Flavonoids	Flavanones	-	3	FALSE	FALSE	TRUE	32965.5	28231.2	9596.11	33661	52370.4	28595.6	7193.42	9428.16	10048.5	-	-	23597.6	38209	8890.03	10087.4	10224.9	1226.13	1.61919	0.376735	0.232669	0.223289	0.326106	0.173403	0.223149	0.053857	0.127706	0.737458	0.869588	1.28586
mws0791	C28H34O14	Poncirin (Isosakuranetin-7-O-neohesperidoside)	Flavonoids	Flavanones	14941-08-3	3	FALSE	TRUE	FALSE	182187	157809	162445	142035	173105	115249	78338.2	73845.5	67110.5	C09830	-	167480	143463	73098.1	10569.8	23641.4	4614.07	0.856597	0.436458	0.509525	0.288827	0.389235	0.00206083	0.0118122	0.0478757	0.117842	0.726325	1.17797	1.25258
Lmjn005592	C18H16O7	Cirsilineol (4',5-Dihydroxy-3',6,7-trimethoxyflavone)	Flavonoids	Flavanones	41365-32-6	3	FALSE	FALSE	TRUE	1.32052e+07	1.35736e+07	1.30317e+07	9.23092e+06	9.61094e+06	1.01708e+07	1.99418e+07	1.91743e+07	1.92638e+07	C10032	-	1.32701e+07	9.67089e+06	1.946e+07	225929	386034	342657	0.72877	1.46645	2.01222	0.00101745	0.0199675	3.52739e-05	0.00367584	1.78721e-05	0.00186466	1.2916	1.187	1.33361
mws0789	C15H12O4	Pinocembrin (Dihydrochrysin)	Flavonoids	Flavanones	480-39-7	1	FALSE	TRUE	TRUE	4558.95	3368.17	5567.78	4297.47	6120.71	5833.66	66409.5	57776.2	59473.8	C09827	ko00941	4498.3	5417.28	61219.8	899.01	800.451	3734.51	1.20429	13.6095	11.3008	0.342462	0.448054	0.00130815	0.0102137	0.00150016	0.0173907	0.615171	1.18383	1.33234
Lmzp002365	C22H24O11	Hesperetin-7-O-glucoside	Flavonoids	Flavanones	31712-49-9	3	FALSE	TRUE	TRUE	1.33601e+06	1.72362e+06	1.27063e+06	937184	867913	780184	381080	415402	318852	C16422	ko00941	1.44342e+06	861761	371778	199922	64242.5	39961.3	0.597027	0.257568	0.431417	0.0423661	0.115678	0.0138328	0.0335264	0.00176913	0.0183006	1.2093	1.17267	1.30695
Cmsp004086	C16H14O6	Dihydrokaempferide	Flavonoids	Flavanonols	137225-59-3	2	FALSE	TRUE	FALSE	6.78023e+06	6.77648e+06	8.30221e+06	5.92437e+06	5.53378e+06	6.61735e+06	3.53579e+06	3.7847e+06	3.27114e+06	-	-	7.28631e+06	6.02517e+06	3.53054e+06	718355	448074	209690	0.826916	0.484545	0.585966	0.115353	0.208217	0.0124164	0.0316972	0.00706095	0.0370417	0.976275	1.16385	1.29914
mws1000	C15H12O6	Fustin	Flavonoids	Flavanonols	20725-03-5	2	FALSE	TRUE	FALSE	1.23141e+06	1.21792e+06	922233	1.29333e+06	1.35545e+06	1.36351e+06	2.17894e+06	2.30428e+06	2.58044e+06	C01378	ko00941	1.12385e+06	1.33743e+06	2.35455e+06	142674	31355.4	167721	1.19004	2.09507	1.76051	0.164371	0.26468	0.00154232	0.0110066	0.0109985	0.0462753	0.907406	1.14566	1.3171
pmb2987	C24H24O11	Acacetin-7-O-(6''-O-acetyl)glucoside	Flavonoids	Flavones	-	3	FALSE	TRUE	FALSE	342458	246447	335590	262891	221574	270163	152452	179066	123589	-	-	308165	251542	151702	43731.1	21398	22654.3	0.816259	0.492277	0.603089	0.204388	0.305608	0.021009	0.0458112	0.0102477	0.0453803	0.819768	1.09608	1.20613
MWS20148	C21H20O10	Apigenin-4'-O-glucoside	Flavonoids	Flavones	-	3	FALSE	TRUE	FALSE	151707	128824	139775	85459.4	78224.3	67449.3	40451.1	34640.2	41950.3	-	-	140102	77044.4	39013.9	9345.05	7399.78	3152.63	0.549916	0.278468	0.506382	0.00209505	0.0212208	0.00194862	0.0118122	0.00944233	0.0442061	1.2666	1.18341	1.29335
pmb3014	C31H30O15	Luteolin-7-O-(6''-eudesmyl)glucoside	Flavonoids	Flavones	-	3	FALSE	TRUE	TRUE	121180	150257	121162	103221	107183	94392.9	33627	52098.3	61616.7	-	-	130866	101599	49114	13711.4	5345.93	11620	0.776357	0.375299	0.483411	0.0795289	0.164568	0.00328579	0.0146417	0.0124622	0.04887	1.10157	1.11219	1.20143
Wmkp002590	C27H30O15	5,7-Dihydroxy-4-methoxyflavone-3-O-xylose-(1-6)-glucose	Flavonoids	Flavones	-	2	FALSE	TRUE	FALSE	532946	415463	537350	227857	275596	278377	126771	169940	106759	-	-	495253	260610	134490	56448.6	23187.5	26364.6	0.526217	0.271558	0.516058	0.016861	0.0653622	0.00477864	0.0174476	0.00733732	0.0370417	1.24833	1.15801	1.22428
Xmyn008071	C16H12O6	Gnetifolin B	Flavonoids	Flavones	140671-06-3	3	FALSE	FALSE	TRUE	65066.8	70499.9	50371.4	59035.6	59216	48089.6	112078	113438	107391	-	-	61979.4	55447	110969	8502.47	5203.01	2590.32	0.894605	1.79042	2.00135	0.413674	0.509262	0.00970785	0.026958	0.00095143	0.0148899	0.518927	1.12611	1.31263
Hmgp001902	C23H24O11	Pectolinarigenin-7-O-glucoside	Flavonoids	Flavones	-	3	FALSE	TRUE	TRUE	53307.8	41384	49101.2	30177.4	32252.1	41339.5	16197.3	12489.6	6546.12	-	-	47931	34589.6	11744.3	4937.72	4847.43	3975.17	0.721655	0.245026	0.339533	0.0520951	0.132477	0.00152963	0.0110066	0.00728861	0.0370417	1.06077	1.11327	1.19895
MW0139483	C27H30O16	Quercetin 3-(2-glucosylrhamnoside)	Flavonoids	Flavones	143016-74-4	3	FALSE	TRUE	TRUE	238022	284026	260562	297159	362205	448362	1.41325e+06	1.24578e+06	1.11595e+06	-	-	260870	369242	1.25833e+06	18782.4	61928.7	121694	1.41542	4.82357	3.40786	0.122274	0.212564	0.00596242	0.019739	0.00249114	0.0195288	1.0413	1.18481	1.30624
MW0132813	C30H18O10	3,8'-Biapigenin	Flavonoids	Flavones	101140-06-1	3	FALSE	TRUE	TRUE	298558	201605	201035	158001	157872	192128	70109.1	97747.8	83710.2	-	-	233732	169333	83855.7	45839.1	16118.3	11283.9	0.724476	0.358768	0.495211	0.175899	0.280368	0.0373515	0.0647977	0.0049663	0.0293293	0.953122	1.13487	1.27173
Hmmp002266	C39H50O23	Apigenin-7-O-rutinoside-4'-O-rutinoside	Flavonoids	Flavones	-	3	FALSE	FALSE	TRUE	6181.81	2707.98	9	3027.27	5956.92	2826.91	9755.25	10088.5	5148.2	-	-	2966.26	3937.04	8330.65	2526.65	1430.61	2254.44	1.32727	2.80846	2.11597	0.666082	0.745566	0.0892762	0.129183	0.0925541	0.178824	0.561669	0.654139	1.02071
pmp000878	C22H22O10	Swertisin	Flavonoids	Flavones	6991-10-2	3	FALSE	TRUE	TRUE	9978.01	9561.56	9973.74	13922.1	16454.5	9143.47	2202.19	3362.06	5343.78	C17835	-	9837.77	13173.3	3636.01	195.316	3031.31	1297.1	1.33906	0.369597	0.276013	0.26066	0.368681	0.0192537	0.0434939	0.0324566	0.0883385	0.790382	1.07334	1.2107
MWSmce498	C27H30O14	Apigenin-7-O-neohesperidoside (Rhoifolin)	Flavonoids	Flavones	17306-46-6	3	FALSE	FALSE	TRUE	41682.5	53217.9	7338.12	77847.3	51213.8	40571.8	21638.1	13553.7	32458.6	C12627	ko00944	34079.5	56544.3	22550.1	19486.6	15677.5	7744.76	1.65919	0.661692	0.398805	0.275654	0.377972	0.501463	0.560354	0.0727108	0.151723	0.668502	0.156221	1.11087
pme0321	C21H20O10	Kaempferol-7-O-rhamnoside	Flavonoids	Flavonols	20196-89-8	1	FALSE	TRUE	TRUE	779192	750576	627860	725211	867531	768298	312379	362583	318116	-	-	719209	787013	331026	65641.6	59590	22436.7	1.09428	0.460263	0.42061	0.342433	0.448054	0.00813166	0.023863	0.00395693	0.0268774	0.625937	1.16604	1.32184
Hmcp002207	C22H22O12	Isorhamnetin-7-O-glucoside (Brassicin)	Flavonoids	Flavonols	6743-96-0	1	FALSE	TRUE	FALSE	101547	165128	95925.9	277869	223947	165315	280977	302537	294742	-	-	120867	222377	292752	31381.3	45963.5	8913.77	1.83985	2.4221	1.31647	0.0702391	0.152575	0.0110994	0.0292878	0.158298	0.264958	1.05876	1.114	0.937535
Lmbp002336	C27H30O16	Quercetin-3-O-(2''-O-rhamnosyl)galactoside	Flavonoids	Flavonols	-	3	FALSE	TRUE	TRUE	596299	347693	276363	500708	545050	380006	1.21897e+06	772934	1.38026e+06	-	-	406785	475255	1.12406e+06	137134	69741.3	256864	1.16832	2.76327	2.36517	0.57301	0.661489	0.0387962	0.0662065	0.0614124	0.13442	0.481906	1.0432	1.20197
Lmpp003465	C21H20O13	Myricetin-3-O-β-D-glucoside	Flavonoids	Flavonols	19833-12-6	1	FALSE	TRUE	TRUE	357139	535788	305724	411056	319083	370594	190680	127367	138656	-	-	399550	366911	152234	98595.1	37637.8	27573	0.91831	0.381014	0.414908	0.695779	0.769276	0.0618019	0.0975165	0.00387134	0.0268774	0.21713	1.092	1.27551
mws0856	C21H20O12	Quercetin-4'-O-glucoside (Spiraeoside)	Flavonoids	Flavonols	20229-56-5	2	FALSE	TRUE	FALSE	3.15432e+06	2.81611e+06	2.70258e+06	5.43378e+06	5.29848e+06	4.47846e+06	9.98455e+06	8.08881e+06	7.64881e+06	-	-	2.891e+06	5.07024e+06	8.57405e+06	191872	422083	1.01342e+06	1.7538	2.96577	1.69105	0.00859968	0.0477804	0.0130961	0.0328974	0.0257478	0.0732643	1.26977	1.17469	1.24748
Zmhp003716	C27H30O16	Rhodionidin	Flavonoids	Flavonols	-	3	FALSE	TRUE	TRUE	477035	425931	511458	326436	416896	405945	1.05605e+06	1.40772e+06	863304	-	-	471475	383092	1.10902e+06	35136.9	40310.6	225389	0.81254	2.35225	2.89493	0.0813461	0.165825	0.0541471	0.0876023	0.0412988	0.108626	0.982473	1.12056	1.27893
Lmsp003939	C28H32O16	Isorhamnetin-3-O-galactoide-7-O-rhamnoside	Flavonoids	Flavonols	-	3	FALSE	TRUE	FALSE	23309	37226.9	25774.4	22983.8	50714.4	36160.4	69103.6	65716.5	39960.3	-	-	28770.1	36619.5	58260.1	6064	11325.6	13013.6	1.27283	2.02502	1.59096	0.448537	0.545894	0.066523	0.101399	0.15173	0.256711	0.479504	1.00117	0.85963
Lmjp002461	C27H30O16	Quercetin-3-O-neohesperidoside	Flavonoids	Flavonols	29662-79-1	1	FALSE	TRUE	FALSE	203870	186460	195135	105777	171856	207080	107138	95506.6	83806.9	-	-	195155	161571	95483.7	7107.65	41991.2	9524.7	0.827909	0.489271	0.590971	0.377249	0.473825	0.000418396	0.00654491	0.14899	0.25483	0.644072	1.16597	1.01798
Lmsp004166	C27H30O16	Quercetin-3-O-glucoside-7-O-rhamnoside	Flavonoids	Flavonols	-	1	FALSE	TRUE	FALSE	203870	186460	195135	105777	171856	207080	107138	95506.6	83806.9	-	-	195155	161571	95483.7	7107.65	41991.2	9524.7	0.827909	0.489271	0.590971	0.377249	0.473825	0.000418396	0.00654491	0.14899	0.25483	0.644072	1.16597	1.01798
Hmcp001628	C29H34O18	Limocitrin-3,7-di-O-glucoside	Flavonoids	Flavonols	-	3	FALSE	TRUE	FALSE	116300	129631	90910.9	33843.8	122590	117553	23912.9	40599.6	48790.7	-	-	112281	91328.9	37767.8	16060.7	40700.1	10351.8	0.813399	0.33637	0.413536	0.559889	0.653551	0.00847659	0.0244188	0.198581	0.317122	0.484534	1.09732	0.850835
Lmcp003402	C22H22O12	Tamarixetin-3-O-glucoside (Tamarixin)	Flavonoids	Flavonols	27542-39-8	3	FALSE	TRUE	FALSE	18143.9	43414.2	21748.6	23092.5	60463.1	23971.5	59673.7	63092.7	72966.5	-	-	27768.9	35842.4	65244.3	11160.3	17413.2	5636.01	1.29074	2.34955	1.82031	0.612839	0.694934	0.0247131	0.0501959	0.129135	0.229654	0.345033	1.02632	0.987874
Lmdp002969	C21H20O13	Myricetin-3-O-galactoside	Flavonoids	Flavonols	15648-86-9	1	FALSE	TRUE	TRUE	268058	347564	238074	414524	385122	296812	174033	101249	146790	-	-	284565	365486	140691	46198.1	50021.3	30025.2	1.28437	0.494405	0.384941	0.169156	0.270995	0.0276867	0.0536643	0.00960389	0.0442061	0.847499	1.04607	1.24774
Lmsp004670	C27H30O15	Kaempferol-3-O-glucoside-7-O-rhamnoside	Flavonoids	Flavonols	2392-95-2	1	FALSE	TRUE	TRUE	57719.1	65770.6	52487.8	53417.6	58737.3	32506.9	11454.8	35725.6	11773.1	-	-	58659.2	48220.6	19651.2	5463.29	11321.5	11367.1	0.822048	0.335006	0.407526	0.326674	0.432809	0.0238786	0.0501959	0.0653798	0.139741	0.651738	1.01635	1.03438
Lmfp003403	C21H20O13	Quercetagetin-7-O-glucoside(Quercetagitrin)	Flavonoids	Flavonols	548-75-4	1	FALSE	TRUE	TRUE	539438	582021	591489	579476	401215	694668	252423	199719	265291	-	-	570982	558453	239144	22637.9	120720	28368.9	0.978057	0.41883	0.428226	0.899484	0.929072	0.000261631	0.00513451	0.0581598	0.134298	0.186308	1.16627	1.22445
Lmbp003668	C20H18O10	Kaempferol-3-O-arabinoside	Flavonoids	Flavonols	-	1	FALSE	FALSE	TRUE	11429.9	30319.5	38925.8	23515.9	26312.6	24122	10000.5	8153.91	5366.58	-	-	26891.7	24650.2	7840.32	11483.9	1201.29	1904.73	0.916645	0.291551	0.318063	0.809653	0.873372	0.14044	0.190078	0.00105603	0.0152461	0.0572136	0.96356	1.2782
Lmmp002796	C27H30O17	Gossypetin-3-O-rutinoside	Flavonoids	Flavonols	-	1	FALSE	TRUE	FALSE	56059.5	74942.3	63681.4	7716.06	43102.5	36154	7184.13	16190.4	10853.3	-	-	64894.4	28990.8	11409.3	7756.48	15308.7	3697.75	0.446739	0.175813	0.393548	0.060676	0.140622	0.00361603	0.0146417	0.242409	0.363033	0.899128	1.14824	0.717051
Lmmp003271	C21H20O13	Gossypetin-8-O-β-D-glucoside	Flavonoids	Flavonols	652-78-8	2	FALSE	TRUE	FALSE	775281	941602	1.47791e+06	751166	1.07678e+06	1.21067e+06	497453	551946	522108	C10051	-	1.06493e+06	1.01287e+06	523836	299810	192959	22280.1	0.951116	0.491897	0.517178	0.848699	0.899969	0.124846	0.171936	0.0678061	0.143401	0.0918324	1.03376	1.21875
Hmgp001996	C15H10O8	Quercetagetin; 3,3',4',5,6,7-Hexahydroxyflavone	Flavonoids	Flavonols	90-18-6	2	FALSE	TRUE	TRUE	3.55006e+06	3.13216e+06	2.81401e+06	2.98284e+06	2.75059e+06	2.56433e+06	816899	1.01014e+06	963324	C10122	-	3.16541e+06	2.76592e+06	930121	301410	171200	82308.9	0.873796	0.293839	0.336279	0.198086	0.300456	0.00604858	0.0197419	0.00107161	0.0152461	0.835187	1.1782	1.32498
Zmpp002571	C15H10O7	Robinetin	Flavonoids	Flavonols	490-31-3	2	FALSE	TRUE	FALSE	4.56144e+06	3.34625e+06	4.45284e+06	3.66933e+06	3.35499e+06	3.27805e+06	2.2429e+06	1.94855e+06	1.49788e+06	C10177	-	4.12018e+06	3.43412e+06	1.89645e+06	549040	169257	306376	0.833489	0.460283	0.552236	0.211258	0.314384	0.0136537	0.0335264	0.00730552	0.0370417	0.837882	1.10742	1.24191
mws1329	C21H20O12	Quercetin-7-O-glucoside	Flavonoids	Flavonols	491-50-9	2	FALSE	TRUE	TRUE	3.05242e+06	2.51128e+06	2.92059e+06	5.69238e+06	4.01979e+06	5.83273e+06	1.05277e+07	1.15063e+07	1.15938e+07	C12639	-	2.8281e+06	5.18163e+06	1.12093e+07	230400	823543	483254	1.8322	3.96355	2.16327	0.0472368	0.123603	0.00031992	0.0059091	0.00209596	0.0183006	1.19883	1.18616	1.27769
MWSHY0132	C21H20O11	Quercetin-3-O-rhamnoside(Quercitrin)	Flavonoids	Flavonols	522-12-3	1	FALSE	TRUE	FALSE	7.11548e+06	8.5024e+06	1.11822e+07	6.05739e+06	5.40483e+06	6.89306e+06	5.03443e+06	3.39407e+06	1.98362e+06	C01750	ko00944	8.93336e+06	6.11843e+06	3.47071e+06	1.68797e+06	609098	1.24667e+06	0.684896	0.388511	0.567255	0.130649	0.219182	0.0245923	0.0501959	0.0763323	0.156157	1.02163	1.0208	1.00711
mws0919	C21H20O10	Kaempferol-3-O-rhamnoside (Afzelin)(Kaempferin)	Flavonoids	Flavonols	482-39-3	1	FALSE	TRUE	TRUE	929573	820240	809636	877384	830552	849424	382803	442849	406885	C16911	ko00944	853150	852453	410846	54212.5	19238.9	24673.2	0.999183	0.481563	0.481957	0.98224	0.98224	0.0025363	0.013731	5.90967e-05	0.00369946	0.0142339	1.1754	1.32854
mws0917	C17H14O7	3,7-Di-O-methylquercetin	Flavonoids	Flavonols	2068-02-2	2	FALSE	FALSE	TRUE	245757	239013	221303	176439	162735	176204	371539	379714	374756	C01265	ko00944,ko01110	235358	171792	375336	10312.5	6405.58	3362.59	0.72992	1.59475	2.18482	0.00402901	0.0308655	0.00131637	0.0102137	2.53971e-05	0.00198732	1.27188	1.18083	1.33608
mws0062	C15H10O6	Isoluteolin (Orobol)(5,7,3',4'-tetrahydroxyisoflavone)	Flavonoids	Isoflavones	480-23-9	2	FALSE	TRUE	TRUE	236106	226110	252410	165022	138520	138762	73579.1	57571.3	52142.2	C10510	-	238209	147435	61097.5	10839.3	12436.3	9099.86	0.618931	0.256487	0.414404	0.00153151	0.0212208	7.0239e-05	0.00367584	0.00182418	0.0183006	1.26822	1.17718	1.29514
mws1172	C22H22O10	Trifolirhizin (Maackiain-3-O-glucoside)	Flavonoids	Isoflavones	6807-83-6	2	FALSE	TRUE	TRUE	1.74961e+06	1.52075e+06	1.86502e+06	1.07647e+06	1.17105e+06	1.30055e+06	287260	291484	278440	C10538	ko00943	1.71179e+06	1.18269e+06	285728	143070	91848.3	5434.07	0.690908	0.166918	0.241592	0.0174868	0.0653672	0.0050814	0.017923	0.00489324	0.0293293	1.20464	1.18886	1.33525
Wbtp004352	C16H14O7	1,3-dihydroxy-4,6,8-trimethoxyxanthen-9-one	Flavonoids	Other Flavonoids	-	2	FALSE	TRUE	TRUE	1.32107e+06	1.46661e+06	1.07449e+06	879666	1.31755e+06	1.06987e+06	318902	363957	418365	-	-	1.28739e+06	1.08903e+06	367074	161844	179276	40665.3	0.845922	0.285131	0.337066	0.318959	0.426183	0.0119665	0.0310537	0.0250282	0.0720683	0.660922	1.17035	1.29604
Zbdp002220	C14H20O9	2,6-Dimethoxypydroquinone-1-O-glucoside	Flavonoids	Other Flavonoids	-	2	FALSE	TRUE	FALSE	99298.5	119851	119529	80649.6	69829.6	72247.2	48421.1	39925.2	28559.2	-	-	112893	74242.1	38968.5	9613.47	4637	8136.78	0.657634	0.345181	0.524884	0.0164561	0.0653622	0.00134753	0.0102137	0.0110883	0.0462753	1.2361	1.13899	1.20817
Wbtp004961	C15H10O7	1,2,4,5-tetrahydroxy-7-(hydroxymethyl)anthracene-9,10-dione	Flavonoids	Other Flavonoids	-	2	FALSE	TRUE	FALSE	5.54589e+06	4.66638e+06	4.87973e+06	3.82593e+06	4.20505e+06	4.26874e+06	2.20564e+06	2.40423e+06	2.40834e+06	-	-	5.03067e+06	4.09991e+06	2.3394e+06	374584	195465	94600.8	0.814983	0.465029	0.570599	0.0527377	0.132477	0.00688112	0.0212305	0.00175388	0.0183006	1.12228	1.17754	1.32227
pme0436	C30H26O12	Procyanidin B3	Tannins	Proanthocyanidins	23567-23-9	1	FALSE	TRUE	FALSE	7.59269e+06	9.1202e+06	8.65745e+06	1.08548e+07	1.48344e+07	1.25601e+07	1.39657e+07	2.10835e+07	1.85737e+07	-	-	8.45678e+06	1.27498e+07	1.78743e+07	639540	1.6302e+06	2.94761e+06	1.50764	2.11361	1.40193	0.0471702	0.123603	0.0398969	0.0677169	0.116019	0.214876	1.16654	1.11987	0.989334
Lssp210081	C30H26O12	Procyanidin B5	Tannins	Proanthocyanidins	12798-57-1	2	FALSE	TRUE	TRUE	1.20567e+06	1.37141e+06	1.29133e+06	1.22624e+06	1.08489e+06	887974	395941	350144	302113	-	-	1.28947e+06	1.06637e+06	349399	67676.5	138715	38308.9	0.826982	0.270964	0.327654	0.138052	0.228149	0.000255692	0.00513451	0.0135713	0.0493934	0.916975	1.18134	1.30813
HJN049	C30H24O12	2α,3α-Epoxy-5,7,3',4'-tetrahydroxyflavan-(4β-8-catechin)	Tannins	Proanthocyanidins	-	2	FALSE	TRUE	TRUE	45576.6	60259.2	40255.1	103215	106148	72476.9	208624	182621	225217	-	-	48697	93946.6	205488	8459.42	15228.5	17530.8	1.92921	4.21972	2.18728	0.0322422	0.0955099	0.00163124	0.0110146	0.00249569	0.0195288	1.1678	1.17187	1.26615
HJN053	C30H24O12	2α,3α-Epoxy-5,7,3',4'-tetrahydroxyflavan-(4β-8-epicatechin)	Tannins	Proanthocyanidins	-	2	FALSE	TRUE	TRUE	54133.4	72439.8	109464	64953.6	103820	96614.2	250074	202553	141113	-	-	78679	88462.4	197913	23015.3	16881.5	44603.8	1.12435	2.51545	2.23726	0.64575	0.726758	0.0438469	0.0736253	0.059567	0.13442	0.348541	1.03834	1.16765
mws0836	C30H26O12	Procyanidin B1	Tannins	Proanthocyanidins	20315-25-7	1	FALSE	FALSE	TRUE	2.60326e+06	2.81251e+06	2.46189e+06	3.4184e+06	2.89587e+06	2.91726e+06	1.44829e+06	1.41903e+06	1.50652e+06	-	-	2.62589e+06	3.07718e+06	1.45795e+06	144028	241440	36364.6	1.17186	0.555221	0.473794	0.0973628	0.186956	0.00506736	0.017923	0.00951948	0.0442061	1.00561	1.17945	1.32311
Lmpp003705	C52H42O22	Procyanidin C1 3'-O-gallate	Tannins	Proanthocyanidins	-	1	FALSE	TRUE	TRUE	284627	301331	191196	177097	180265	145814	89907.3	103872	46153.8	-	-	259051	167725	79977.5	48462.9	15547.5	24587.1	0.647459	0.308732	0.476837	0.105885	0.196732	0.0192304	0.0434939	0.018753	0.0598949	1.04772	1.07619	1.12274
pmn001667	C30H26O12	Procyanidin B4	Tannins	Proanthocyanidins	29106-51-2	1	FALSE	TRUE	FALSE	508906	799041	649451	1.28889e+06	1.09741e+06	1.29426e+06	1.94638e+06	2.08255e+06	1.69144e+06	C10238	-	652466	1.22685e+06	1.90679e+06	118466	91560.8	162108	1.88033	2.92244	1.55421	0.00666629	0.0410435	0.0013439	0.0102137	0.0126185	0.04887	1.20477	1.15163	1.25499
Lhzp102822	C27H22O18	Gemin D	Tannins	Tannin	84744-46-7	1	FALSE	TRUE	FALSE	536295	567777	538947	387395	379337	376320	220807	213264	215108	-	-	547673	381017	216393	14256.8	4674.97	3210.53	0.695702	0.395113	0.567935	0.00177609	0.0212208	0.000541746	0.00654491	5.43427e-06	0.000850464	1.30694	1.19047	1.33768
Wayn007444	C16H10O11S	3,3'-Dimethylellagic acid 4'-sulfate	Tannins	Tannin	-	2	FALSE	TRUE	FALSE	101423	95903.4	91344.5	57015.1	61108.5	44659	32424.5	43471.7	45919.3	-	-	96223.6	54260.8	40605.2	4120.69	6992.19	5870.29	0.563904	0.421987	0.748333	0.0042598	0.0308655	0.000753273	0.00770276	0.103333	0.197214	1.24303	1.15448	0.951068
Zayn006347	C16H10O8	3,3'-O-Dimethylellagic Acid	Tannins	Tannin	2239-88-5	1	FALSE	TRUE	FALSE	698250	757081	810960	409088	406846	360847	292685	334067	330010	-	-	755430	392260	318921	46028.5	22231.2	18624.9	0.519254	0.422171	0.813033	0.00252018	0.0239799	0.00210664	0.0118122	0.0241444	0.070628	1.2941	1.18044	1.16213
Lmhn002379	C27H22O18	Strictinin	Tannins	Tannin	517-46-4	1	FALSE	TRUE	FALSE	2.89226e+06	3.41089e+06	3.04862e+06	1.97746e+06	2.31255e+06	1.70326e+06	917553	1.20394e+06	1.0626e+06	-	-	3.11726e+06	1.99776e+06	1.06136e+06	217221	249157	116918	0.64087	0.34048	0.531278	0.00913001	0.0477804	0.0012219	0.0102137	0.019573	0.0606569	1.19977	1.17494	1.25325
Wayn004278	C21H18O12	3-O-Methylellagic acid 4'-rhamnoside	Tannins	Tannin	-	1	FALSE	FALSE	TRUE	1.33863e+06	1.04262e+06	1.19468e+06	1.4442e+06	1.61707e+06	2.04219e+06	925394	725352	705811	-	-	1.19198e+06	1.70115e+06	785519	120858	251262	99227.8	1.42717	0.659005	0.461757	0.0847288	0.169277	0.0237825	0.0501959	0.0237059	0.0703674	1.06957	1.04956	1.26704
Wayn005368	C22H20O13	3,3'-Di-O-Methylellagic acid 4'-glucoside	Tannins	Tannin	51803-68-0	2	FALSE	FALSE	TRUE	1.11403e+06	1.18411e+06	1.4364e+06	1.81365e+06	1.54249e+06	1.16271e+06	786698	743769	703828	-	-	1.24484e+06	1.50628e+06	744765	138436	266976	33838.8	1.21002	0.59828	0.49444	0.309242	0.414966	0.0324465	0.0588932	0.0544986	0.128256	0.674539	1.13299	1.24764
Zbzn001243	C34H26O23	2,3,4,6-Bis-O-(S)-hexahydroxydiphenoyl-β-D-glucoside	Tannins	Tannin	-	1	FALSE	TRUE	TRUE	759704	808262	814735	400808	802989	323119	99117.5	181274	184882	-	-	794234	508972	155091	24558.7	210307	39606.6	0.640834	0.195271	0.304714	0.193591	0.300456	0.000151676	0.00476263	0.135885	0.236289	0.905255	1.15753	1.14899
Lmyn003256	C27H22O18	Isocorilagin	Tannins	Tannin	-	1	FALSE	TRUE	FALSE	5.165e+06	5.55853e+06	8.09145e+06	4.98619e+06	5.59103e+06	3.99687e+06	2.64956e+06	2.85367e+06	2.97924e+06	-	-	6.27166e+06	4.85803e+06	2.82749e+06	1.29678e+06	657090	135856	0.7746	0.450836	0.582025	0.264856	0.371166	0.0627099	0.0979647	0.0432736	0.111939	0.768677	1.11879	1.24622
Lmsn003364	C34H26O22	1,3-Di-O-galloyl-4,6-(S)-HHDP-β-D-glucose; Heterophylliin A	Tannins	Tannin	87687-52-3	1	FALSE	TRUE	TRUE	4.56026e+06	3.06359e+06	3.107e+06	1.98177e+06	2.06955e+06	1.59488e+06	854316	849366	1.05472e+06	-	-	3.57695e+06	1.88207e+06	919469	695533	206212	95661.8	0.526165	0.257054	0.488542	0.0643975	0.146355	0.0306528	0.0576346	0.0117379	0.047714	1.18214	1.16354	1.28144
Lmzn002005	C41H26O26	Vescalagin	Tannins	Tannin	36001-47-5	3	FALSE	TRUE	TRUE	18105.2	25845.9	22674.5	17094.8	15713.4	16229.5	6316.94	1243.28	2025.58	-	-	22208.5	16345.9	3195.27	3177.26	569.95	2230.34	0.736019	0.143876	0.195478	0.115381	0.208217	0.00332261	0.0146417	0.0102939	0.0453803	1.06722	1.08439	1.19229
Hmqn003212	C27H22O18	Sanguiin H4	Tannins	Tannin	84316-77-8	1	FALSE	TRUE	FALSE	5.44986e+06	7.49049e+06	7.12008e+06	5.3453e+06	5.18953e+06	4.45442e+06	2.97035e+06	2.89291e+06	3.01787e+06	-	-	6.68681e+06	4.99642e+06	2.96037e+06	887633	388487	51499.4	0.747205	0.442718	0.592499	0.0982415	0.186956	0.0268344	0.0523354	0.0165949	0.0552575	1.02822	1.15726	1.30675
Hmqn003158	C34H26O22	Sanguiin H1	Tannins	Tannin	-	1	FALSE	TRUE	FALSE	239763	279167	259590	156690	174660	132631	79890.1	97034.3	77364.7	-	-	259507	154660	84763.1	16087	17218	8738.1	0.595979	0.326632	0.548059	0.00328273	0.030317	0.000722427	0.00770276	0.0146369	0.0507953	1.24095	1.17893	1.26135
Lczn000081	C47H46O30	4''-O-galloylchestanin	Tannins	Tannin	-	2	FALSE	TRUE	TRUE	778599	1.1575e+06	735051	480225	568117	291695	107629	174172	72007.4	-	-	890384	446679	117936	189716	115315	42340.5	0.50167	0.132455	0.264029	0.0599631	0.14051	0.0246296	0.0501959	0.043126	0.111939	1.07803	1.14664	1.2086
MWSslk160	C27H22O18	Corilagin	Tannins	Tannin	23094-69-1	2	FALSE	TRUE	FALSE	2.89226e+06	3.41089e+06	3.04862e+06	1.97746e+06	2.31255e+06	1.70326e+06	917553	1.20394e+06	1.0626e+06	C10219	-	3.11726e+06	1.99776e+06	1.06136e+06	217221	249157	116918	0.64087	0.34048	0.531278	0.00913001	0.0477804	0.0012219	0.0102137	0.019573	0.0606569	1.19977	1.17494	1.25325
Zmlp007578	C17H12O8	3,3',4-O-Trimethylellagic acid	Tannins	Tannin	1617-49-8	2	FALSE	FALSE	TRUE	693299	711806	644174	422309	422459	351419	851655	919325	877254	C10836	-	683093	398729	882745	28538.3	33453.3	27897.9	0.583711	1.29228	2.2139	0.000887988	0.0185886	0.00209641	0.0118122	0.000119146	0.00466158	1.27461	1.14445	1.32208
pmn001648	C45H36O18	Cinnamtannin D1	Tannins	Tannin	97233-06-2	3	FALSE	TRUE	FALSE	24638.6	35730.8	23341.9	63619.8	48917.5	45111	55262.6	72295.9	99519.4	C17632	-	27903.7	52549.4	75692.6	5559.8	7980.72	18226.7	1.88324	2.71264	1.44041	0.0278276	0.0891619	0.0549607	0.0876023	0.206329	0.322904	1.16386	1.09105	0.88429
pmp000100	C45H38O18	Arecatannin B1	Tannins	Tannin	79763-28-3	1	FALSE	FALSE	TRUE	297758	222294	244647	269729	332409	285406	108691	90934.7	195318	C17892	-	254900	295848	131648	31649.6	26632.7	45601.3	1.16064	0.516469	0.444985	0.23897	0.345791	0.0403204	0.0680678	0.0186409	0.0598949	0.767188	0.978512	1.16983
Happ001639	C28H33O17+	Petunidin-3,5-di-O-glucoside	Flavonoids	Anthocyanins	25846-73-5	3	TRUE	TRUE	FALSE	51288.6	123387	116113	6.49594e+07	6.4305e+07	5.9972e+07	5.04894e+07	4.60737e+07	4.72416e+07	-	-	96929.6	6.30788e+07	4.79349e+07	32409.4	2.21302e+06	1.86814e+06	650.769	494.533	0.759921	0.00061351	0.0160535	0.000760463	0.00770276	0.00196908	0.0183006	1.31023	1.18674	1.29329
MW0138858	C32H31O14+	Malvidin 3-(6''-p-coumarylglucoside)	Flavonoids	Anthocyanins	-	3	TRUE	TRUE	FALSE	52664	41598.6	34431.8	104681	106807	80457.1	77289.3	113456	119250	-	-	42898.2	97314.8	103332	7499.76	11951.8	18566.2	2.26851	2.40877	1.06183	0.00908887	0.0477804	0.0299155	0.0569302	0.739801	0.821126	1.23433	1.09861	0.206876
Lmpp003719	C31H29O14+	Peonidin-3-O-(6''-O-caffeoyl)glucoside	Flavonoids	Anthocyanins	-	3	TRUE	TRUE	TRUE	9	9	9	97428.1	113660	54427.1	2.48453e+06	2.92664e+06	2.196e+06	-	-	9	88505.1	2.53572e+06	0	24991.3	300473	9833.89	281747	28.6506	0.0379128	0.106653	0.00695302	0.0212305	0.0071443	0.0370417	1.31375	1.1916	1.32617
Lmcp004436	C30H27O14+	Cyanidin-3-O-(6''-O-caffeoyl)glucoside	Flavonoids	Anthocyanins	-	3	TRUE	TRUE	TRUE	39874.4	6355.93	36367.2	606500	516877	337970	4.73635e+06	7.09587e+06	5.77381e+06	-	-	27532.5	487116	5.86868e+06	15042.4	111629	965606	17.6924	213.154	12.0478	0.0263926	0.0872345	0.01338	0.0333437	0.014768	0.0507953	1.22111	1.16473	1.32145
mws2214	C21H21O11+	Cyanidin-3-O-glucoside chloride	Flavonoids	Anthocyanins	7084-24-4	3	TRUE	TRUE	FALSE	116468	29095.1	32459.2	5.46812e+06	4.5106e+06	6.6103e+06	9.77765e+06	9.57468e+06	7.0061e+06	-	-	59340.8	5.52967e+06	8.78614e+06	40418.4	858302	1.26141e+06	93.185	148.062	1.58891	0.0119474	0.0551687	0.0101906	0.0278249	0.0459598	0.116011	1.29139	1.17387	1.11377
Zmhp004122	C44H51O23+	Malvidin-3-O-(2'''-O-p-coumaroyl)rutinoside-5-O-glucoside	Flavonoids	Anthocyanins	-	3	TRUE	FALSE	FALSE	3472.21	5396.38	6466.25	9	9	9	11599.5	100287	9	-	-	5111.61	9	37298.5	1238.78	0	44790.2	0.0017607	7.29681	4144.28	0.0283242	0.0895907	0.41645	0.478994	0.360009	0.469511	1.31311	0.170063	0.932994
pme1773	C27H31O15+	Cyanidin-3-O-rutinoside (Keracyanin)	Flavonoids	Anthocyanins	28338-59-2	3	TRUE	FALSE	FALSE	1.21206e+06	2.49947e+06	1.0792e+06	806439	807275	743180	620947	805641	718421	C08620	ko00942	1.59691e+06	785631	715003	640503	30019.5	75439.7	0.491969	0.447741	0.9101	0.2151	0.317096	0.189637	0.239141	0.319813	0.439041	1.01093	0.956997	0.700355
pme1777	C27H31O16+	Cyanidin-3,5-O-diglucoside (Cyanin)	Flavonoids	Anthocyanins	2611-67-8	3	TRUE	TRUE	FALSE	156938	98275.2	89409.5	9.04153e+06	9.55112e+06	9.84372e+06	1.55467e+07	1.51958e+07	1.49067e+07	C08639	ko00942	114874	9.47879e+06	1.52164e+07	29963	331462	261712	82.5145	132.461	1.60531	0.00056883	0.0160535	0.00010655	0.00456734	7.20935e-05	0.00376088	1.31126	1.18882	1.32947
pme1793	C27H31O15+	Pelargonidin-3,5-O-diglucoside	Flavonoids	Anthocyanins	17334-58-6	3	TRUE	TRUE	FALSE	518671	536512	584490	7.84228e+06	7.85969e+06	8.81907e+06	7.49375e+06	6.93183e+06	7.27045e+06	C08725	ko00942	546557	8.17368e+06	7.23201e+06	27793.4	456415	231007	14.9548	13.2319	0.884793	0.0017359	0.0212208	0.000506596	0.00654491	0.0813078	0.164189	1.31412	1.19106	1.07841
pmf0116	C27H31O17+	Delphinidin-3,5-di-O-glucoside	Flavonoids	Anthocyanins	17670-06-3	3	TRUE	TRUE	FALSE	3.72847e+06	3.20724e+06	3.2124e+06	355163333	3.72232e+08	3.46253e+08	3.47104e+08	3.37268e+08	3.30114e+08	C16312	ko00942,ko01110	3.3827e+06	3.57883e+08	3.38162e+08	244500	1.07789e+07	6.96517e+06	105.798	99.968	0.944895	0.000459853	0.0160535	0.000213727	0.00513451	0.107696	0.203809	1.31492	1.19144	0.992548
Cmxn004016	C21H24O11	Dihydromarein	Flavonoids	Chalcones	-	2	TRUE	FALSE	FALSE	166751	148164	140199	373792	289707	310590	214114	204911	269487	-	-	151705	324696	229504	11125.2	35747.6	28520.7	2.14032	1.51284	0.706828	0.0139423	0.0576038	0.0454501	0.0755097	0.0438334	0.112458	1.2788	1.07251	1.1179
Lmsn004797	C21H24O11	3-Hydroxyphloretin-4'-O-glucoside	Flavonoids	Chalcones	-	1	TRUE	TRUE	FALSE	194339	220579	209058	657459	624294	556248	792998	564980	543128	-	-	207992	612667	633702	10739	42129.1	112992	2.94563	3.04676	1.03433	0.00340939	0.0305871	0.0324475	0.0588932	0.821258	0.880321	1.30694	1.16207	0.105525
Hmpn005101	C21H24O11	Sieboldin	Flavonoids	Chalcones	18777-73-6	1	TRUE	TRUE	FALSE	145019	139330	122815	388637	337339	387333	478891	333869	483989	-	-	135721	371103	432250	9417.08	23880.9	69596.6	2.7343	3.18483	1.16477	0.00204625	0.0212208	0.0247132	0.0501959	0.339564	0.457425	1.30346	1.1616	0.633633
Xmgp006913	C20H20O5	2,4,2',4'-tetrahydroxy-3'-prenylchalcone	Flavonoids	Chalcones	-	3	TRUE	TRUE	TRUE	247083	214773	170737	9978.72	16836.8	10213.5	3931.71	913.176	1835.14	-	-	210864	12343	2226.67	31290.3	3179.05	1263.03	0.0585353	0.0105597	0.1804	0.0114385	0.0551687	0.0108548	0.0291317	0.0321386	0.0882403	1.30204	1.17159	1.20419
Lmsp004851	C15H14O6	3-Hydroxyphloretin	Flavonoids	Chalcones	57765-66-9	1	TRUE	TRUE	FALSE	41994.3	30917.7	34327.2	70193.2	81015.8	81829.9	87620.1	91378.5	48361.4	-	-	35746.4	77679.6	75786.6	4632.01	5304.12	19453.2	2.17308	2.12012	0.975631	0.00116867	0.0203867	0.0930382	0.134009	0.90634	0.936253	1.27207	1.01231	0.196369
pme1201	C15H14O5	Phloretin	Flavonoids	Chalcones	60-82-2	1	TRUE	TRUE	FALSE	79546.2	76597.4	59950.2	172692	152223	146378	193415	172541	176943	C00774	ko00941,ko01100,ko01110	72031.2	157098	180966	8627.02	11282	8984.4	2.18097	2.51233	1.15193	0.0015954	0.0212208	0.000225106	0.00513451	0.0838243	0.168186	1.274	1.16768	1.0203
pmb3114	C30H26O11	Epicatechin-epiafzelechin	Flavonoids	Flavanols	-	1	TRUE	TRUE	TRUE	739426	986126	781923	2.44947e+06	2.23525e+06	2.3233e+06	4.36477e+06	4.92525e+06	6.56162e+06	-	-	835825	2.33601e+06	5.28388e+06	107686	87914.5	932024	2.79485	6.32176	2.26193	0.000141193	0.0145647	0.0201239	0.0444994	0.0454988	0.115781	1.29513	1.176	1.28116
HJN041	C21H24O11	Epicatechin glucoside	Flavonoids	Flavanols	-	2	TRUE	FALSE	FALSE	577977	769067	597786	1.38226e+06	2.72649e+06	1.80912e+06	724929	1.18764e+06	1.22082e+06	-	-	648277	1.97262e+06	1.04446e+06	85794	560826	226350	3.04287	1.61114	0.52948	0.0764733	0.160084	0.118491	0.164629	0.131777	0.230426	1.22073	0.912862	1.02752
mws0049	C15H14O7	Gallocatechin	Flavonoids	Flavanols	970-73-0	1	TRUE	TRUE	TRUE	1.28226e+07	1.24405e+07	1.28102e+07	5.55899e+06	5.03263e+06	5.56793e+06	901711	687995	861642	C12127	ko00941,ko01110	1.26911e+07	5.38651e+06	817116	177268	250262	92756.4	0.424432	0.0643849	0.151697	1.07312e-05	0.00336961	5.80879e-06	0.00182396	0.000467568	0.00975658	1.311	1.18941	1.33325
MWSHY0098	C15H14O7	Epigallocatechin	Flavonoids	Flavanols	970-74-1	1	TRUE	TRUE	FALSE	2.06958e+06	1.98424e+06	1.62356e+06	865839	982627	914956	757971	651144	626783	C12136	ko00941,ko01110	1.89246e+06	921141	678633	193306	47878.9	56975.6	0.486742	0.358598	0.736731	0.0152229	0.0620778	0.0083474	0.0242693	0.0106558	0.046158	1.28039	1.17147	1.22545
HJN079	C27H32O13	Pinocembrin-7-O-rutinoside	Flavonoids	Flavanones	118985-31-2	3	TRUE	FALSE	TRUE	27327.6	28818	45964.7	15791.1	11727.8	12859.8	46081.8	38251.6	40462.5	-	-	34036.7	13459.5	41598.6	8456.23	1712.22	3296.08	0.395441	1.22217	3.09064	0.070186	0.152575	0.334602	0.402548	0.00166904	0.0183006	1.21666	0.648385	1.31742
pmb3023	C21H22O11	Eriodictyol-8-C-glucoside	Flavonoids	Flavanones	1023271-51-3	3	TRUE	TRUE	FALSE	3.67865e+06	3.38599e+06	3.1518e+06	1.3352e+06	1.37333e+06	1.45441e+06	1.21826e+06	1.60231e+06	1.44089e+06	-	-	3.40548e+06	1.38765e+06	1.42049e+06	215528	49706	157449	0.407474	0.417118	1.02367	0.00422245	0.0308655	0.000751312	0.00770276	0.795421	0.861477	1.30659	1.16683	0.144214
pma0724	C21H22O10	Naringenin-6-C-Glucoside	Flavonoids	Flavanones	3682-03-9	3	TRUE	FALSE	FALSE	91671.8	106384	81517.2	182673	173988	238441	179869	157834	177438	-	-	93191	198367	171714	10208.6	28557.5	9864.51	2.12861	1.8426	0.865635	0.0239707	0.0826307	0.00136617	0.0102137	0.313517	0.432295	1.24843	1.14644	0.723476
mws1066	C27H32O14	Naringenin-7-O-Rutinoside(Narirutin)	Flavonoids	Flavanones	14259-46-2	3	TRUE	TRUE	FALSE	4132.77	4715.26	2225.5	13378.3	14146.6	19152.9	26682.2	12738.7	8142.39	C09793	-	3691.18	15559.3	15854.4	1063.32	2560.36	7882.98	4.21526	4.29522	1.01897	0.0129485	0.0557272	0.159258	0.20664	0.965636	0.974981	1.24266	1.02222	0.169987
HJN076	C27H32O13	Pinocembrin-7-O-neohesperidoside	Flavonoids	Flavanones	13241-31-1	1	TRUE	FALSE	TRUE	31648.5	29513	46560.4	14831.5	15288.6	11329.8	42849.9	41513.3	37887.7	C09828	-	35907.3	13816.6	40750.3	7583.13	1768.31	2096.44	0.384786	1.13487	2.94936	0.0481394	0.124924	0.467403	0.526037	0.000176678	0.00553002	1.23708	0.531137	1.31618
mws0046	C27H32O14	Naringenin-7-O-Neohesperidoside(Naringin)	Flavonoids	Flavanones	10236-47-2	1	TRUE	TRUE	FALSE	4132.77	4715.26	2225.5	13378.3	14146.6	19152.9	26682.2	12738.7	8142.39	C09789	ko00941,ko01100	3691.18	15559.3	15854.4	1063.32	2560.36	7882.98	4.21526	4.29522	1.01897	0.0129485	0.0557272	0.159258	0.20664	0.965636	0.974981	1.24266	1.02222	0.169987
mws0064	C15H12O6	Eriodictyol (5,7,3',4'-Tetrahydroxyflavanone)	Flavonoids	Flavanones	552-58-9	1	TRUE	TRUE	FALSE	29458.3	38141.6	32195	94869.3	92741.2	76570.3	122927	124850	125996	C05631	ko00941,ko01100,ko01110	33265	88060.3	124591	3624.79	8170.98	1266.19	2.64724	3.74541	1.41484	0.00446186	0.0311339	0.000227656	0.00513451	0.0218745	0.0671247	1.28783	1.18383	1.24909
HJN104	C21H22O13	Dihydromyricetin-3-O-glucoside	Flavonoids	Flavanonols	-	2	TRUE	TRUE	FALSE	316024	271975	242789	1.87077e+06	1.87091e+06	2.10362e+06	3.29746e+06	3.7448e+06	3.30376e+06	-	-	276929	1.94843e+06	3.44867e+06	30102.9	109733	209411	7.03585	12.4533	1.76997	0.00110625	0.0203867	0.00178228	0.0114212	0.00277362	0.0211742	1.31031	1.18893	1.31278
MWSHY0130	C21H22O11	Taxifolin-7-O-rhamnoside	Flavonoids	Flavanonols	137592-12-2	3	TRUE	TRUE	FALSE	1914.55	5671.86	4544.04	9	9	9	9	9	9	-	-	4043.48	9	9	1574.22	0	0	0.0022258	0.0022258	1	0.0685892	0.152575	0.0685892	0.104044	#N/A	#N/A	1.3074	1.18465	#N/A
mws0744	C15H12O8	Dihydromyricetin (Ampelopsin)	Flavonoids	Flavanonols	27200-12-0	1	TRUE	TRUE	FALSE	48912.9	35008.6	36517	154451	143137	162236	122245	75123.5	104823	C02906	ko00941,ko01110	40146.2	153275	100730	6229.56	7841.16	19453.8	3.81792	2.50909	0.657189	0.000122306	0.0145647	0.037347	0.0647977	0.0472319	0.11733	1.2978	1.11055	1.11076
pmb3012	C22H22O11	Chrysoeriol-7-O-glucoside	Flavonoids	Flavones	19993-32-9	3	TRUE	TRUE	FALSE	98521.2	140968	126709	276482	284901	302534	510542	451396	405934	-	-	122066	287972	455957	17636.9	10855.2	42827.7	2.35915	3.73534	1.58334	0.000858361	0.0185886	0.00336787	0.0146417	0.0250973	0.0720683	1.27512	1.17092	1.27629
HJAP026	C28H32O16	Chrysoeriol-6-C-glucoside-4'-O-glucoside	Flavonoids	Flavones	-	3	TRUE	TRUE	TRUE	17877.7	4570.27	16485.7	2.91221e+06	2.06417e+06	2.68295e+06	1.74392e+07	3.82688e+06	9.65611e+06	-	-	12977.9	2.55311e+06	1.03074e+07	5972.2	358177	5.57625e+06	196.727	794.225	4.03719	0.00984736	0.0490805	0.120274	0.16637	0.187022	0.301742	1.29702	1.17151	1.07624
pmb2999	C22H22O11	Chrysoeriol-5-O-glucoside	Flavonoids	Flavones	-	3	TRUE	TRUE	FALSE	109079	144956	124895	296711	315186	297924	280994	315342	321061	-	-	126310	303274	305799	14680.9	8437.6	17694.6	2.40103	2.42102	1.00833	0.000514219	0.0160535	0.000450293	0.00654491	0.876664	0.918298	1.29187	1.16661	0.104397
pmb0713	C29H34O17	Tricin-7-O-(2''-O-glucosyl)glucoside	Flavonoids	Flavones	-	3	TRUE	TRUE	FALSE	9	9	9	2.28327e+06	2.30515e+06	2.76182e+06	2.30676e+06	2.71121e+06	1.78136e+06	-	-	9	2.45008e+06	2.26644e+06	0	220616	380677	272231	251827	0.925049	0.003991	0.0308655	0.0138277	0.0335264	0.594476	0.691713	1.31516	1.19148	0.414682
Lmnp002616	C29H34O17	Cirsiliol-8-C-(2''-glucosyl)glucoside	Flavonoids	Flavones	-	3	TRUE	TRUE	FALSE	9	9	9	593724	554014	951455	631364	770487	549408	-	-	9	699731	650420	0	178733	91255.3	77747.9	72268.8	0.929528	0.0310266	0.094586	0.00970411	0.026958	0.749324	0.828758	1.31458	1.19152	0.179618
Lmgp005868	C32H30O14	Chrysoeriol-7-O-(6''-feruloyl)glucoside	Flavonoids	Flavones	-	1	TRUE	TRUE	FALSE	44053.4	62131.1	47302.5	128309	124895	97926.9	115967	137398	148090	-	-	51162.3	117044	133818	7868.66	13589.4	13356	2.2877	2.61556	1.14332	0.00785331	0.0464032	0.00362732	0.0146417	0.280906	0.408341	1.25115	1.15213	0.697672
Zmxp002867	C28H32O16	Chrysoeriol-5,7-di-O-glucoside	Flavonoids	Flavones	-	3	TRUE	TRUE	TRUE	10481.8	2777.57	7147.03	1.47969e+06	2.83729e+06	2.96414e+06	2.0439e+07	2.03361e+07	8.82193e+06	-	-	6802.14	2.42704e+06	1.65323e+07	3154.69	671877	5.45223e+06	356.805	2430.46	6.81173	0.0363771	0.104793	0.0502086	0.0825419	0.0650162	0.139741	1.30006	1.18292	1.25068
Lmnp002584	C28H32O16	Hispidulin-8-C-(2''-O-glucosyl)glucoside	Flavonoids	Flavones	-	3	TRUE	TRUE	TRUE	16218	7477.13	9179.37	1.53136e+06	1.46982e+06	1.81371e+06	8.86765e+06	7.34796e+06	7.94061e+06	-	-	10958.2	1.60496e+06	8.05207e+06	3783.64	149728	625399	146.463	734.801	5.01699	0.00428109	0.0308655	0.00301181	0.0146417	0.00317289	0.0232126	1.3093	1.18877	1.33155
Hmpp002612	C27H30O16	Luteolin-7-O-gentiobioside	Flavonoids	Flavones	-	1	TRUE	TRUE	TRUE	55084.5	9134.73	32986.8	2.03488e+06	1.10522e+06	2.21482e+06	7.75522e+06	9.23478e+06	7.75442e+06	-	-	32402	1.78497e+06	8.24814e+06	18763.5	486241	697660	55.0884	254.557	4.62087	0.0356556	0.103665	0.00354376	0.0146417	0.000756002	0.0124541	1.26795	1.17169	1.28729
Zmjp003291	C27H30O15	Vitexin-2''-O-galactoside	Flavonoids	Flavones	-	2	TRUE	TRUE	TRUE	6385.88	7800.66	2101.15	9	9	9	190155	189738	190790	-	-	5429.23	9	190228	2423.15	0	432.776	0.00165769	35.0377	21136.4	0.0871077	0.170949	4.88362e-05	0.00367584	3.06737e-06	0.000850464	1.30382	1.16388	1.33917
Lmnp002448	C28H32O17	5,7,3',4'-Tetrahydroxy-6-methoxyflavone-8-C-[glucosyl-(1-2)]-glucoside	Flavonoids	Flavones	-	2	TRUE	TRUE	FALSE	5207.63	3689.57	1503.82	404529	307635	432060	441882	624545	371289	-	-	3467.01	381408	479239	1520.24	53362.5	106712	110.011	138.228	1.2565	0.0097195	0.0490805	0.0243412	0.0501959	0.333217	0.451501	1.29914	1.177	0.673512
Hmlp003068	C27H30O17	Meratin	Flavonoids	Flavones	27215-04-9	1	TRUE	TRUE	FALSE	63786.6	121946	103955	4.42525e+06	3.83738e+06	4.1917e+06	5.75456e+06	3.61142e+06	5.25405e+06	-	-	96562.4	4.15145e+06	4.87334e+06	24312	241679	915413	42.9924	50.4683	1.17389	0.00162373	0.0212208	0.0177871	0.0407674	0.384022	0.486635	1.30797	1.18279	0.578605
Zmxp004480	C28H32O16	Chrysoeriol-7-O-gentiobioside	Flavonoids	Flavones	-	3	TRUE	TRUE	TRUE	10811.7	936.818	3434.84	80707.9	146389	109977	3.35074e+06	2.40886e+06	3.68065e+06	-	-	5061.11	112358	3.14675e+06	4192.19	26866.9	538869	22.2003	621.751	28.0065	0.027237	0.0881693	0.0143463	0.0341268	0.0151778	0.0516376	1.21491	1.16658	1.32789
Cmhp002692	C28H32O17	Madreselvin A	Flavonoids	Flavones	188682-83-9	2	TRUE	TRUE	FALSE	5370.45	12331.6	15335.8	1.72964e+06	1.50494e+06	978655	1.80417e+06	1.5189e+06	1.2582e+06	-	-	11012.6	1.40441e+06	1.52709e+06	4173.88	314720	222967	127.528	138.667	1.08735	0.0245193	0.0827855	0.0103969	0.0281434	0.674855	0.762562	1.30102	1.18101	0.326391
Zmhp003186	C37H38O18	Isovitexin-2''-O-(6'''-feruloyl)glucoside	Flavonoids	Flavones	-	3	TRUE	FALSE	FALSE	12812.5	18868.7	8232.18	2495.93	3215.77	6321.24	3206.07	2175.38	9	-	-	13304.5	4010.98	1796.82	4356.26	1659.82	1332.36	0.301477	0.135054	0.447974	0.0804827	0.165174	0.0547329	0.0876023	0.218284	0.336566	1.12801	0.798263	0.677284
Zmzp002265	C27H30O18	artemisidin A	Flavonoids	Flavones	-	2	TRUE	TRUE	FALSE	10388.9	29552.1	11044.2	1.85792e+06	310368	1.68746e+06	1.18581e+06	1.09861e+06	1.19853e+06	-	-	16995	1.28525e+06	1.16098e+06	8883.19	692850	44410.5	75.625	68.3132	0.903314	0.122529	0.212564	0.000507624	0.00654491	0.825231	0.881561	1.25233	1.17734	0.182017
Lmlp005572	C21H20O10	Galangin-7-O-glucoside	Flavonoids	Flavones	-	3	TRUE	TRUE	FALSE	140745	124847	103017	76873.3	31665.1	62448.8	33155	27410.7	31388.2	-	-	122870	56995.7	30651.3	15466.1	18854.7	2402.28	0.463871	0.249462	0.537783	0.0200598	0.0725758	0.0123742	0.0316972	0.184942	0.30124	1.08471	1.17744	0.954138
pmf0371	C16H12O7	Pedalitin	Flavonoids	Flavones	22384-63-0	3	TRUE	TRUE	FALSE	4.95874e+06	5.61278e+06	5.52642e+06	2.88447e+06	2.44441e+06	2.33831e+06	1.18362e+06	1.22076e+06	1.48247e+06	C10119	-	5.36598e+06	2.55573e+06	1.29561e+06	290110	236458	132993	0.476284	0.241449	0.506944	0.00054157	0.0160535	0.000541935	0.00654491	0.00595898	0.0327221	1.28929	1.18432	1.28818
mws0048	C21H20O10	Apigenin-8-C-Glucoside (Vitexin)	Flavonoids	Flavones	3681-93-4	3	TRUE	TRUE	FALSE	7534.54	5156.51	13212.2	24374.9	18981.6	22725.4	44917.4	42326.4	42299.2	C01460	ko00941,ko00944	8634.42	22027.3	43181	3379.43	2256.44	1227.85	2.5511	5.00103	1.96034	0.0131332	0.0557272	0.00200751	0.0118122	0.00118679	0.0154777	1.14483	1.13313	1.30619
mws1434	C21H20O10	Apigenin-6-C-glucoside (Isovitexin)	Flavonoids	Flavones	38953-85-4	3	TRUE	TRUE	FALSE	7534.54	5156.51	13212.2	24374.9	18981.6	22725.4	44917.4	42326.4	42299.2	C01714	ko00944	8634.42	22027.3	43181	3379.43	2256.44	1227.85	2.5511	5.00103	1.96034	0.0131332	0.0557272	0.00200751	0.0118122	0.00118679	0.0154777	1.14483	1.13313	1.30619
pmn001640	C20H18O12	Myricetin-3-O-arabinoside	Flavonoids	Flavonols	132679-85-7	1	TRUE	FALSE	FALSE	145587	102073	157535	255814	211496	358709	172146	130391	140990	-	-	135065	275339	147843	23833.1	61665	17721.8	2.03857	1.0946	0.536946	0.0704566	0.152575	0.593861	0.638604	0.0905529	0.177144	1.13686	0.364026	1.15982
pmp001311	C27H30O17	6-Hydroxykaempferol-7,6-O-Diglucoside	Flavonoids	Flavonols	-	1	TRUE	TRUE	FALSE	303238	172885	133202	7.83266e+06	7.85646e+06	7.3069e+06	8.10451e+06	7.80465e+06	8.26584e+06	-	-	203108	7.66534e+06	8.05833e+06	72632.2	253641	191090	37.7401	39.675	1.05127	0.000231922	0.0145647	5.89371e-05	0.00367584	0.163158	0.270204	1.3042	1.18192	0.87733
pmb0618	C28H34O16	Hesperetin-8-C-glucoside-3'-O-glucoside	Flavonoids	Flavonols	-	3	TRUE	TRUE	FALSE	244434	55008.4	63441.4	8.83194e+06	8.08282e+06	8.33889e+06	1.16939e+07	9.29551e+06	1.20922e+07	-	-	120961	8.41788e+06	1.10272e+07	87376.5	310887	1.23523e+06	69.5915	91.1629	1.30997	0.000306456	0.0160379	0.00615563	0.0197419	0.0879515	0.173137	1.28683	1.16812	1.11984
MWSHY0199	C28H24O16	Quercetin-3-O-(6''-O-galloyl)galactoside	Flavonoids	Flavonols	53171-28-1	2	TRUE	TRUE	FALSE	133483	194216	163955	55979.3	61446.9	84137	37410.5	63460.5	48305.1	-	-	163885	67187.7	49725.4	24794.3	12191	10682.2	0.409969	0.303417	0.740096	0.017323	0.0653672	0.012555	0.0317926	0.204081	0.322627	1.2354	1.13846	0.827008
Zmcp002666	C27H30O17	Quercetin-3,7-Di-O-glucoside	Flavonoids	Flavonols	-	1	TRUE	TRUE	FALSE	119350	100437	130503	9.00243e+06	5.62046e+06	3.80039e+06	4.95841e+06	4.49022e+06	4.87552e+06	-	-	116763	6.14109e+06	4.77472e+06	12410.1	2.1554e+06	203995	52.5945	40.8923	0.777503	0.0584172	0.139339	0.000931569	0.00862003	0.465559	0.575968	1.3038	1.19053	0.472039
Hmcp001578	C28H32O17	Isorhamnetin-3,7-O-diglucoside	Flavonoids	Flavonols	6758-51-6	2	TRUE	TRUE	FALSE	13740.8	5643.85	666.415	1.97039e+06	1.88254e+06	2.62685e+06	2.77429e+06	2.42486e+06	2.16227e+06	-	-	6683.69	2.15993e+06	2.45381e+06	5388.01	332108	250693	323.164	367.134	1.13606	0.0118257	0.0551687	0.00517454	0.017923	0.385629	0.486701	1.26569	1.14855	0.620689
Hmdp001794	C35H28O20	Quercetin-3-O-(2'',3''-O-digalloyl)-glucoside	Flavonoids	Flavonols	-	3	TRUE	TRUE	FALSE	1.1488e+06	976911	837416	321759	396898	313072	132528	179966	233077	-	-	987709	343910	181857	127351	37636.1	41070.6	0.348189	0.18412	0.528793	0.0135285	0.0566395	0.00759289	0.0224921	0.0147665	0.0507953	1.28278	1.16431	1.1735
Lmfn004065	C20H18O11	Morin-3-O-arabinoside	Flavonoids	Flavonols	-	2	TRUE	TRUE	FALSE	1.13409e+07	1.52589e+07	1.1507e+07	3.35919e+07	3.18801e+07	3.50801e+07	2.81608e+07	2.82303e+07	2.87755e+07	-	-	1.27023e+07	3.35174e+07	2.83888e+07	1.80909e+06	1.30747e+06	274849	2.63869	2.23495	0.846989	0.000362658	0.0160535	0.00585883	0.019739	0.0264806	0.0746705	1.2886	1.15922	1.26571
Zmcn003728	C27H30O16	Kaempferol-3,7-O-diglucoside	Flavonoids	Flavonols	25615-14-9	3	TRUE	TRUE	TRUE	4902.92	1339.03	1857.79	21699.7	93446.4	74873.2	1.88194e+06	1.20361e+06	1.27985e+06	-	-	2699.91	63339.8	1.45513e+06	1572.09	30404.6	303398	23.4599	538.955	22.9734	0.105631	0.196732	0.0211854	0.0458774	0.0221055	0.067175	1.22899	1.18214	1.28495
pmp001310	C27H30O17	6-Hydroxykaempferol-3,6-O-Diglucoside	Flavonoids	Flavonols	-	1	TRUE	TRUE	TRUE	51435.3	14986.4	52458.9	347372	955849	374599	1.87748e+06	1.6925e+06	1.7822e+06	-	-	39626.9	559273	1.78406e+06	17428.5	280641	75527.3	14.1135	45.0215	3.18996	0.1196	0.209801	0.000597218	0.00694543	0.019264	0.0606569	1.22347	1.16627	1.18996
Lmwp003442	C21H20O11	Amoenin	Flavonoids	Flavonols	-	1	TRUE	FALSE	FALSE	602282	1.28297e+06	941290	469517	350211	487556	706744	843281	868034	-	-	942180	435761	806020	277889	60939.8	70922.4	0.462503	0.855484	1.84968	0.116944	0.209649	0.565735	0.614674	0.00532891	0.0303264	1.09724	0.288547	1.24709
Lmsp003252	C28H32O17	Isorhamnetin-3-O-sophoroside	Flavonoids	Flavonols	-	3	TRUE	TRUE	FALSE	11941.1	2758.57	9233.57	3.39699e+06	3.10419e+06	2.47962e+06	4.98735e+06	2.73649e+06	4.23567e+06	-	-	7977.75	2.9936e+06	3.9865e+06	3852.5	382588	935649	375.243	499.702	1.33168	0.00812795	0.0464032	0.0264975	0.0523284	0.268517	0.396443	1.30029	1.17814	0.732247
pmb0565	C23H24O13	Syringetin-3-O-glucoside	Flavonoids	Flavonols	40039-49-4	3	TRUE	FALSE	TRUE	26988.2	18812.6	17970.1	36887.1	55471.7	48251.5	21040.9	10493.7	15318.8	-	-	21257	46870.1	15617.8	4067.15	7649.75	4311.05	2.20493	0.734714	0.333214	0.0242103	0.0826307	0.246985	0.304131	0.0134251	0.0493934	1.20294	0.67725	1.23825
Hmcp001829	C27H30O15	Quercetin-3,7-Di-O-rhamnoside	Flavonoids	Flavonols	28638-13-3	3	TRUE	TRUE	FALSE	9	9	9	3233.67	8444.02	4264.18	941.097	4557.1	5150.48	-	-	9	5313.96	3549.56	0	2252.92	1860.3	590.44	394.395	0.667969	0.0796635	0.164568	0.11476	0.160154	0.443974	0.555856	1.30988	1.17032	0.545544
MW0138164	C15H14O5	Fisetinidol	Flavonoids	Flavonols	490-49-3	3	TRUE	TRUE	FALSE	589014	376708	396670	228946	239127	212781	124423	97777.1	134967	C09735	-	454131	226951	119056	95724.2	10847.6	15649.8	0.499749	0.262161	0.524586	0.0763799	0.160084	0.0353358	0.062334	0.00210486	0.0183006	1.20732	1.15362	1.27757
Lmyn001269	C27H30O16	Kaempferol-3-O-sophoroside	Flavonoids	Flavonols	19895-95-5	2	TRUE	TRUE	FALSE	36099.1	35846.9	34932	1.19676e+06	1.38004e+06	1.36857e+06	404595	2.17268e+06	3.08429e+06	C12634	ko00944,ko01110	35626	1.31513e+06	1.88719e+06	501.428	83827.2	1.11245e+06	36.9148	52.9722	1.43499	0.00207136	0.0212208	0.142684	0.191464	0.544698	0.643923	1.31477	1.12713	0.0693656
Lmgp004731	C21H20O10	Genistein-7-O-galactoside	Flavonoids	Isoflavones	-	3	TRUE	TRUE	FALSE	148785	123402	94064.6	60935.7	47018.7	54919.1	39304.5	39818.5	33322.2	-	-	122084	54291.2	37481.8	22358.8	5698.95	2948.69	0.444704	0.307017	0.690384	0.0434233	0.117542	0.0315511	0.0586216	0.0340855	0.0911859	1.22737	1.15621	1.19063
HJN074	C31H28O12	Procyanidin A6	Tannins	Proanthocyanidins	-	1	TRUE	FALSE	FALSE	276471	393134	279176	678536	772416	560018	491817	711200	613074	-	-	316260	670323	605364	54368.7	86905.3	89728.4	2.11953	1.91413	0.903092	0.012446	0.0557272	0.0250757	0.0504728	0.501978	0.608989	1.2248	1.07214	0.459486
pmn001647	C45H38O18	Procyanidin C2	Tannins	Proanthocyanidins	37064-31-6	2	TRUE	FALSE	FALSE	321019	399069	344338	646229	625556	945528	678601	737605	548337	-	-	354809	739105	654848	32712.6	146207	79072.5	2.08311	1.84564	0.886001	0.0591487	0.139644	0.0209343	0.0458112	0.524273	0.628726	1.21669	1.12187	0.441044
pme0430	C30H24O12	Procyanidin A1	Tannins	Proanthocyanidins	103883-03-0	3	TRUE	TRUE	FALSE	10254.5	14221.2	11126.8	28175.9	19779.8	27162.7	47419.3	56114	44892.6	-	-	11867.5	25039.5	49475.3	1701.97	3742.08	4806.25	2.10992	4.16897	1.97589	0.0235468	0.0821523	0.00408545	0.0156443	0.00567334	0.0317099	1.22085	1.17547	1.25256
pme0432	C30H24O12	Procyanidin A2	Tannins	Proanthocyanidins	41743-41-3	3	TRUE	TRUE	TRUE	13451.2	13878.9	11447.8	27885.7	47318	38988.8	78356.6	65955.2	84453.1	C10237	-	12926	38064.1	76255	1059.71	7960.11	7696.57	2.94478	5.89936	2.00333	0.0442149	0.117657	0.0064368	0.0202116	0.00814018	0.0404425	1.25557	1.18508	1.20603
Lmqn004838	C15H8O8	3-O-Methylellagic acid	Tannins	Tannin	-	1	TRUE	TRUE	FALSE	7.88332e+06	9.54647e+06	9.47103e+06	4.48636e+06	3.91028e+06	3.4768e+06	2.25036e+06	1.70808e+06	2.3069e+06	-	-	8.96694e+06	3.95781e+06	2.08844e+06	766852	413519	269947	0.441378	0.232905	0.527676	0.00360875	0.0308655	0.00295067	0.0146417	0.00890544	0.0435532	1.27999	1.17729	1.25249
Lmhn000921	C20H18O14	3,4,5,3',4',5'-Hexahydroxydiphenoyl Acid-glucose	Tannins	Tannin	-	2	TRUE	TRUE	FALSE	5.24567e+06	5.73982e+06	5.23155e+06	1.7888e+07	1.32893e+07	1.24405e+07	1.7084e+07	1.40255e+07	1.56074e+07	-	-	5.40568e+06	1.45392e+07	1.55723e+07	236342	2.39314e+06	1.24887e+06	2.68962	2.88073	1.07105	0.0320683	0.0955099	0.00622437	0.0197419	0.628214	0.725575	1.28026	1.18298	0.400631
Lmyn004187	C21H10O12	Flavogallonic Acid Dilactone	Tannins	Tannin	103744-88-3	1	TRUE	TRUE	TRUE	252343	286684	318990	81743.6	87230.5	92156.5	19558.2	32150.8	41014.2	-	-	286006	87043.5	30907.7	27212.7	4253.09	8803.37	0.304342	0.108067	0.355084	0.00810889	0.0464032	0.00298502	0.0146417	0.00440738	0.0275902	1.30492	1.16858	1.23783
Lmsn002494	C19H14O12	Ellagic acid-4-O-Xyloside	Tannins	Tannin	139163-18-1	1	TRUE	TRUE	FALSE	4.39613e+06	5.5578e+06	5.26535e+06	1.02533e+07	1.04314e+07	1.23229e+07	1.25451e+07	8.80456e+06	9.90167e+06	-	-	5.07309e+06	1.10025e+07	1.04171e+07	493351	936488	1.56994e+06	2.16881	2.0534	0.94679	0.00375563	0.0308655	0.0305368	0.0576346	0.667812	0.757338	1.27931	1.12387	0.341919
Hmln003405	C20H16O12	Ellagic acid-4-O-rhamnoside	Tannins	Tannin	-	3	TRUE	FALSE	FALSE	165363	278773	119402	386557	514045	378538	330523	277500	361569	-	-	187846	426380	323198	66977	62074.8	34709.7	2.26984	1.72055	0.758004	0.0211057	0.0753091	0.0847428	0.123764	0.127991	0.228921	1.12403	0.901489	0.986262
Lmsn001369	C34H24O22	Granatin A	Tannins	Tannin	73683-70-2	3	TRUE	TRUE	TRUE	56607	58362.4	77276.9	28427.8	26733.4	26336.8	11490.8	14143.7	12602	-	-	64082.1	27166	12745.5	9357.64	906.812	1087.79	0.423925	0.198894	0.469172	0.0296191	0.0920832	0.015259	0.0360251	0.000152171	0.00529217	1.27954	1.17974	1.31952
Wasn004797	C48H34O30	Galloyl eugeniin	Tannins	Tannin	-	2	TRUE	TRUE	TRUE	318571	276193	468960	172310	156797	183755	56826.7	60972.3	77193.4	-	-	354574	170954	64997.5	82712.3	11047.1	8788.3	0.482139	0.183311	0.380204	0.0857168	0.169277	0.0371438	0.0647977	0.000573672	0.0105623	1.19316	1.16453	1.30905
Wmhn003138	C27H22O18	Isostrictinin	Tannins	Tannin	87392-62-9	3	TRUE	FALSE	FALSE	6.90737e+06	3.48874e+06	2.34699e+06	2.14749e+06	453632	346778	334173	1.36618e+06	1.57986e+06	-	-	4.2477e+06	982634	1.09341e+06	1.93757e+06	824833	543900	0.231333	0.257411	1.11273	0.125698	0.216864	0.139468	0.18967	0.882739	0.920991	1.04494	0.927438	0.227697
Lmsn002071	C34H26O22	Tellimagrandin I	Tannins	Tannin	79786-08-6	1	TRUE	TRUE	TRUE	4.88371e+06	4.89028e+06	4.97035e+06	2.33854e+06	2.2901e+06	1.88066e+06	855023	1.19117e+06	967911	C10241	-	4.91478e+06	2.16977e+06	1.0047e+06	39387.4	205382	139676	0.441478	0.204425	0.463046	0.00207079	0.0212208	0.000257989	0.00513451	0.00421036	0.0273486	1.29648	1.18317	1.27897

## Sheet: 209 DAMs in Supreme
Index	Formula	Compounds	Class I	Class II	CAS	Level	Supreme1_vs_Supreme2	Supreme1_vs_Supreme3	Supreme2_vs_Supreme3	Supreme1_1	Supreme1_2	Supreme1_3	Supreme2_1	Supreme2_2	Supreme2_3	Supreme3_1	Supreme3_2	Supreme3_3	cpd_ID	kegg_map	Supreme1 mean	Supreme 2 mean	Supreme3 mean	Supreme1 SD	Supreme 2 SD	Supreme3 SD	Supreme1_vs_Supreme2 FC	Supreme1_vs_Supreme3 FC	Supreme2_vs_Supreme3 FC	Supreme2_vs_Supreme1 P-value	Supreme1_vs_Supreme2 P-adj	Supreme3_vs_Supreme1 P-value	Supreme3_vs_Supreme1 P-adj	Supreme3_vs_Supreme2 P-value	Supreme3_vs_Supreme2 P-adj	Supreme2_vs_Supreme1VIP	Supreme3_vs_Supreme1VIP	Supreme3_vs_Supreme2 VIP
Smsp001640	C27H31O16+	Petunidin-3-O-glucoside-5-O-arabinoside	Flavonoids	Anthocyanins	-	3	FALSE	TRUE	TRUE	1.55535e+06	1.57573e+06	1.53571e+06	1.05183e+06	971982	897119	395244	415233	426927	-	-	1.5556e+06	973642	412468	16336.8	63170.4	13081.5	0.625897	0.265151	0.423634	0.00360489	0.0201043	2.91601e-07	9.15626e-05	0.00461841	0.0165231	1.19235	1.1777	1.19815
Happ001639	C28H33O17+	Petunidin-3,5-di-O-glucoside	Flavonoids	Anthocyanins	25846-73-5	3	TRUE	TRUE	FALSE	194050	172469	22582.4	3.3299e+07	3.34129e+07	3.41102e+07	4.86993e+07	5.06093e+07	4.83851e+07	-	-	129701	3.36074e+07	4.92312e+07	76254.7	358585	982832	259.115	379.576	1.46489	2.75128e-05	0.00287967	0.000181213	0.00437699	0.000644999	0.00872083	1.18257	1.1504	1.20255
Lmpp003228	C31H29O15+	Petunidin-3-O-(6''-O-caffeoyl)glucoside	Flavonoids	Anthocyanins	-	3	FALSE	FALSE	TRUE	10797.2	3712.89	9	25533.9	37891.3	63054.8	243484	158957	167278	-	-	4839.71	42160	189907	4475.77	15612.4	38037.2	8.71127	39.2393	4.50443	0.0680385	0.117385	0.0191681	0.0383956	0.0194188	0.0438669	0.813062	0.922787	1.12865
Cmsp002257	C27H31O15+	Peonidin-3-O-sambubioside	Flavonoids	Anthocyanins	-	3	TRUE	TRUE	FALSE	388937	378950	344062	176239	169993	198192	99001.9	86774	111500	-	-	370650	181475	99092	19237.5	12092.6	10094.6	0.489612	0.267347	0.546038	0.000765033	0.00965896	0.000363548	0.0056028	0.00202315	0.0141171	1.19958	1.16956	1.16158
MW0138858	C32H31O14+	Malvidin 3-(6''-p-coumarylglucoside)	Flavonoids	Anthocyanins	-	3	TRUE	TRUE	TRUE	48758.9	58942.3	63574.2	195358	178486	157890	1404.79	2193.71	877.856	-	-	57091.8	177245	1492.12	6188.25	15321.1	540.734	3.10455	0.0261355	0.00841842	0.00321879	0.0187167	0.00580871	0.0191379	0.00365557	0.0149071	1.19743	1.16567	1.19872
Lmpp003719	C31H29O14+	Peonidin-3-O-(6''-O-caffeoyl)glucoside	Flavonoids	Anthocyanins	-	3	TRUE	TRUE	TRUE	5665	5195.99	2128	101063	105957	69665.5	545385	692442	578438	-	-	4329.66	92228.3	605422	1568.54	16078.9	62994.8	21.3015	139.831	6.56438	0.015582	0.0397784	0.00542811	0.0182678	0.00506586	0.0169221	1.18765	1.16888	1.19161
MW0139311	C31H29O14+	Petunidin 3-(6''-p-coumarylglucoside)	Flavonoids	Anthocyanins	-	3	TRUE	TRUE	TRUE	295544	397545	288962	110099	80789.1	84560.8	3788.1	1143.72	1349.93	-	-	327351	91816.5	2093.91	49707.9	13019.4	1200.92	0.280484	0.00639655	0.0228054	0.0165753	0.0404854	0.0114681	0.0281327	0.0097989	0.0287556	1.18693	1.16539	1.18403
Lmcp004436	C30H27O14+	Cyanidin-3-O-(6''-O-caffeoyl)glucoside	Flavonoids	Anthocyanins	-	3	FALSE	TRUE	FALSE	44929.3	19653.6	33960.5	495091	9	678521	4.30898e+06	3.80936e+06	3.37385e+06	-	-	32847.8	391207	3.83073e+06	10348.7	286576	382062	11.9097	116.621	9.79208	0.21895	0.278341	0.0050495	0.0178151	0.000780578	0.00942698	0.126535	1.17202	0.72563
mws2214	C21H21O11+	Cyanidin-3-O-glucoside chloride	Flavonoids	Anthocyanins	7084-24-4	3	TRUE	TRUE	FALSE	39709.7	42037.6	12704.3	4.51613e+06	6.45773e+06	6.64934e+06	8.98978e+06	3.32197e+06	1.01395e+07	-	-	31483.9	5.8744e+06	7.48374e+06	13313.1	963625	2.98001e+06	186.585	237.701	1.27396	0.0132731	0.0367551	0.0712564	0.108614	0.533844	0.609351	1.20129	1.15743	0.232576
Zmhp004122	C44H51O23+	Malvidin-3-O-(2'''-O-p-coumaroyl)rutinoside-5-O-glucoside	Flavonoids	Anthocyanins	-	3	TRUE	TRUE	FALSE	9	9	9	9183.45	5670.7	1357.78	5349.2	7070.12	5608.25	-	-	9	5403.98	6009.19	0	3200.38	757.609	600.442	667.688	1.11199	0.139808	0.200406	0.00786289	0.0223249	0.816269	0.845902	1.19512	1.17801	0.3623
pme1397	C15H11O5+	Pelargonidin	Flavonoids	Anthocyanidins	7690-51-9	3	FALSE	TRUE	FALSE	9	9	9	1502.67	9	4574.64	3664.33	1366.07	3041.87	C05904	ko00941,ko00942,ko01100,ko01110	9	2028.77	2690.76	0	1900.68	970.553	225.419	298.973	1.3263	0.271833	0.332377	0.0593288	0.0926828	0.689676	0.741638	0.85209	1.17173	0.513811
pme1773	C27H31O15+	Cyanidin-3-O-rutinoside (Keracyanin)	Flavonoids	Anthocyanins	28338-59-2	3	FALSE	TRUE	TRUE	1.2611e+06	2.65472e+06	1.32761e+06	1.2254e+06	1.00793e+06	1.10005e+06	418627	744714	409339	C08620	ko00942	1.74781e+06	1.11112e+06	524226	641857	89126	155954	0.635724	0.299933	0.471798	0.295369	0.356715	0.106525	0.151352	0.0165054	0.0398669	0.760979	1.04438	1.07073
pme1777	C27H31O16+	Cyanidin-3,5-O-diglucoside (Cyanin)	Flavonoids	Anthocyanins	2611-67-8	3	TRUE	TRUE	FALSE	137373	90735	76838.2	1.02349e+07	9.78901e+06	9.77792e+06	1.53313e+07	1.51026e+07	1.55772e+07	C08639	ko00942	101649	9.93393e+06	1.5337e+07	25890.2	212832	193802	97.728	150.883	1.5439	0.000157447	0.00573973	7.19847e-05	0.00256676	1.14871e-05	0.000910537	1.21208	1.17569	1.20234
pme1793	C27H31O15+	Pelargonidin-3,5-O-diglucoside	Flavonoids	Anthocyanins	17334-58-6	3	TRUE	TRUE	FALSE	475080	482106	512766	2.27884e+06	2.4701e+06	2.51711e+06	2.70156e+06	3.16239e+06	2.99331e+06	C08725	ko00942	489984	2.42202e+06	2.95242e+06	16362.7	103042	190341	4.94305	6.02554	1.21899	0.00112289	0.0102468	0.00279234	0.0144153	0.0392716	0.070584	1.21424	1.17645	1.05306
Smsp002643	C27H31O14+	Pelargonidin-3-O-rutinoside	Flavonoids	Anthocyanins	-	3	FALSE	TRUE	FALSE	1.37211e+06	1.33251e+06	1.35036e+06	764499	649056	687733	445219	490988	477612	C12644	ko00942	1.35166e+06	700429	471273	16192.1	47976.9	19215.2	0.518198	0.348662	0.672835	0.00109574	0.0102468	1.41116e-06	0.000221553	0.0117637	0.0326886	1.20266	1.17653	1.16083
pmf0116	C27H31O17+	Delphinidin-3,5-di-O-glucoside	Flavonoids	Anthocyanins	17670-06-3	3	TRUE	TRUE	FALSE	2.14236e+06	1.74562e+06	1.37578e+06	2.18098e+08	2.38218e+08	2.23667e+08	374053245	380354408	358932891	C16312	ko00942,ko01110	1.75459e+06	2.26661e+08	3.71114e+08	313020	8.48248e+06	8.98895e+06	129.182	211.511	1.6373	0.00068307	0.00965896	0.000281477	0.00538036	7.56076e-05	0.00254935	1.21379	1.17708	1.19721
HJN055	C21H24O10	Dihydrocharcone-4'-O-glucoside	Flavonoids	Chalcones	-	1	TRUE	TRUE	FALSE	9.36038e+06	1.06978e+07	1.12434e+07	4.4753e+06	5.50036e+06	3.87741e+06	3.83765e+06	3.60926e+06	3.72943e+06	-	-	1.04339e+07	4.61769e+06	3.72545e+06	791079	670176	93280.4	0.442568	0.357054	0.806777	0.00144903	0.0116665	0.00607384	0.0196617	0.197441	0.263815	1.16984	1.1711	0.849953
Cmxn004016	C21H24O11	Dihydromarein	Flavonoids	Chalcones	-	2	TRUE	FALSE	TRUE	79594.3	97766.7	75659.2	366924	294080	306815	141425	154052	165639	-	-	84340.1	322606	153706	9629	31765.6	9888.34	3.82506	1.82245	0.47645	0.00530038	0.0239347	0.00224031	0.0132728	0.0112148	0.0323068	1.20119	1.12855	1.17841
Lmsn004797	C21H24O11	3-Hydroxyphloretin-4'-O-glucoside	Flavonoids	Chalcones	-	1	TRUE	TRUE	FALSE	150836	250204	189246	601347	633421	446051	778173	635452	619848	-	-	196762	560273	677825	40913.6	81821.8	71242.4	2.84747	3.4449	1.20981	0.0117134	0.0352461	0.00293428	0.0144153	0.200677	0.267003	1.14916	1.1404	0.724182
Hmpn005101	C21H24O11	Sieboldin	Flavonoids	Chalcones	18777-73-6	1	TRUE	FALSE	FALSE	124712	134734	136383	344962	345949	332393	360583	149072	278337	-	-	131943	341101	262664	5157.4	6170.87	87057.5	2.58522	1.99074	0.770047	5.92712e-06	0.00157453	0.167879	0.222422	0.331672	0.400558	1.21317	0.90142	0.637306
Xmgp006913	C20H20O5	2,4,2',4'-tetrahydroxy-3'-prenylchalcone	Flavonoids	Chalcones	-	3	TRUE	TRUE	FALSE	130646	155230	193107	1211.35	4829.96	4100.42	2227.35	1118.4	1058.05	-	-	159661	3380.58	1467.93	25691.3	1562.52	537.553	0.0211734	0.00919403	0.434225	0.0128283	0.0366191	0.0127394	0.030261	0.21991	0.28892	1.18577	1.17109	0.716183
pmn001716	C21H20O11	Carthamone	Flavonoids	Chalcones	86579-00-2	2	TRUE	TRUE	FALSE	114936	115759	97092.6	435958	391144	410158	303677	331511	314250	C08598	-	109263	412420	316479	8612.07	18365.3	11471.8	3.77458	2.8965	0.767371	0.000329257	0.00764608	6.21549e-05	0.00256676	0.00594537	0.0192458	1.20955	1.17027	1.15375
pme1201	C15H14O5	Phloretin	Flavonoids	Chalcones	60-82-2	1	TRUE	TRUE	FALSE	103565	113315	120903	224973	264097	218911	244748	222639	247063	C00774	ko00941,ko01100,ko01110	112594	235994	238150	7096.22	20025.3	11008.8	2.09596	2.11512	1.00914	0.00730778	0.0279319	0.000422089	0.0056028	0.893479	0.913851	1.19253	1.16565	0.102385
pme2960	C15H12O5	Naringenin chalcone; 2',4,4',6'-Tetrahydroxychalcone	Flavonoids	Chalcones	73692-50-9	1	FALSE	TRUE	TRUE	26271.6	28906.4	21355.4	17077.2	16639	12980.2	6475.59	5717.21	5772.91	C06561	ko00941,ko01100,ko01110	25511.1	15565.4	5988.57	3129.22	1836.8	345.127	0.610143	0.234743	0.384735	0.0259546	0.055189	0.0116464	0.0283487	0.0151021	0.0367602	1.08452	1.16774	1.18271
Lmsp004137	C15H12O6	3,4,2',4',6'-Pentahydroxychalcone	Flavonoids	Chalcones	73692-51-0	2	FALSE	TRUE	TRUE	456111	393445	454108	289580	333847	286380	94437.3	101021	86896.5	C15525	ko00941,ko01100,ko01110	434555	303269	94118.3	29080.2	21661.4	5770.74	0.697885	0.216586	0.310346	0.00870645	0.0302373	0.00274976	0.0144153	0.00337969	0.014296	1.13376	1.17418	1.19859
mws2118	C21H24O10	Phloretin-2'-O-glucoside (Phlorizin)	Flavonoids	Chalcones	60-81-1	1	TRUE	TRUE	FALSE	1.01151e+07	8.61893e+06	1.07647e+07	4.78838e+06	4.30966e+06	4.56494e+06	3.34623e+06	3.62417e+06	2.82429e+06	C01604	ko00941,ko01110	9.83291e+06	4.55432e+06	3.26489e+06	898436	195579	331576	0.463172	0.332037	0.716878	0.0115919	0.0352461	0.00471221	0.0170073	0.0150242	0.0367602	1.194	1.15995	1.0905
pmb3114	C30H26O11	Epicatechin-epiafzelechin	Flavonoids	Flavanols	-	1	TRUE	TRUE	TRUE	162810	173352	186653	1.17329e+06	964212	1.05042e+06	32859.2	46349.8	21773.6	-	-	174272	1.06264e+06	33660.9	9755.73	85792.1	10049.2	6.09762	0.193152	0.0316766	0.00408775	0.0213925	0.000144476	0.00378045	0.00301543	0.0141454	1.21208	1.13988	1.19631
Zmdn002049	C21H24O11	Epicatechin-4'-O-β-D-glucopyranoside	Flavonoids	Flavanols	-	2	FALSE	TRUE	TRUE	327142	343773	253312	588303	615338	541839	123191	143227	125330	-	-	308075	581826	130583	39314.6	30353.2	8983.45	1.88858	0.423866	0.224436	0.00192419	0.0134266	0.0196016	0.0384681	0.00107006	0.0115203	1.1587	1.14375	1.20237
mws0355	C22H18O10	Catechin gallate	Flavonoids	Flavanols	130405-40-2	1	FALSE	TRUE	TRUE	1.60048e+06	1.67851e+06	1.24161e+06	1.21721e+06	1.29427e+06	1.23412e+06	124730	134520	157860	-	-	1.50687e+06	1.24853e+06	139037	190252	33068.7	13897.2	0.828562	0.0922688	0.11136	0.191967	0.247203	0.00937024	0.0244267	4.40719e-05	0.00197694	0.835193	1.17285	1.20394
Zajn002491	C21H24O11	catechin-4-β-D-galactopyranoside	Flavonoids	Flavanols	-	2	FALSE	TRUE	TRUE	354515	294569	339024	592700	590674	498693	142843	146326	121121	-	-	329369	560689	136763	25407.1	43845.9	11151.6	1.70231	0.415228	0.24392	0.00614566	0.0253913	0.00320641	0.0148061	0.0034546	0.014296	1.16488	1.15868	1.19824
Lmhn005475	C29H22O14	7,4'-Di-O-galloyltricetiflavan	Flavonoids	Flavanols	-	1	FALSE	TRUE	TRUE	4.59187e+06	8.20657e+06	7.94919e+06	6.32063e+06	5.0163e+06	5.71766e+06	74128	66962.3	81878.2	-	-	6.91588e+06	5.68486e+06	74322.8	1.64668e+06	532999	6090.94	0.822002	0.0107467	0.0130738	0.405186	0.466927	0.0278201	0.0507878	0.00444586	0.0165231	0.468972	1.17395	1.20562
Zmjn003358	C23H20O10	Epicatechin-3-(3''-O-methyl)gallate	Flavonoids	Flavanols	-	2	TRUE	TRUE	TRUE	1.05115e+06	1.06773e+06	1.19907e+06	404726	375659	452863	45039.4	59021.9	50354.3	-	-	1.10598e+06	411083	51471.9	66167.2	31837.3	5762.77	0.37169	0.0465395	0.12521	0.00114215	0.0102468	0.00185301	0.0118823	0.00303476	0.0141454	1.20425	1.17651	1.20128
pmb2947	C45H38O18	Catechin-catechin-catechin	Flavonoids	Flavanols	-	3	FALSE	TRUE	TRUE	1.86255e+06	1.94372e+06	1.45674e+06	3.18384e+06	3.17213e+06	1.86813e+06	280113	254132	295935	-	-	1.75433e+06	2.74137e+06	276726	213026	617491	17233.3	1.56263	0.157739	0.100945	0.140687	0.200406	0.00958524	0.0246702	0.0297147	0.0586819	0.888513	1.1715	1.19131
Lmhn005088	C29H22O14	7,3'-Di-O-gallyoltricetiflavan	Flavonoids	Flavanols	-	1	FALSE	TRUE	TRUE	7.7419e+06	7.14759e+06	7.57876e+06	5.73815e+06	3.95466e+06	5.41828e+06	68913.2	67129.1	74555.3	-	-	7.48941e+06	5.03703e+06	70199.2	250715	776412	3165.15	0.672553	0.00937313	0.0139366	0.0368189	0.0719395	0.000562167	0.00608323	0.0120904	0.0331191	1.05322	1.17826	1.20471
MWSHY0094	C22H18O11	Gallocatechin gallate	Flavonoids	Flavanols	4233-96-9	1	TRUE	TRUE	FALSE	387177	333550	368306	84158.6	80204.8	100909	65384.6	112229	61271.6	-	-	363011	88424.2	79628.5	22211.1	8974.59	23113.3	0.243586	0.219356	0.900529	0.000960845	0.00973243	0.000230285	0.00482063	0.650366	0.709079	1.20759	1.14252	0.384839
Lmhn004960	C22H18O10	7-O-Galloyltricetiflavan	Flavonoids	Flavanols	-	2	FALSE	TRUE	TRUE	1.0288e+06	997288	1.19182e+06	1.10791e+06	942866	1.13173e+06	95199.9	103210	81633.2	-	-	1.07264e+06	1.06084e+06	93347.6	85252.4	83982.7	8905.46	0.989	0.0870265	0.0879944	0.899266	0.908803	0.00339068	0.0152947	0.0034313	0.014296	0.0855713	1.1754	1.20314
Lmhn004030	C15H14O6	5,7,3',4',5'-Pentahydroxyflavan (Tricetiflavan)	Flavonoids	Flavanols	-	2	FALSE	TRUE	TRUE	677062	795943	525364	641468	766743	714372	78176.1	84136.4	70583.8	-	-	666123	707528	77632.1	110734	51371.9	5546.18	1.06216	0.116543	0.109723	0.667286	0.700762	0.0171112	0.0357125	0.00306334	0.0141454	0.319267	1.16972	1.20366
HJN069	C30H24O12	Tetrahydroxyflavan-(4α-8-epicatechin)	Flavonoids	Flavanols	-	2	FALSE	TRUE	TRUE	151379	113459	47438.6	139734	198070	154878	9278.85	10470.8	7411.88	-	-	104092	164227	9053.84	42947.2	24716.1	1258.89	1.57771	0.0869791	0.0551299	0.175712	0.237816	0.088527	0.128692	0.0121296	0.0331191	0.7347	1.12569	1.2002
pmn001417	C24H20O9	Cinchonain Ic	Flavonoids	Flavanols	85081-22-7	3	FALSE	TRUE	TRUE	15520	14927.3	18854.9	32187.4	19424.8	37386.4	854.506	2917.22	597.898	-	-	16434.1	29666.2	1456.54	1728.81	7546.41	1038.15	1.80517	0.0886294	0.0490976	0.125257	0.18465	0.00135897	0.00992363	0.0320916	0.0622023	0.969874	1.10728	1.14759
Zmdn002400	C21H24O11	Epicatechin-3'-O-β-D-glucopyranoside	Flavonoids	Flavanols	-	2	FALSE	TRUE	TRUE	315245	317416	294050	494765	564332	384161	138958	111829	125618	-	-	308904	481086	125468	10540.5	74188	11075.9	1.5574	0.406173	0.260802	0.0786764	0.128669	7.06866e-05	0.00256676	0.0192483	0.043797	1.07233	1.16549	1.18472
mws2220	C22H18O11	Gallocatechin 3-O-gallate	Flavonoids	Flavanols	5127-64-0	1	TRUE	TRUE	TRUE	1.68814e+06	1.80533e+06	2.45283e+06	576797	376508	517293	133923	112654	154443	-	-	1.9821e+06	490199	133673	336280	83982.1	17061.2	0.247313	0.0674403	0.272692	0.0190366	0.0442778	0.0156895	0.0340765	0.0229361	0.0493284	1.18036	1.17144	1.17304
Lmmp003672	C31H28O12	8,8'-Methylenebiscatechin	Flavonoids	Flavanols	81555-08-0	1	FALSE	TRUE	TRUE	152546	241637	200192	227751	282100	245241	5194.49	827.309	2001.82	-	-	198125	251697	2674.54	36400.4	22652.9	1845.26	1.2704	0.0134992	0.010626	0.166635	0.229488	0.0166267	0.0352756	0.00387734	0.0154112	0.791438	1.14569	1.17817
mws1397	C22H18O10	Epicatechin gallate	Flavonoids	Flavanols	1257-08-5	1	FALSE	TRUE	TRUE	1.90126e+06	1.38897e+06	1.70796e+06	1.08015e+06	1.26833e+06	1.47307e+06	151253	139138	149949	-	-	1.66606e+06	1.27385e+06	146780	211228	160456	5430.09	0.764587	0.0881	0.115226	0.107852	0.163601	0.00941283	0.0244267	0.00977536	0.0287556	0.877768	1.17472	1.2019
Lmmp003109	C16H16O6	3'-O-Methyl-epicatechin	Flavonoids	Flavanols	76549-34-3	1	FALSE	TRUE	TRUE	142868	158521	186199	116619	168038	240297	33194	34462.9	19293.4	-	-	162529	174985	28983.4	17915.4	50729.8	6871.42	1.07663	0.178327	0.165634	0.769807	0.792522	0.00395442	0.0161258	0.0524597	0.088561	0.0996767	1.14812	1.15039
HJN044	C45H36O18	Epicatechin-(4β→8,2β→O→7)-epicatechin-(4β→8)-epicatechin	Flavonoids	Flavanols	-	3	TRUE	TRUE	TRUE	69790.5	44847.1	45975.9	90663.3	134824	103460	15136	10955.5	11717.2	-	-	53537.8	109649	12602.9	11501.6	18551.9	1817.95	2.04806	0.235402	0.114939	0.0306862	0.0642365	0.0346862	0.0598433	0.0173129	0.0409241	1.08279	1.14512	1.19452
Lmcn003163	C28H20O14	Epitheaflavic acid-3-O-Gallate	Flavonoids	Flavanols	34218-97-8	3	FALSE	TRUE	TRUE	9.88096e+06	2.0199e+07	2.31168e+07	2.17728e+07	2.25852e+07	1.95255e+07	844779	1.66591e+06	2.37412e+06	-	-	1.77323e+07	2.12945e+07	1.62827e+06	5.67807e+06	1.29409e+06	624919	1.20089	0.0918252	0.0764643	0.469277	0.524387	0.0552581	0.0871912	0.000419478	0.00871382	0.506516	1.11804	1.17556
HJN041	C21H24O11	Epicatechin glucoside	Flavonoids	Flavanols	-	2	TRUE	TRUE	TRUE	708248	721917	829627	7.16227e+06	7.84255e+06	6.68919e+06	235937	260112	292199	-	-	753264	7.23134e+06	262749	54284.1	473381	23044.6	9.6	0.348815	0.0363348	0.0023715	0.0158436	0.00219889	0.0132728	0.00224194	0.0141454	1.21359	1.1653	1.20518
MWSHC2016	C22H18O11	Epigallocatechin-3-O-gallate	Flavonoids	Flavanols	989-51-5	1	TRUE	TRUE	TRUE	2.60916e+07	2.31663e+07	2.67051e+07	6.79112e+06	7.67529e+06	6.24913e+06	1.52265e+06	1.28904e+06	1.70568e+06	C09731	-	2.5321e+07	6.90518e+06	1.50579e+06	1.54404e+06	587786	170511	0.272705	0.0594679	0.218066	0.00120004	0.010467	0.0018368	0.0118823	0.00346018	0.014296	1.2075	1.17588	1.1963
Lmgp004167	C15H14O6	3',4,4',5,7-Pentahydroxyflavan (Luteoforol)	Flavonoids	Flavanols	13392-26-2	2	FALSE	TRUE	TRUE	345664	230333	195381	163342	188450	242207	39134.2	44192.9	30701.8	C05907	ko00941	257126	198000	38009.6	64211.6	32897.2	5564.8	0.77005	0.147825	0.191968	0.331291	0.392549	0.0398915	0.0662748	0.0183603	0.0420813	0.62564	1.1529	1.18462
mws0049	C15H14O7	Gallocatechin	Flavonoids	Flavanols	970-73-0	1	TRUE	TRUE	FALSE	1.15725e+07	1.06845e+07	9.59921e+06	3.27748e+06	3.4487e+06	3.08423e+06	1.8347e+06	1.90468e+06	1.62696e+06	C12127	ko00941,ko01110	1.06187e+07	3.27014e+06	1.78878e+06	806917	148884	117937	0.307959	0.168455	0.547003	0.00489921	0.0239347	0.00368449	0.0155716	0.000553469	0.00871382	1.20873	1.17462	1.18486
mws1422	C15H14O5	Epiafzelechin	Flavonoids	Flavanols	24808-04-6	1	FALSE	TRUE	TRUE	54524	36305	41706	38125.4	42344.1	39070.9	3589.83	3558.73	1354.86	C12128	ko00941,ko01110	44178.3	39846.8	2834.47	7640.56	1807.53	1046.32	0.901954	0.0641598	0.0711342	0.509111	0.564879	0.0152431	0.0337066	8.11894e-05	0.00254935	0.414853	1.14482	1.17333
MWSHY0098	C15H14O7	Epigallocatechin	Flavonoids	Flavanols	970-74-1	1	FALSE	TRUE	FALSE	1.58061e+06	1.41171e+06	1.66817e+06	1.23833e+06	1.16564e+06	945231	612405	769925	631791	C12136	ko00941,ko01110	1.5535e+06	1.1164e+06	671374	106442	124621	70134.4	0.718637	0.432169	0.601373	0.0214809	0.0485251	0.00128985	0.00992363	0.0200134	0.0447838	1.05461	1.15417	1.10839
Zmhn001036	C21H22O10	Choerospondin	Flavonoids	Flavanones	81202-36-0	1	FALSE	FALSE	TRUE	767994	885968	762672	614289	738764	527957	1.40276e+06	1.24086e+06	1.33175e+06	-	-	805545	627004	1.32512e+06	56909.1	86529.8	66258.5	0.77836	1.645	2.11342	0.0814102	0.130422	0.00117472	0.0099227	0.00113736	0.0115203	0.9281	1.14538	1.16372
HJN079	C27H32O13	Pinocembrin-7-O-rutinoside	Flavonoids	Flavanones	118985-31-2	3	TRUE	FALSE	FALSE	38513	33519.4	34483.3	6909.14	14704.4	8790.01	21110.8	21240.2	18436	-	-	35505.3	10134.5	20262.3	2162.92	3321.38	1292.48	0.285437	0.570686	1.99934	0.00162119	0.0121204	0.0023674	0.013766	0.0362819	0.0662355	1.14769	1.15008	1.02966
HJN078	C26H30O13	Pinocembrin-7-O-(2''-O-arabinosyl)glucoside	Flavonoids	Flavanones	-	3	FALSE	TRUE	FALSE	15191.3	8891.74	10893.6	9177.09	8847.06	6014.45	4139.24	6485.05	5653.35	-	-	11658.9	8012.87	5425.88	2628.1	1419.5	971.084	0.687275	0.465385	0.677146	0.180652	0.240544	0.0646031	0.099438	0.110141	0.160211	0.807503	1.03643	0.864248
Jmgn004021	C21H22O11	6-C-Glucosyl-2-Hydroxynaringenin	Flavonoids	Flavanones	-	2	FALSE	TRUE	TRUE	4.46421e+06	4.10508e+06	4.06742e+06	3.36355e+06	3.25434e+06	3.53814e+06	1.65827e+06	1.51714e+06	1.7542e+06	-	-	4.21224e+06	3.38534e+06	1.6432e+06	178834	116884	97366	0.803692	0.390103	0.485388	0.00745593	0.0279319	0.000308429	0.00538036	0.000121753	0.00347549	1.14766	1.17137	1.19603
Lmyn004037	C28H26O15	Eriodictyol-7-O-(6''-O-galloyl)glucoside	Flavonoids	Flavanones	-	3	TRUE	FALSE	FALSE	29957.7	30732.1	26801.1	69874.3	79195.5	44044	2239.36	15722.7	9	-	-	29163.7	64371.3	5990.36	1700.22	14868.7	6941.79	2.20724	0.205405	0.0930595	0.0772082	0.128261	0.0355836	0.061056	0.0174644	0.0409241	1.09647	0.758024	0.85465
pma0724	C21H22O10	Naringenin-6-C-Glucoside	Flavonoids	Flavanones	3682-03-9	3	TRUE	TRUE	FALSE	34564.2	35171.1	52508.3	153423	114346	126855	190638	297480	203065	-	-	40747.8	131541	230394	8319.58	16293.5	47707.3	3.22818	5.65414	1.75149	0.00603414	0.0253913	0.0268686	0.0493376	0.0853537	0.127019	1.17315	1.1496	1.03661
Hmqn003268	C15H12O7	5,7,3',4',5'-Pentahydroxydihydroflavone	Flavonoids	Flavanones	-	2	FALSE	TRUE	TRUE	112595	125802	153542	77397.9	95317.6	73746.8	3713.64	12947.2	3455.47	-	-	130646	82154.1	6705.45	17063.8	9426.57	4414.87	0.628828	0.0513252	0.0816204	0.0362223	0.0715334	0.00649624	0.0206042	0.00253984	0.0141454	1.07722	1.13574	1.1471
mws1066	C27H32O14	Naringenin-7-O-Rutinoside(Narirutin)	Flavonoids	Flavanones	14259-46-2	3	TRUE	TRUE	TRUE	2223.85	4911.91	7884.06	15666.3	13662.3	13073.6	29434.3	23787.7	37225.7	C09793	-	5006.61	14134.1	30149.2	2311.74	1109.79	5509.3	2.82309	6.02189	2.13308	0.0165243	0.0404854	0.0128175	0.030261	0.0494672	0.0848782	1.0232	1.09007	1.12769
HJN076	C27H32O13	Pinocembrin-7-O-neohesperidoside	Flavonoids	Flavanones	13241-31-1	1	TRUE	FALSE	TRUE	32187.3	37226.7	33749.4	9461.25	10372.1	9202.51	20958.4	20348.8	18257.9	C09828	-	34387.8	9678.61	19855	2106.25	501.604	1156.41	0.281455	0.577386	2.05143	0.00228924	0.0156265	0.00293816	0.0144153	0.00200936	0.0141171	1.21081	1.15138	1.19266
Lmjn005592	C18H16O7	Cirsilineol (4',5-Dihydroxy-3',6,7-trimethoxyflavone)	Flavonoids	Flavanones	41365-32-6	3	TRUE	FALSE	TRUE	5.49179e+06	5.24025e+06	5.01724e+06	9.80226e+06	1.0826e+07	1.15077e+07	4.81562e+06	4.63673e+06	5.07849e+06	C10032	-	5.24976e+06	1.0712e+07	4.84362e+06	193848	700892	181431	2.04047	0.922635	0.452168	0.00524071	0.0239347	0.0967304	0.138691	0.00468442	0.0165231	1.20184	0.8663	1.19551
pme3475	C15H12O5	Butin; 7,3',4'-Trihydroxyflavanone	Flavonoids	Flavanones	492-14-8	3	FALSE	TRUE	TRUE	25678.8	26082.9	25999.3	17196.6	16317.9	18882	8416	7573.4	7284.32	C09614	ko00941	25920.3	17465.5	7757.9	174.184	1063.89	480.073	0.673815	0.299298	0.444185	0.00690313	0.0274377	8.42776e-05	0.00264632	0.00195817	0.0141171	1.18849	1.17538	1.19327
mws0789	C15H12O4	Pinocembrin (Dihydrochrysin)	Flavonoids	Flavanones	480-39-7	1	TRUE	FALSE	TRUE	3850.16	4966.07	3426.38	8696.88	9085.59	9503.87	3655.68	2159.06	3527.77	C09827	ko00941	4080.87	9095.45	3114.17	649.4	329.525	677.382	2.2288	0.763115	0.342388	0.00246258	0.0161094	0.219515	0.279059	0.00182241	0.0141171	1.17105	0.678888	1.15217
Lmzp002365	C22H24O11	Hesperetin-7-O-glucoside	Flavonoids	Flavanones	31712-49-9	3	TRUE	TRUE	FALSE	1.05024e+06	1.15528e+06	953463	546158	446270	486387	386582	405305	461907	C16422	ko00941	1.05299e+06	492938	417931	82414.5	41041.6	32021.2	0.46813	0.396898	0.847837	0.00397834	0.0211729	0.00409966	0.0165038	0.116699	0.168089	1.18948	1.1625	0.871194
pme0376	C15H12O5	Naringenin (5,7,4'-Trihydroxyflavanone)	Flavonoids	Flavanones	480-41-1	1	FALSE	TRUE	TRUE	362321	324681	334616	283723	271986	261555	96903.3	91713.5	100466	C00509	ko00941,ko00943,ko01100,ko01110	340539	272421	96360.9	15927	9055.22	3593.64	0.79997	0.282966	0.35372	0.0109628	0.0346176	0.00134927	0.00992363	0.000354298	0.00794641	1.14296	1.17579	1.20391
mws0046	C27H32O14	Naringenin-7-O-Neohesperidoside(Naringin)	Flavonoids	Flavanones	10236-47-2	1	TRUE	TRUE	TRUE	2223.85	4911.91	7884.06	15666.3	13662.3	13073.6	29434.3	23787.7	37225.7	C09789	ko00941,ko01100	5006.61	14134.1	30149.2	2311.74	1109.79	5509.3	2.82309	6.02189	2.13308	0.0165243	0.0404854	0.0128175	0.030261	0.0494672	0.0848782	1.0232	1.09007	1.12769
mws0064	C15H12O6	Eriodictyol (5,7,3',4'-Tetrahydroxyflavanone)	Flavonoids	Flavanones	552-58-9	1	TRUE	FALSE	FALSE	33321.9	38287.1	36581.8	135575	101541	82789.8	65011.5	69467.6	76327.4	C05631	ko00941,ko01100,ko01110	36063.6	106635	70268.8	2059.9	21848.6	4654.28	2.95687	1.94847	0.658964	0.0438517	0.0814759	0.00340964	0.0152947	0.137109	0.192197	1.17104	1.15854	0.964024
Lmtn002796	C21H22O11	Aromadendrin-7-O-glucoside	Flavonoids	Flavanonols	28189-90-4	1	FALSE	TRUE	TRUE	3.87338e+06	4.07424e+06	4.12026e+06	3.51836e+06	4.17165e+06	4.12609e+06	1.10601e+06	1.97565e+06	1.63949e+06	-	-	4.02263e+06	3.9387e+06	1.57372e+06	107191	297810	358060	0.979137	0.391216	0.399552	0.748501	0.773123	0.00660832	0.0206743	0.00225696	0.0141454	0.242097	1.11038	1.12651
HJN104	C21H22O13	Dihydromyricetin-3-O-glucoside	Flavonoids	Flavanonols	-	2	TRUE	TRUE	FALSE	145333	149466	151959	1.93674e+06	1.87008e+06	1.7654e+06	3.32226e+06	3.11612e+06	2.6209e+06	-	-	148919	1.85741e+06	3.01976e+06	2732.41	70520.9	294324	12.4726	20.2778	1.62579	0.000815144	0.00965896	0.00521149	0.0181823	0.0255392	0.0524138	1.21531	1.17709	1.15103
MWSHY0130	C21H22O11	Taxifolin-7-O-rhamnoside	Flavonoids	Flavanonols	137592-12-2	3	FALSE	TRUE	FALSE	14803.4	13790.6	15221.2	12499.1	51819.8	39519.4	57200.2	33203.8	73194.5	-	-	14605	34612.8	54532.8	600.632	16423.3	16434.7	2.36992	3.73383	1.57551	0.226878	0.287256	0.075098	0.113369	0.29169	0.360593	0.762116	1.1049	0.598241
mws1000	C15H12O6	Fustin	Flavonoids	Flavanonols	20725-03-5	2	FALSE	TRUE	TRUE	824390	951084	715203	995116	1.18134e+06	979971	86711.9	69168.9	111606	C01378	ko00941	830226	1.05214e+06	89162.2	96386.3	91563.8	17411.3	1.26729	0.107395	0.0847436	0.07748	0.128261	0.00689098	0.0209575	0.00340536	0.014296	0.926752	1.16648	1.19792
mws1094	C15H12O6	Aromadendrin (Dihydrokaempferol)	Flavonoids	Flavanonols	480-20-6	1	FALSE	TRUE	TRUE	25021.5	22792.6	33709.4	46596.4	47215.2	52654.5	10803.8	7176.22	11994.1	C00974	ko00941,ko01100,ko01110	27174.5	48822	9991.38	4709.59	2721.73	2049.08	1.79661	0.367675	0.204649	0.00917194	0.0309676	0.0220223	0.0424234	0.000148369	0.00388234	1.12332	1.09815	1.18339
mws0744	C15H12O8	Dihydromyricetin (Ampelopsin)	Flavonoids	Flavanonols	27200-12-0	1	TRUE	TRUE	FALSE	24400.2	22918.7	30930.2	99312.2	112231	96127.2	69927.3	91585.6	74163.5	C02906	ko00941,ko01110	26083	102557	78558.8	3480.45	6963.38	9372.26	3.93194	3.01187	0.766002	0.000838884	0.00965896	0.00876033	0.0233114	0.0487062	0.0848782	1.20266	1.15033	0.98807
pmb3012	C22H22O11	Chrysoeriol-7-O-glucoside	Flavonoids	Flavones	19993-32-9	3	TRUE	TRUE	TRUE	96332.1	96787.1	91838.3	356495	375046	285579	774071	760093	910120	-	-	94985.8	339040	814761	2233.36	38553.6	67669.5	3.56937	8.57771	2.40314	0.0118575	0.0352461	0.00435399	0.0166764	0.00264585	0.0141454	1.20491	1.17663	1.17541
HJAP026	C28H32O16	Chrysoeriol-6-C-glucoside-4'-O-glucoside	Flavonoids	Flavones	-	3	TRUE	TRUE	TRUE	21102.8	14192.8	3581.82	1.79447e+06	1.7696e+06	1.633e+06	1.03347e+07	1.12472e+07	1.05914e+07	-	-	12959.1	1.73235e+06	1.07244e+07	7205.91	70984.7	384220	133.678	827.556	6.19066	0.000770856	0.00965896	0.000609793	0.00608323	0.000597872	0.00872083	1.18932	1.16455	1.20544
pmb2999	C22H22O11	Chrysoeriol-5-O-glucoside	Flavonoids	Flavones	-	3	TRUE	TRUE	FALSE	79067.4	69221.6	83023.2	356620	369106	333556	440002	841491	773031	-	-	77104.1	353094	684841	5802.98	14725.9	175369	4.57945	8.88204	1.93955	0.000340908	0.00764608	0.0390278	0.0657375	0.115017	0.166431	1.2118	1.15633	1.00857
Wagp008723	C18H16O7	Mikanin	Flavonoids	Flavones	4324-53-2	2	FALSE	FALSE	TRUE	14014.6	14407	21826.8	24127.4	20702.6	23089.9	9973.34	11042.7	8799.07	-	-	16749.5	22640	9938.38	3593.76	1433.93	916.307	1.35168	0.593355	0.438975	0.132435	0.192521	0.107506	0.152058	0.00103191	0.0115203	0.887804	0.999579	1.18431
pmp000008	C19H18O7	5-Hydroxy-6,7,3',4'-tetramethoxyflavone	Flavonoids	Flavones	21763-80-4	2	FALSE	TRUE	TRUE	1.76147e+07	1.69225e+07	1.77264e+07	1.25231e+07	1.1718e+07	1.26547e+07	621165	674309	660517	-	-	1.74212e+07	1.22986e+07	651997	355558	414039	22516.7	0.705956	0.0374255	0.053014	0.000258821	0.00738818	0.000214093	0.0048018	0.000667013	0.00872083	1.20021	1.17827	1.20615
Wagp009942	C19H18O7	5-Hydroxy-3,7,3',4'-tetramethoxyflavone (Retusin)	Flavonoids	Flavones	1245-15-4	2	FALSE	TRUE	TRUE	1.96313e+07	1.75338e+07	1.89243e+07	1.31346e+07	1.16052e+07	1.28257e+07	721899	607611	607224	-	-	1.86965e+07	1.25218e+07	645578	871328	660327	53967.6	0.669744	0.0345294	0.0515561	0.00182689	0.0133405	0.00112807	0.00983928	0.0013971	0.0124979	1.17905	1.1775	1.20527
pmb3014	C31H30O15	Luteolin-7-O-(6''-eudesmyl)glucoside	Flavonoids	Flavones	-	3	TRUE	TRUE	TRUE	141110	141767	150133	69001.5	62571.1	68825.4	4818.43	5404.9	6507.14	-	-	144337	66799.3	5576.83	4107.47	2990.69	700.051	0.462801	0.0386375	0.0834862	4.93381e-05	0.00387304	0.000294426	0.00538036	0.000687298	0.00872083	1.20982	1.17666	1.20321
Wmkp002590	C27H30O15	5,7-Dihydroxy-4-methoxyflavone-3-O-xylose-(1-6)-glucose	Flavonoids	Flavones	-	2	FALSE	TRUE	TRUE	646736	612675	647112	418196	342738	321861	106801	89555.1	96767.3	-	-	635508	360932	97707.7	16145.8	41378.9	7071.85	0.567942	0.153748	0.27071	0.00536606	0.0239347	5.34715e-05	0.00256676	0.0103065	0.0299653	1.16935	1.17644	1.19454
MWSHY0040	C21H20O10	Oroxin A	Flavonoids	Flavones	57396-78-8	3	TRUE	TRUE	FALSE	10231.9	21170.8	11374.3	64566.7	75187.7	67014.9	48298.7	47498.8	24377.5	-	-	14259	68923.1	40058.3	4909.59	4541.09	11092.8	4.83365	2.80933	0.581203	0.000334076	0.00764608	0.0636743	0.0989788	0.0507714	0.0866425	1.16909	1.00398	0.948648
pmb0713	C29H34O17	Tricin-7-O-(2''-O-glucosyl)glucoside	Flavonoids	Flavones	-	3	TRUE	TRUE	TRUE	5299.44	5796.75	7149.97	1.04171e+06	1.14778e+06	1.07021e+06	2.70614e+06	3.1687e+06	2.10404e+06	-	-	6082.05	1.08657e+06	2.65963e+06	781.948	44822.1	435886	178.652	437.291	2.44773	0.000919044	0.00965896	0.0133619	0.0313008	0.0354051	0.0655026	1.2149	1.17702	1.16312
pme0368	C27H30O14	Apigenin-7-O-rutinoside (Isorhoifolin)	Flavonoids	Flavones	552-57-8	3	FALSE	TRUE	TRUE	285464	238659	130998	428893	297330	396395	33924.9	23019.2	35962.1	-	-	218374	374206	30968.7	64670.9	55955.2	5682.34	1.71361	0.141815	0.0827585	0.062867	0.109668	0.0534994	0.0848425	0.012436	0.0333753	0.901328	1.13314	1.19478
Lmnp002616	C29H34O17	Cirsiliol-8-C-(2''-glucosyl)glucoside	Flavonoids	Flavones	-	3	TRUE	TRUE	TRUE	9	9	9	263974	396937	380926	781159	748720	854691	-	-	9	347279	794857	0	59266.8	44333.5	38586.5	88317.4	2.28881	0.0142576	0.0382639	0.00155541	0.0108533	0.00143288	0.0124979	1.21524	1.17842	1.14906
Lmgp005868	C32H30O14	Chrysoeriol-7-O-(6''-feruloyl)glucoside	Flavonoids	Flavones	-	1	TRUE	TRUE	TRUE	68471.4	76583.7	81806.3	236491	203063	222196	9	9	9	-	-	75620.5	220583	9	5486.42	13694.6	0	2.91698	0.000119015	4.08009e-05	0.00149648	0.0117474	0.00260811	0.0144153	0.00187848	0.0141171	1.20592	1.17836	1.20646
Zmxp002867	C28H32O16	Chrysoeriol-5,7-di-O-glucoside	Flavonoids	Flavones	-	3	TRUE	TRUE	TRUE	8372.05	3589.68	2574.03	2.10669e+06	2.31201e+06	2.19487e+06	9.33967e+06	6.87605e+06	1.0508e+07	-	-	4845.25	2.20453e+06	8.90791e+06	2528.06	84099.5	1.51384e+06	454.987	1838.48	4.04073	0.000690939	0.00965896	0.0140705	0.0321452	0.0241403	0.0505403	1.20782	1.17287	1.1855
pmp000579	C22H22O11	Diosmetin-7-O-galactoside	Flavonoids	Flavones	-	1	FALSE	TRUE	TRUE	90308.6	143412	96879.9	136078	216878	185174	31031.9	27457.7	35145.6	-	-	110200	179377	31211.7	23636.9	33240	3141.14	1.62774	0.283228	0.174001	0.0812837	0.130422	0.039396	0.0657997	0.023549	0.0499621	0.944517	1.14112	1.18772
Lmnp002584	C28H32O16	Hispidulin-8-C-(2''-O-glucosyl)glucoside	Flavonoids	Flavones	-	3	TRUE	TRUE	TRUE	15392.4	2636.62	1985.99	1.20677e+06	1.78739e+06	1.70286e+06	5.95845e+06	5.36288e+06	4.73635e+06	-	-	6671.66	1.56567e+06	5.35256e+06	6172.19	256115	498974	234.675	802.283	3.4187	0.0130451	0.0367531	0.00430636	0.0166764	0.00248697	0.0141454	1.18649	1.15963	1.17719
Wagp008399	C18H16O7	Tambulin	Flavonoids	Flavones	571-72-2	2	FALSE	FALSE	TRUE	97696.8	87786.1	97932.5	130252	131555	152659	62666.8	49614.3	45362.9	-	-	94471.8	138155	52548	4728.46	10269.3	7362.57	1.46239	0.556229	0.380355	0.0147689	0.0389701	0.004355	0.0166764	0.00111265	0.0115203	1.15367	1.11355	1.17724
Lmtp003948	C22H24O12	3',5',5,7-Tetrahydroxy-4'-methoxyflavanone-3'-O-glucoside	Flavonoids	Flavones	-	3	TRUE	FALSE	TRUE	502259	412495	551447	2.05184e+06	2.59611e+06	2.20126e+06	722659	558666	500541	-	-	488734	2.28307e+06	593956	57527.3	229604	94050.1	4.6714	1.21529	0.260156	0.00579547	0.0252747	0.258981	0.31642	0.00406979	0.0157767	1.20366	0.667449	1.1849
Hmpp002612	C27H30O16	Luteolin-7-O-gentiobioside	Flavonoids	Flavones	-	1	TRUE	TRUE	TRUE	18584.6	37845	32334.7	2.49557e+06	1.55537e+06	795445	5.47522e+06	5.17236e+06	5.15106e+06	-	-	29588.1	1.61546e+06	5.26621e+06	8099.32	695373	148045	54.5983	177.984	3.25988	0.084289	0.13367	0.000401844	0.0056028	0.0144961	0.0367602	1.19207	1.1744	1.07099
Zmjp003291	C27H30O15	Vitexin-2''-O-galactoside	Flavonoids	Flavones	-	2	TRUE	TRUE	TRUE	8809.57	7500.74	28161.8	9	9	9	48111.1	70500.7	63957.1	-	-	14824	9	60856.3	9446.33	0	9399.81	0.000607123	4.10525	6761.81	0.157077	0.217278	0.00817515	0.0227168	0.0117423	0.0326886	1.20734	1.03476	1.20612
Zmzp004111	C16H12O7	Selagin	Flavonoids	Flavones	-	2	TRUE	TRUE	TRUE	33842.5	24552.3	17212.2	109196	54093.2	61875.4	156112	151327	151295	-	-	25202.4	75054.9	152911	6804.84	24349.7	2263.29	2.97809	6.06735	2.03733	0.0915511	0.14302	0.000483404	0.00599457	0.0442831	0.077681	1.06987	1.1527	1.04834
Lmnp002448	C28H32O17	5,7,3',4'-Tetrahydroxy-6-methoxyflavone-8-C-[glucosyl-(1-2)]-glucoside	Flavonoids	Flavones	-	2	TRUE	TRUE	TRUE	2952.42	5038.1	5482.8	137278	143395	155666	226787	321253	356816	-	-	4491.11	145447	301619	1103.06	7645.93	54869.6	32.3855	67.1592	2.07374	0.00132299	0.0111447	0.0165518	0.0352756	0.0536074	0.0895315	1.20809	1.17103	1.12124
Hmlp003068	C27H30O17	Meratin	Flavonoids	Flavones	27215-04-9	1	TRUE	TRUE	FALSE	60792.4	49343.5	88552.9	3.80486e+06	2.02298e+06	4.12526e+06	3.49247e+06	4.50716e+06	4.04934e+06	-	-	66229.6	3.3177e+06	4.01632e+06	16462.4	924799	414905	50.0939	60.6424	1.21057	0.0382847	0.073751	0.00546869	0.0182678	0.406995	0.485918	1.20296	1.17367	0.530123
Zmxp004480	C28H32O16	Chrysoeriol-7-O-gentiobioside	Flavonoids	Flavones	-	3	FALSE	TRUE	TRUE	1075.35	13251.6	9	64540.4	80409.5	122611	872722	895601	920533	-	-	4778.66	89187.1	896285	6007.09	24506.3	19525	18.6636	187.56	10.0495	0.0339843	0.0689894	7.35697e-05	0.00256676	5.69525e-06	0.000894154	0.931408	1.02288	1.1913
Lmjp003655	C22H22O11	6-C-MethylKaempferol-3-glucoside	Flavonoids	Flavones	-	1	TRUE	TRUE	TRUE	123716	113043	115447	281119	238097	246914	28602.8	30526.3	26932.7	-	-	117402	255377	28687.3	4571.08	18555.1	1468.26	2.17524	0.244351	0.112333	0.00611376	0.0253913	0.000619947	0.00608323	0.00316111	0.0141798	1.20248	1.17603	1.20456
Cmhp002692	C28H32O17	Madreselvin A	Flavonoids	Flavones	188682-83-9	2	TRUE	TRUE	FALSE	15910.9	8052.07	11735.9	806492	442952	649496	749163	1.02335e+06	1.31619e+06	-	-	11899.6	632980	1.02957e+06	3210.45	148873	231528	53.1933	86.5209	1.62654	0.0274429	0.0578328	0.0252425	0.0469003	0.124636	0.177084	1.20502	1.17082	0.861939
pmb3041	C23H22O14	Tricin-7-O-saccharic acid	Flavonoids	Flavones	-	3	FALSE	TRUE	TRUE	14528.9	20149.5	19638.5	20373.7	17642.3	20554.4	3783.03	7129.29	5644.09	-	-	18105.7	19523.5	5518.81	2537.7	1332.21	1368.97	1.07831	0.304811	0.282675	0.521826	0.574924	0.00793679	0.0223249	0.000514328	0.00871382	0.411758	1.112	1.15645
Zmhp003186	C37H38O18	Isovitexin-2''-O-(6'''-feruloyl)glucoside	Flavonoids	Flavones	-	3	TRUE	FALSE	FALSE	41064.3	31652.1	32139.8	1098.22	6032.56	1882.71	9	3526.54	2089.43	-	-	34952.1	3004.5	1874.99	4326.57	2164.99	1444.01	0.0859605	0.0536445	0.62406	0.00285018	0.0175482	0.00462408	0.0168833	0.577844	0.650333	1.13715	0.894566	0.486261
pmp000237	C26H26O15	Apigenin-6-C-(2''-glucuronyl)xyloside	Flavonoids	Flavones	-	3	FALSE	TRUE	TRUE	115554	90141.1	143520	106521	106828	41313	9429.77	6078.06	14103.3	-	-	116405	84887.5	9870.39	21800	30812.1	3291.09	0.729244	0.0847936	0.116276	0.311227	0.37053	0.0187425	0.0383859	0.0737072	0.11401	0.592776	1.15041	1.13006
pmn001702	C21H18O12	Tetahydroxyflavone-7-O-glucuronide	Flavonoids	Flavones	-	1	FALSE	TRUE	FALSE	26980.8	19783.7	21673	29387	38714.5	33831.4	62117.5	54233.4	52453.7	-	-	22812.5	33977.7	56268.2	3046.7	3809.34	4199.41	1.48943	2.46655	1.65604	0.0340553	0.0689894	0.00120084	0.0099227	0.00519117	0.0171582	1.03913	1.14795	1.13072
MW0138670	C21H20O11	kaempferol 7-O-glucoside	Flavonoids	Flavones	-	3	TRUE	TRUE	FALSE	358173	296538	491980	66747.6	159972	193180	158604	99579.7	214059	-	-	382230	139967	157414	81582.3	53519.2	46743.5	0.366184	0.411831	1.12466	0.0310823	0.0646346	0.0391494	0.0657375	0.743486	0.783891	1.01124	1.01662	0.245851
Hmzp003994	C22H22O12	Pedaliin	Flavonoids	Flavones	22860-72-6	3	TRUE	FALSE	FALSE	22225.5	5930.05	13303.3	34871.2	42316.6	40391.4	72191.9	33519.9	19513.5	-	-	13819.6	39193	41741.8	6662.59	3155.46	22277.8	2.83605	3.02048	1.06503	0.0185244	0.0440657	0.212557	0.271312	0.887659	0.910866	1.01398	0.840141	0.120871
Zmzp002265	C27H30O18	artemisidin A	Flavonoids	Flavones	-	2	TRUE	TRUE	FALSE	19781.2	12170.2	13169.5	851212	819677	899161	604356	1.21408e+06	1.27243e+06	-	-	15040.3	856683	1.03029e+06	3377.02	32679	302120	56.9592	68.5018	1.20265	0.000663401	0.00965896	0.041363	0.0683577	0.505583	0.581513	1.21211	1.16776	0.319154
Hmmp002266	C39H50O23	Apigenin-7-O-rutinoside-4'-O-rutinoside	Flavonoids	Flavones	-	3	TRUE	TRUE	FALSE	9	9	9	5345.81	2742.78	4835.81	3818.52	8786.63	4087.03	-	-	9	4308.14	5564.06	0	1126.28	2281.34	478.682	618.229	1.29152	0.0327967	0.0677511	0.0749387	0.113369	0.536605	0.609351	1.21272	1.17422	0.373715
pmn001697	C21H18O11	Apigenin-7-O-glucuronide	Flavonoids	Flavones	29741-09-1	3	TRUE	TRUE	FALSE	19444.3	10854.9	16783.6	41547.5	35816.1	48070.5	56829.3	65990.9	74589.2	-	-	15694.3	41811.4	65803.1	3590.23	5006.35	7251.67	2.66411	4.19281	1.57381	0.00541198	0.0239347	0.00354681	0.0154883	0.0229106	0.0493284	1.13305	1.1396	1.0748
MWS20147	C21H20O11	Luteolin-3'-O-glucoside	Flavonoids	Flavones	-	3	TRUE	FALSE	FALSE	44745.5	59745.3	61134.6	319631	136178	130096	9	152341	119665	-	-	55208.5	195302	90671.5	7420.15	87948.9	65481.3	3.53753	1.64235	0.464264	0.152663	0.213731	0.523658	0.58102	0.254465	0.324805	1.07741	0.398408	0.573253
pmp001288	C28H32O14	Acacetin-7-O-rutinoside (Linarin)	Flavonoids	Flavones	480-36-4	1	FALSE	TRUE	TRUE	13855.5	12257.8	9729.11	17347.2	9282.15	13793.6	3781.97	2292.43	1745.44	-	-	11947.5	13474.3	2606.61	1698.82	3300.29	860.582	1.1278	0.218173	0.19345	0.610639	0.655238	0.00665002	0.0206743	0.0357198	0.0655908	0.275918	1.12282	1.13924
Smhp003736	C26H28O15	carlinoside	Flavonoids	Flavones	59952-97-5	3	FALSE	TRUE	TRUE	18279.2	18071.9	25877.8	56046.7	33881.8	31189.8	4741.42	2311.45	1694.22	C10026	-	20743	40372.8	2915.7	3631.87	11137.5	1315.35	1.94634	0.140563	0.0722194	0.11894	0.177001	0.012222	0.0295208	0.0396301	0.0707038	1.00839	1.12234	1.16672
pmf0371	C16H12O7	Pedalitin	Flavonoids	Flavones	22384-63-0	3	TRUE	TRUE	FALSE	3.18368e+06	2.74943e+06	3.55345e+06	1.27657e+06	1.27929e+06	1.11583e+06	1.33939e+06	1.25744e+06	1.33508e+06	C10119	-	3.16219e+06	1.2239e+06	1.31064e+06	328592	76423.7	37656.2	0.387042	0.414473	1.07087	0.0108526	0.0346176	0.0143684	0.0324581	0.243795	0.312456	1.19509	1.1605	0.694142
MWSslk237	C22H22O11	Hispidulin-7-O-glucoside(Homoplantaginin)	Flavonoids	Flavones	17680-84-1	3	TRUE	TRUE	TRUE	141404	168306	150461	292723	310272	398987	29429.9	50307.7	53949.5	C17762	-	153390	333994	44562.4	11176.4	46512.2	10803.1	2.17741	0.290516	0.133423	0.0260127	0.055189	0.000600938	0.00608323	0.00967226	0.0287556	1.17026	1.12495	1.18059
mws0048	C21H20O10	Apigenin-8-C-Glucoside (Vitexin)	Flavonoids	Flavones	3681-93-4	3	TRUE	TRUE	FALSE	9864.51	9589.55	8249.13	30653.4	37008.4	27999.8	56477	42618	68761.2	C01460	ko00941,ko00944	9234.4	31887.2	55952.1	705.673	3779.79	10679.4	3.45309	6.05909	1.75469	0.011423	0.0351651	0.0248187	0.0463873	0.0730093	0.11349	1.20033	1.16234	1.03986
mws1434	C21H20O10	Apigenin-6-C-glucoside (Isovitexin)	Flavonoids	Flavones	38953-85-4	3	TRUE	TRUE	FALSE	9864.51	9589.55	8249.13	30653.4	37008.4	27999.8	56477	42618	68761.2	C01714	ko00944	9234.4	31887.2	55952.1	705.673	3779.79	10679.4	3.45309	6.05909	1.75469	0.011423	0.0351651	0.0248187	0.0463873	0.0730093	0.11349	1.20033	1.16234	1.03986
pmb3006	C21H20O10	Apigenin-7-O-glucoside(Cosmosiin)	Flavonoids	Flavones	578-74-5	3	TRUE	FALSE	TRUE	228601	274872	180765	86159	66743.4	62230.6	201956	193187	224981	C04608	ko00944	228079	71711	206708	38420.8	10381.1	13407.8	0.314413	0.9063	2.88251	0.0224502	0.0503213	0.516146	0.574716	0.000501487	0.00871382	1.17342	0.371355	1.18161
MWSmce498	C27H30O14	Apigenin-7-O-neohesperidoside (Rhoifolin)	Flavonoids	Flavones	17306-46-6	3	TRUE	TRUE	TRUE	9	9	9	89211	40198.5	80106.8	7947.1	6189.22	2394.51	C12627	ko00944	9	69838.8	5510.28	0	21285.8	2317.12	7759.86	612.253	0.0789	0.04344	0.0811915	0.0786056	0.116576	0.0490906	0.0848782	1.21361	1.17058	1.14209
pme3227	C27H30O14	Vitexin-2''-O-rhamnoside	Flavonoids	Flavones	64820-99-1	3	TRUE	TRUE	FALSE	48705.9	42030.7	31061.4	11297.4	4920.65	19612.2	4556.22	1833.45	4328.01	C12628	ko00944	40599.3	11943.4	3572.56	7274.1	6015.17	1233.26	0.294178	0.0879956	0.299123	0.0135783	0.0367551	0.0164463	0.0352756	0.183608	0.247438	1.03245	1.14041	0.908
pmn001640	C20H18O12	Myricetin-3-O-arabinoside	Flavonoids	Flavonols	132679-85-7	1	TRUE	FALSE	FALSE	33344.5	41739.2	33259.4	230091	249649	207664	41630.3	135588	105713	-	-	36114.4	229135	94310.5	3977.52	17153.6	39196.3	6.3447	2.61144	0.411595	0.00266001	0.0167049	0.169531	0.223667	0.0258044	0.0525619	1.20963	0.892244	0.974568
pmp001311	C27H30O17	6-Hydroxykaempferol-7,6-O-Diglucoside	Flavonoids	Flavonols	-	1	TRUE	TRUE	FALSE	53789.8	94578.5	50201.8	5.81259e+06	4.53263e+06	6.27972e+06	9.12491e+06	1.04971e+07	8.29634e+06	-	-	66190	5.54165e+06	9.3061e+06	20127.1	738529	907526	83.7233	140.597	1.6793	0.00896385	0.030594	0.00477432	0.0170356	0.0114379	0.0323558	1.20935	1.17415	1.09719
pmb0618	C28H34O16	Hesperetin-8-C-glucoside-3'-O-glucoside	Flavonoids	Flavonols	-	3	TRUE	TRUE	FALSE	144589	83264.4	39209.8	6.38638e+06	7.06439e+06	6.9309e+06	1.13067e+07	1.22141e+07	1.07661e+07	-	-	89021	6.79389e+06	1.1429e+07	43213	293263	597440	76.3178	128.385	1.68224	0.000743362	0.00965896	0.00123255	0.0099236	0.00222236	0.0141454	1.19814	1.16498	1.18704
Lmfn003630	C20H18O12	Myricetin-3-O-xyloside	Flavonoids	Flavonols	-	1	TRUE	FALSE	FALSE	159642	158300	145756	506758	432512	434680	217729	254025	226756	-	-	154566	457984	232836	6253.45	34500.3	15428.9	2.96303	1.50639	0.508395	0.00517666	0.0239347	0.0100052	0.0253358	0.00471767	0.0165231	1.20824	1.13838	1.18173
Lmpn006208	C22H22O11	8-Methoxykaempferol-7-O-rhamnoside	Flavonoids	Flavonols	-	2	FALSE	FALSE	TRUE	545307	720636	719631	888575	746446	663342	359293	287632	353719	-	-	661858	766121	333548	82415.1	92997.6	32547.1	1.15753	0.503958	0.435373	0.304545	0.366388	0.019328	0.0383956	0.0146045	0.0367602	0.615749	1.11436	1.16617
MWSHY0199	C28H24O16	Quercetin-3-O-(6''-O-galloyl)galactoside	Flavonoids	Flavonols	53171-28-1	2	TRUE	TRUE	TRUE	88731.7	118848	92642.2	22920.3	36953.6	36185.5	5455.54	12008.1	15534.8	-	-	100074	32019.8	10999.5	13370.9	6441.98	4176.2	0.319961	0.109914	0.343522	0.00858937	0.0302373	0.00694132	0.0209575	0.0241434	0.0505403	1.16033	1.13305	1.02517
pmn001637	C20H18O10	Kaempferol-3-O-arabinoside (Juglanin)	Flavonoids	Flavonols	5041-67-8	1	TRUE	FALSE	FALSE	26705.5	25742.3	30557.5	63794.2	55036.8	55441.1	26566.1	36676.7	28591.5	-	-	27668.4	58090.7	30611.4	2080.38	4036.36	4367.76	2.09953	1.10637	0.526959	0.0025141	0.0161108	0.452999	0.50891	0.00292989	0.0141454	1.1943	0.460632	1.14331
Lmmp001947	C21H20O13	Gossypetin-3-O-glucoside	Flavonoids	Flavonols	-	1	TRUE	FALSE	TRUE	286226	180566	262723	1.5896e+06	1.76669e+06	984602	314513	277413	197004	-	-	243172	1.44697e+06	262976	45296.6	334839	49046.8	5.95039	1.08144	0.181743	0.0346964	0.0693928	0.698271	0.748318	0.0354632	0.0655026	1.17751	0.228702	1.16492
Hmcp002207	C22H22O12	Isorhamnetin-7-O-glucoside (Brassicin)	Flavonoids	Flavonols	6743-96-0	1	TRUE	TRUE	TRUE	85103.1	87235.4	94030.3	167200	207928	179330	30142.7	54582.8	34561.1	-	-	88789.6	184819	39762.2	3806.6	17074.4	10633.9	2.08154	0.447825	0.215141	0.0125846	0.0363847	0.0145127	0.0325499	0.00128356	0.0124774	1.19365	1.08073	1.17147
Hmcp001769	C26H28O15	Quercetin-3-O-rhamnosyl(1→2)arabinoside	Flavonoids	Flavonols	-	3	FALSE	TRUE	TRUE	16196.7	23070.7	23877.1	22704.5	25855.9	25056.6	5158.28	9482.17	7435.88	-	-	21048.2	24539	7358.77	3446.29	1337.58	1766.06	1.16585	0.349616	0.299881	0.287268	0.348271	0.015736	0.0340765	0.00055502	0.00871382	0.65659	1.09245	1.15685
mws0089	C21H20O11	Kaempferol-7-O-glucoside	Flavonoids	Flavonols	16290-07-6	2	TRUE	TRUE	FALSE	206481	170705	198139	594617	683438	472154	407594	357244	394434	-	-	191775	583403	386424	15283	86620	21321.4	3.04212	2.01498	0.662362	0.0209616	0.0480433	0.000824448	0.00761402	0.0766879	0.118039	1.1873	1.1558	1.04781
Zmcp002666	C27H30O17	Quercetin-3,7-Di-O-glucoside	Flavonoids	Flavonols	-	1	TRUE	TRUE	FALSE	96897.3	54401.2	47357.3	3.7557e+06	4.69582e+06	4.9289e+06	4.43032e+06	4.46613e+06	8.44394e+06	-	-	66218.6	4.46014e+06	5.78013e+06	21882.9	507118	1.88366e+06	67.3548	87.2886	1.29595	0.00648049	0.0264269	0.0501279	0.0807187	0.428888	0.501225	1.20813	1.16757	0.516465
Hmcp001578	C28H32O17	Isorhamnetin-3,7-O-diglucoside	Flavonoids	Flavonols	6758-51-6	2	TRUE	TRUE	TRUE	6998.53	8682.54	5235.24	1.18246e+06	1.44335e+06	1.32217e+06	2.65828e+06	2.86706e+06	3.22124e+06	-	-	6972.1	1.31599e+06	2.91553e+06	1407.48	106596	232371	188.751	418.17	2.21546	0.00328664	0.0187638	0.00313531	0.0148061	0.00382829	0.0154112	1.21334	1.17684	1.18284
pmn001583	C27H30O16	Quercetin-3-O-robinobioside	Flavonoids	Flavonols	52525-35-6	1	TRUE	FALSE	FALSE	184395	147251	135145	350802	397873	418246	236526	270432	171692	-	-	155597	388974	226217	20954.6	28243.9	40964.3	2.49988	1.45386	0.581573	0.00102119	0.0100204	0.116249	0.161514	0.0127792	0.0337198	1.18414	0.877846	1.06943
Hmdp001794	C35H28O20	Quercetin-3-O-(2'',3''-O-digalloyl)-glucoside	Flavonoids	Flavonols	-	3	TRUE	TRUE	TRUE	470865	701222	757055	179428	180279	213367	14235.3	20099.7	13342.1	-	-	643047	191025	15892.4	123867	15802	2997.3	0.297061	0.0247142	0.0831954	0.0336558	0.0689894	0.0188694	0.0383859	0.00311451	0.0141733	1.17529	1.17202	1.19874
Lmpp003465	C21H20O13	Myricetin-3-O-β-D-glucoside	Flavonoids	Flavonols	19833-12-6	1	TRUE	FALSE	TRUE	291364	295740	203872	862169	974892	1.29318e+06	219604	307373	226079	-	-	263659	1.04341e+06	251019	42313.1	182508	39936.2	3.95744	0.952059	0.240575	0.0213647	0.0485251	0.772722	0.814211	0.0211123	0.0460365	1.17911	0.16922	1.17603
Lmfn004065	C20H18O11	Morin-3-O-arabinoside	Flavonoids	Flavonols	-	2	TRUE	TRUE	FALSE	2.709e+06	2.56598e+06	2.47955e+06	1.41212e+07	1.409e+07	1.83678e+07	1.74079e+07	1.62123e+07	1.73453e+07	-	-	2.58485e+06	1.55263e+07	1.69885e+07	94616.6	2.00925e+06	549473	6.00668	6.57234	1.09417	0.0118983	0.0352461	0.000515456	0.00599457	0.424872	0.499663	1.20901	1.17766	0.569231
mws0856	C21H20O12	Quercetin-4'-O-glucoside (Spiraeoside)	Flavonoids	Flavonols	20229-56-5	2	TRUE	TRUE	FALSE	2.97842e+06	3.32176e+06	2.77507e+06	1.40533e+07	1.62653e+07	1.02824e+07	1.58134e+07	2.13908e+07	1.97227e+07	-	-	3.02508e+06	1.35337e+07	1.89756e+07	225613	2.46998e+06	2.33744e+06	4.47381	6.27276	1.40211	0.0257565	0.055189	0.0101268	0.0254386	0.0889685	0.13171	1.19326	1.17078	0.881906
Zmcn003728	C27H30O16	Kaempferol-3,7-O-diglucoside	Flavonoids	Flavonols	25615-14-9	3	TRUE	TRUE	TRUE	1520.73	6809.23	5391.78	158515	69526.4	113152	621451	463521	389826	-	-	4573.92	113731	491599	2235.13	36331.6	96622.6	24.8652	107.479	4.32247	0.051146	0.0933712	0.0189485	0.0383859	0.0202993	0.0447838	1.15989	1.15541	1.132
Lmjp002906	C22H22O12	Rhamnetin-3-O-Glucoside	Flavonoids	Flavonols	27875-34-9	1	TRUE	TRUE	FALSE	9	9	9	97553.6	61043.9	73711	55141.4	54701	68637.7	-	-	9	77436.1	59493.4	0	15136	6468.53	8604.02	6610.37	0.768289	0.0186672	0.0440715	0.00585108	0.0191379	0.230731	0.299379	1.21503	1.17827	0.760013
pmp001310	C27H30O17	6-Hydroxykaempferol-3,6-O-Diglucoside	Flavonoids	Flavonols	-	1	TRUE	TRUE	TRUE	9	9	9	435931	380052	562166	1.65818e+06	1.49885e+06	1.89374e+06	-	-	9	459383	1.68359e+06	0	76174.8	162212	51042.6	187065	3.66489	0.0134522	0.0367551	0.00449074	0.0168124	0.00277746	0.0141454	1.21529	1.17837	1.18191
Lmdp004267	C30H26O14	Quercetin-3-O-(6''-O-p-Coumaroyl)glucoside	Flavonoids	Flavonols	-	2	TRUE	FALSE	FALSE	57759.6	74673.2	54139.1	165655	119606	165026	113842	100258	98276.9	-	-	62190.6	150095	104126	8949.42	21560.9	6918.21	2.41347	1.6743	0.693729	0.0168821	0.0405924	0.00757184	0.0220144	0.0809084	0.122731	1.15307	1.08852	1.00878
Lmdp003509	C20H18O11	Quercetin-3-O-xyloside (Reynoutrin)	Flavonoids	Flavonols	549-32-6	1	FALSE	TRUE	FALSE	313639	316842	228752	339895	466776	442183	850168	560612	645084	-	-	286411	416284	685288	40791.8	54940.6	121581	1.45345	2.39267	1.6462	0.060122	0.105465	0.0327891	0.0578415	0.0707329	0.111051	0.961289	1.10381	1.01785
Hmcp001628	C29H34O18	Limocitrin-3,7-di-O-glucoside	Flavonoids	Flavonols	-	3	FALSE	TRUE	FALSE	38427.8	30563.3	35738.1	21083.3	20421.6	12356.4	10340.2	3192.07	6511.11	-	-	34909.7	17953.8	6681.13	3263.66	3967.16	2920.7	0.514292	0.191383	0.37213	0.0102504	0.0335272	0.000823129	0.00761402	0.0351259	0.0655026	1.06889	1.09521	0.98222
Lmzn001894	C21H18O12	Kaempferol-3-O-glucuronide	Flavonoids	Flavonols	22688-78-4	1	FALSE	TRUE	FALSE	11236.2	18388.7	24803.6	28815.6	30902.1	28571.5	46286	52166.7	49006.6	-	-	18142.8	29429.7	49153.1	5541.62	1045.87	2403	1.62211	2.70923	1.67018	0.0978771	0.151726	0.00740263	0.0219286	0.00271718	0.0141454	0.918465	1.07615	1.19062
Lmdp002969	C21H20O13	Myricetin-3-O-galactoside	Flavonoids	Flavonols	15648-86-9	1	TRUE	FALSE	TRUE	208387	302154	202920	607629	529103	988869	267886	292853	221866	-	-	237821	708534	260868	45545.6	200802	29402.1	2.97928	1.09691	0.368181	0.073542	0.124868	0.580754	0.637611	0.0846185	0.126525	1.11675	0.377049	1.10931
Lmsp004045	C28H32O16	Isorhamnetin-3-O-glucoside-7-O-rhamnoside	Flavonoids	Flavonols	17331-71-4	3	TRUE	FALSE	FALSE	13647.4	4538.73	9968.54	23525.8	26887.1	25497	11360.5	20533.4	33657.7	-	-	9384.88	25303.3	21850.6	3741.42	1379.08	9150.29	2.69618	2.32827	0.863545	0.0166325	0.0404854	0.183932	0.237673	0.650329	0.709079	1.03984	0.804559	0.427823
Lmsp003252	C28H32O17	Isorhamnetin-3-O-sophoroside	Flavonoids	Flavonols	-	3	TRUE	TRUE	FALSE	7072.36	6223.14	5079.35	1.8811e+06	1.82733e+06	1.90625e+06	2.88938e+06	3.77884e+06	3.74738e+06	-	-	6124.95	1.87156e+06	3.47186e+06	816.599	32919.1	412082	305.563	566.839	1.85506	0.000154802	0.00573973	0.00700811	0.0209576	0.031001	0.0608395	1.21484	1.17742	1.15856
Lmfp003403	C21H20O13	Quercetagetin-7-O-glucoside(Quercetagitrin)	Flavonoids	Flavonols	548-75-4	1	TRUE	FALSE	TRUE	374271	294894	290693	1.34461e+06	1.38114e+06	989874	419789	373989	351202	-	-	319953	1.23854e+06	381660	38447.2	176467	28521	3.87102	1.19286	0.308153	0.0144541	0.0384626	0.147616	0.19724	0.0181973	0.0420813	1.19228	0.802118	1.18234
Lmbp003668	C20H18O10	Kaempferol-3-O-arabinoside	Flavonoids	Flavonols	-	1	FALSE	FALSE	TRUE	3300.12	8805.59	2917.11	10548.7	8017.93	10005.1	2893.97	3798.81	1329.14	-	-	5007.61	9523.9	2673.97	2690.13	1087.75	1020.17	1.90189	0.533982	0.280764	0.128669	0.188795	0.346734	0.406248	0.00285709	0.0141454	0.88573	0.623602	1.08633
Lmmp002796	C27H30O17	Gossypetin-3-O-rutinoside	Flavonoids	Flavonols	-	1	FALSE	FALSE	TRUE	12933.9	28947.5	9	29814.8	13763.7	16093.9	9	9	9	-	-	13963.5	19890.8	9	11836.5	7081.52	0	1.42449	0.000644539	0.00045247	0.580162	0.630129	0.237499	0.298945	0.0576462	0.0933037	0.532918	0.83173	1.20433
Hmcp002539	C22H22O11	Isorhamnetin-3-O-rhamnoside	Flavonoids	Flavonols	-	2	FALSE	TRUE	TRUE	38950.3	41598.3	31998.3	37318.2	26444.8	40357.4	17378.8	19711.4	12552.2	-	-	37515.7	34706.8	16547.5	4048.35	5972.4	2981.26	0.925128	0.441082	0.476779	0.613503	0.655238	0.00541206	0.0182678	0.0329163	0.0630226	0.340454	1.10335	1.07713
MW0138164	C15H14O5	Fisetinidol	Flavonoids	Flavonols	490-49-3	3	TRUE	TRUE	FALSE	303849	352998	290519	103206	126602	119507	93542.8	73381.9	87012.1	C09735	-	315789	116438	84645.6	26867.8	9794.75	8399.01	0.368721	0.268045	0.726957	0.0041882	0.021534	0.00364148	0.0155716	0.0272765	0.054553	1.1986	1.16684	1.04017
mws1329	C21H20O12	Quercetin-7-O-glucoside	Flavonoids	Flavonols	491-50-9	2	TRUE	TRUE	FALSE	2.96754e+06	3.42841e+06	2.91675e+06	1.49447e+07	1.52104e+07	1.16258e+07	2.08798e+07	2.26735e+07	1.72118e+07	C12639	-	3.10423e+06	1.3927e+07	2.0255e+07	230161	1.63079e+06	2.27309e+06	4.48644	6.52496	1.45437	0.0100977	0.0333756	0.00828175	0.0227438	0.0378812	0.0687556	1.20485	1.17218	1.01914
MWSHY0201	C27H30O14	Kaempferol-3,7-O-dirhamnoside (Kaempferitrin)	Flavonoids	Flavonols	482-38-2	3	FALSE	TRUE	TRUE	439592	369288	427134	811021	680862	643011	73525	65446.3	32519.6	C16981	-	412004	711631	57163.6	30630.4	71958.1	17735.3	1.72724	0.138745	0.0803276	0.0159574	0.0404082	0.000555979	0.00608323	0.00405853	0.0157767	1.15671	1.14152	1.18171
mws1173	C15H12O5	Garbanzol	Flavonoids	Flavonols	1226-22-8	3	TRUE	FALSE	TRUE	83358.5	38106.9	119917	232304	264359	269962	84276.8	70751.4	61670.6	C09751	ko00941	80460.9	255542	72232.9	33461.8	16589.8	9288.18	3.17597	0.897739	0.282666	0.00755825	0.0279319	0.765723	0.81036	0.000694334	0.00872083	1.06903	0.0193557	1.19107
mws0059	C27H30O16	Quercetin-3-O-rutinoside (Rutin)	Flavonoids	Flavonols	153-18-4	1	TRUE	TRUE	FALSE	176365	179802	156007	624425	389989	523922	307218	348332	383526	C05625	ko00944,ko01100,ko01110	170724	512779	346359	10501.2	96032	31183.9	3.00355	2.02876	0.675454	0.0357526	0.0710526	0.00968236	0.0247176	0.122587	0.174965	1.17417	1.15047	0.942376
mws0917	C17H14O7	3,7-Di-O-methylquercetin	Flavonoids	Flavonols	2068-02-2	2	TRUE	FALSE	TRUE	91936.1	85363.9	83209.2	164712	171438	194845	81560.6	85500.6	87864.3	C01265	ko00944,ko01110	86836.4	176998	84975.2	3711.77	12914.7	2600.16	2.0383	0.978566	0.48009	0.0066327	0.0267008	0.599831	0.65172	0.00783467	0.0241185	1.19893	0.325374	1.19286
mws0913	C21H20O11	Kaempferol-3-O-galactoside (Trifolin)	Flavonoids	Flavonols	23627-87-4	1	TRUE	TRUE	FALSE	187894	123037	181654	715154	649694	746369	471913	302281	432435	C12626	ko00944,ko01110	164195	703739	402210	29214.3	40284.4	72475.1	4.286	2.44959	0.571532	0.000182794	0.00573973	0.0300163	0.0541673	0.0129657	0.033927	1.19368	1.08305	1.08274
Lmyn001269	C27H30O16	Kaempferol-3-O-sophoroside	Flavonoids	Flavonols	19895-95-5	2	TRUE	TRUE	FALSE	36198.4	46532.1	37259.3	1.6262e+06	1.54976e+06	1.59781e+06	2.89862e+06	3.27909e+06	2.37749e+06	C12634	ko00944,ko01110	39996.6	1.59126e+06	2.85173e+06	4641.57	31545.5	369568	39.7848	71.2994	1.79213	0.000174532	0.00573973	0.00847984	0.0227578	0.0393382	0.070584	1.2144	1.17646	1.14658
Lmgp004474	C27H30O14	Genistein-7-O-galactoside-rhamnose	Flavonoids	Isoflavones	-	3	FALSE	TRUE	TRUE	127032	226357	168099	270350	223849	281654	24055.6	41249.5	20212.6	-	-	173829	258618	28505.9	40751.4	25014.6	9146.64	1.48777	0.163988	0.110224	0.0779471	0.128261	0.0318208	0.0567712	0.0025993	0.0141454	0.919896	1.12974	1.18236
Zbdp007825	C18H16O7	5,4'-Dihydroxy-7,2',5'-trimethoxyisoflavone (Derrugenin)	Flavonoids	Isoflavones	73428-16-7	2	FALSE	FALSE	TRUE	100871	91647.9	100611	153112	141250	156603	55118.2	54510.3	57943.6	-	-	97709.8	150322	55857.4	4287.75	6571.25	1495.93	1.53845	0.571666	0.371586	0.0015664	0.0119963	0.0027214	0.0144153	0.00175345	0.0141171	1.19041	1.16833	1.20337
Lmgp004731	C21H20O10	Genistein-7-O-galactoside	Flavonoids	Isoflavones	-	3	FALSE	TRUE	FALSE	48194.5	38438.9	46326.2	24903	40376.8	39068.6	20152.9	14862.2	17871.1	-	-	44319.9	34782.8	17628.8	4227.84	7006.48	2166.7	0.784813	0.397762	0.506824	0.191962	0.247203	0.00433067	0.0166764	0.0638069	0.101189	0.73691	1.14472	1.06138
mws1172	C22H22O10	Trifolirhizin (Maackiain-3-O-glucoside)	Flavonoids	Isoflavones	6807-83-6	2	FALSE	TRUE	FALSE	587552	697348	606545	507750	455972	507090	285242	232670	244504	C10538	ko00943	630482	490271	254139	47913	24254.3	22517.7	0.777613	0.403086	0.518363	0.0343093	0.0690584	0.00259557	0.0144153	0.000554103	0.00871382	1.08435	1.16022	1.17998
Lmdn006025	C15H12O6	2-Hydroxy-2,3-dihydrogenistein	Flavonoids	Isoflavones	-	2	FALSE	TRUE	TRUE	815470	1.07813e+06	578131	409851	544052	415161	177856	133690	87362.1	C12631	ko00943,ko01100,ko01110	823910	456355	132969	204210	62049.4	36947.3	0.553889	0.161388	0.291373	0.116399	0.174044	0.0376389	0.0642316	0.00617222	0.0197763	0.99013	1.12907	1.13561
Wbtn006715	C15H10O7	1,2,4,5,8-pentahydroxy-6-methylanthracene-9,10-dione	Flavonoids	Other Flavonoids	-	2	TRUE	TRUE	FALSE	1.5277e+06	1.52791e+06	1.63528e+06	738435	619778	525139	420428	479349	426623	-	-	1.56363e+06	627784	442134	50667.1	87261.7	26436.7	0.401491	0.282761	0.704277	0.000626563	0.00965896	0.000116325	0.00332056	0.08411	0.126366	1.18709	1.1752	1.02406
Zbdp002220	C14H20O9	2,6-Dimethoxypydroquinone-1-O-glucoside	Flavonoids	Other Flavonoids	-	2	FALSE	TRUE	FALSE	127854	160095	135864	91416.2	94128.9	77050.4	49773.2	53275.7	50225.6	-	-	141271	87531.8	51091.5	13706.2	7493.77	1555.45	0.619602	0.361656	0.583691	0.0149669	0.0391634	0.0103971	0.0259101	0.0169643	0.0406626	1.13461	1.16728	1.17124
pme0436	C30H26O12	Procyanidin B3	Tannins	Proanthocyanidins	23567-23-9	1	TRUE	TRUE	TRUE	1.02161e+07	8.33228e+06	9.12046e+06	1.88758e+07	2.29375e+07	1.86199e+07	1.45791e+06	1.0745e+06	1.07444e+06	-	-	9.22295e+06	2.01444e+07	1.20228e+06	772472	1.97779e+06	180753	2.18416	0.130358	0.0596833	0.00838164	0.0299072	0.0030434	0.014702	0.00500553	0.0169221	1.18511	1.17065	1.20201
Lssp210081	C30H26O12	Procyanidin B5	Tannins	Proanthocyanidins	12798-57-1	2	FALSE	TRUE	FALSE	1.32317e+06	1.38167e+06	1.28778e+06	654495	759513	691664	435842	507046	494254	-	-	1.33087e+06	701891	479047	38715.6	43479	30993.7	0.527393	0.35995	0.68251	0.000121709	0.00573973	2.11236e-05	0.00165821	0.00581651	0.0190248	1.20215	1.17269	1.14358
HJN074	C31H28O12	Procyanidin A6	Tannins	Proanthocyanidins	-	1	FALSE	TRUE	TRUE	294560	355735	325933	445082	430244	381146	5552.81	9630.41	5263.27	-	-	325410	418824	6815.5	24977.4	27322.4	1993.95	1.28707	0.0209444	0.0162729	0.0239866	0.0526698	0.00288496	0.0144153	0.00209584	0.0141454	1.05701	1.17234	1.20076
HJN049	C30H24O12	2α,3α-Epoxy-5,7,3',4'-tetrahydroxyflavan-(4β-8-catechin)	Tannins	Proanthocyanidins	-	2	FALSE	TRUE	TRUE	131708	97785.4	112518	153170	156384	218034	19996	8811.82	13460.8	-	-	114004	175863	14089.6	13888.6	29848.6	4587.53	1.54261	0.123588	0.0801167	0.0834191	0.132962	0.00546227	0.0182678	0.0150633	0.0367602	1.00919	1.14689	1.18229
HJN053	C30H24O12	2α,3α-Epoxy-5,7,3',4'-tetrahydroxyflavan-(4β-8-epicatechin)	Tannins	Proanthocyanidins	-	2	TRUE	TRUE	TRUE	38273.4	84964.2	92112.4	205118	125066	207729	13583.9	14868.2	18659.9	-	-	71783.3	179304	15704	23874.1	38366.9	2154.86	2.49785	0.218769	0.087583	0.037156	0.0720185	0.0787072	0.116576	0.0261952	0.0527263	1.00519	1.09211	1.19186
pmn001647	C45H38O18	Procyanidin C2	Tannins	Proanthocyanidins	37064-31-6	2	FALSE	TRUE	TRUE	489243	778964	922457	1.25238e+06	1.09236e+06	1.0086e+06	118813	143883	130162	-	-	730221	1.11778e+06	130953	180186	101131	10250.4	1.53074	0.179333	0.117154	0.0734782	0.124868	0.04197	0.0686384	0.00472718	0.0165231	0.914943	1.14749	1.20279
HJAP144	C52H42O22	Galloylprocyanidin C2	Tannins	Proanthocyanidins	-	1	FALSE	TRUE	TRUE	259234	277972	151735	202888	95294.5	148590	16372.8	18304.9	18558.7	-	-	229647	148924	17745.4	55620.8	43925.4	976.113	0.648492	0.0772728	0.119158	0.186403	0.243918	0.0325557	0.0577542	0.0516654	0.0876915	0.740707	1.16467	1.18018
pme0430	C30H24O12	Procyanidin A1	Tannins	Proanthocyanidins	103883-03-0	3	TRUE	TRUE	TRUE	13206.5	11243.7	13336.5	26481.8	34376.9	31536.8	2667.21	2156.77	7325.35	-	-	12595.6	30798.5	4049.78	957.393	3265.17	2325.54	2.44518	0.321523	0.131493	0.0106046	0.0343281	0.0225619	0.0431978	0.00112594	0.0115203	1.18934	1.01295	1.13786
HJN094	C37H30O16	Galloylprocyanidin B4	Tannins	Proanthocyanidins	-	1	FALSE	TRUE	TRUE	1.37333e+07	2.13169e+07	1.68001e+07	9.7724e+06	6.70946e+06	1.25467e+07	580241	581119	729000	-	-	1.72835e+07	9.6762e+06	630120	3.1148e+06	2.38403e+06	69919.4	0.559853	0.036458	0.0651206	0.0556679	0.0982007	0.0170968	0.0357125	0.032532	0.062669	0.976117	1.17375	1.19409
Lmpp003705	C52H42O22	Procyanidin C1 3'-O-gallate	Tannins	Proanthocyanidins	-	1	TRUE	TRUE	TRUE	345438	357442	471423	158841	102832	247175	16844.3	15480	21477.4	-	-	391434	169616	17933.9	56772.3	59418.3	2566.82	0.43332	0.0458159	0.105732	0.0189461	0.0442778	0.0112592	0.0278377	0.0682715	0.107725	1.03803	1.17364	1.17145
pme0432	C30H24O12	Procyanidin A2	Tannins	Proanthocyanidins	41743-41-3	3	TRUE	FALSE	TRUE	5955.97	9193.66	10177.7	73920.4	59681.1	80845.7	6684.29	5163.67	8715.54	C10237	-	8442.44	71482.4	6854.5	1803.51	8810.69	1455.03	8.46703	0.811909	0.0958907	0.00756691	0.0279319	0.388407	0.448381	0.00778629	0.0241185	1.19763	0.492556	1.1937
pmn001667	C30H26O12	Procyanidin B4	Tannins	Proanthocyanidins	29106-51-2	1	TRUE	TRUE	TRUE	704494	654328	556390	1.53989e+06	1.80989e+06	1.62467e+06	200421	186578	139687	C10238	-	638404	1.65815e+06	175562	61502.7	112741	25989.4	2.59734	0.275001	0.105878	0.00134872	0.0111447	0.00355145	0.0154883	0.00193745	0.0141171	1.19699	1.15532	1.19948
pmn001646	C45H38O18	Procyanidin C1	Tannins	Proanthocyanidins	37064-30-5	1	FALSE	TRUE	TRUE	666893	1.31488e+06	691839	1.35742e+06	1.46335e+06	1.2806e+06	118389	105076	87686.5	C17624	-	891205	1.36712e+06	103717	299758	74920.8	12571	1.53402	0.116379	0.0758654	0.144634	0.204573	0.0644505	0.099438	0.00131132	0.0124774	0.886681	1.14976	1.20314
MWSHY0171	C30H26O12	Procyanidin B2	Tannins	Proanthocyanidins	29106-49-8	1	FALSE	TRUE	TRUE	3.50768e+06	3.26221e+06	3.51801e+06	4.7148e+06	3.53927e+06	4.13825e+06	333029	321911	268783	C17639	-	3.4293e+06	4.13077e+06	307908	118226	479937	28035.4	1.20455	0.0897873	0.07454	0.167717	0.22997	0.000419315	0.0056028	0.00756017	0.0237389	0.875768	1.17641	1.20252
Lhzp102822	C27H22O18	Gemin D	Tannins	Tannin	84744-46-7	1	FALSE	TRUE	FALSE	463698	434111	481601	280660	241620	226131	169717	189767	190099	-	-	459803	249471	183194	19582.2	22943	9530.62	0.542559	0.398419	0.734333	0.000686712	0.00965896	0.000504888	0.00599457	0.0406571	0.0721262	1.18431	1.17204	1.08638
Wayn007444	C16H10O11S	3,3'-Dimethylellagic acid 4'-sulfate	Tannins	Tannin	-	2	FALSE	TRUE	TRUE	78522.8	70620.8	68622.9	38406.9	38222.1	37921.8	9	9	9	-	-	72588.9	38183.6	9	4274.51	199.926	0	0.526026	0.000123986	0.000235703	0.00752286	0.0279319	0.00173056	0.011813	1.4499e-05	0.000910537	1.20584	1.17839	1.20649
Zayn006347	C16H10O8	3,3'-O-Dimethylellagic Acid	Tannins	Tannin	2239-88-5	1	FALSE	TRUE	TRUE	355225	331206	316280	188869	184638	190933	63145	64681	58389	-	-	334237	188147	62071.7	16043.3	2620.16	2678.48	0.562914	0.185712	0.329911	0.00514543	0.0239347	0.00135647	0.00992363	1.11013e-06	0.000348582	1.20681	1.17671	1.20432
Lmqn004838	C15H8O8	3-O-Methylellagic acid	Tannins	Tannin	-	1	TRUE	TRUE	FALSE	4.44144e+06	4.73475e+06	6.14344e+06	2.17531e+06	1.97658e+06	1.77497e+06	1.93631e+06	1.74766e+06	1.92205e+06	-	-	5.10654e+06	1.97562e+06	1.86867e+06	742911	163443	85766.3	0.38688	0.365937	0.945866	0.0225965	0.0503213	0.0241274	0.0456386	0.481201	0.555504	1.18026	1.15323	0.446155
Lmhn002379	C27H22O18	Strictinin	Tannins	Tannin	517-46-4	1	FALSE	TRUE	TRUE	1.20676e+06	1.20572e+06	1.54351e+06	869574	842319	1.31678e+06	606023	322394	500046	-	-	1.31866e+06	1.00956e+06	476154	158992	217525	117017	0.765593	0.361089	0.471646	0.186434	0.243918	0.00455113	0.0168124	0.0543215	0.0895315	0.787795	1.09741	1.02729
Wayn004278	C21H18O12	3-O-Methylellagic acid 4'-rhamnoside	Tannins	Tannin	-	1	TRUE	TRUE	FALSE	739680	765988	647503	2.16315e+06	2.2792e+06	2.37299e+06	1.89504e+06	1.69271e+06	1.91888e+06	-	-	717724	2.27178e+06	1.83554e+06	50801.8	85823.7	101464	3.16526	2.55745	0.807976	0.000123317	0.00573973	0.00101143	0.00907396	0.0113766	0.0323558	1.20933	1.1674	1.10124
pmn001620	C14H12O11	Chebulic acid	Tannins	Tannin	23725-05-5	2	TRUE	FALSE	TRUE	32869	22907.7	27552.1	75712.7	76053.9	64886.3	17490.9	16910.6	13426.2	-	-	27776.3	72217.7	15942.6	4069.77	5185.9	1795.05	2.59998	0.573963	0.220757	0.000878502	0.00965896	0.038131	0.0647197	0.0018518	0.0141171	1.18176	1.06072	1.19636
Lmhn000921	C20H18O14	3,4,5,3',4',5'-Hexahydroxydiphenoyl Acid-glucose	Tannins	Tannin	-	2	TRUE	TRUE	FALSE	3.23314e+06	4.37644e+06	3.00977e+06	1.14595e+07	1.67566e+07	1.56414e+07	1.40481e+07	1.47759e+07	1.10701e+07	-	-	3.53978e+06	1.46192e+07	1.3298e+07	598594	2.28015e+06	1.60317e+06	4.12996	3.75674	0.909629	0.0153205	0.0397572	0.0068169	0.0209575	0.537548	0.609351	1.18424	1.15118	0.347749
Lmyn004187	C21H10O12	Flavogallonic Acid Dilactone	Tannins	Tannin	103744-88-3	1	FALSE	TRUE	TRUE	131922	125194	191321	155415	204728	178920	4480.47	876.614	1560.76	-	-	149479	179688	2305.95	29713.8	20139.3	1562.78	1.20209	0.0154266	0.0128331	0.306446	0.367267	0.0194349	0.0383956	0.00631802	0.020039	0.650814	1.14923	1.1807
Lmyn003256	C27H22O18	Isocorilagin	Tannins	Tannin	-	1	FALSE	TRUE	FALSE	4.79252e+06	3.7946e+06	3.8595e+06	2.78621e+06	3.01588e+06	2.88062e+06	1.54834e+06	1.58693e+06	1.52625e+06	-	-	4.14887e+06	2.89424e+06	1.55384e+06	455895	94252.8	25073	0.697596	0.374521	0.536874	0.0551517	0.0978397	0.0149173	0.0332202	0.00141699	0.0124979	1.11163	1.1644	1.20215
Wmmp000175	C27H22O18	pterocaryaninB	Tannins	Tannin	-	2	TRUE	TRUE	TRUE	264508	247549	302449	68669.2	84591.9	83225.8	22627.3	18405	17816.3	-	-	271502	78829	19616.2	22952.1	7205.65	2142.69	0.290344	0.0722505	0.248845	0.00368948	0.0201043	0.00371933	0.0155716	0.0043332	0.0165231	1.20299	1.17532	1.19399
Lmsn003364	C34H26O22	1,3-Di-O-galloyl-4,6-(S)-HHDP-β-D-glucose; Heterophylliin A	Tannins	Tannin	87687-52-3	1	TRUE	TRUE	TRUE	2.91843e+06	2.45953e+06	2.55445e+06	609420	708508	680195	164819	180007	169240	-	-	2.64414e+06	666041	171355	197784	41672.1	6378.25	0.251894	0.0648058	0.257275	0.00371353	0.0201043	0.00320063	0.0148061	0.00301805	0.0141454	1.20962	1.17738	1.2027
Lmsn002494	C19H14O12	Ellagic acid-4-O-Xyloside	Tannins	Tannin	139163-18-1	1	TRUE	TRUE	FALSE	2.66005e+06	2.29691e+06	2.4119e+06	8.76409e+06	8.56727e+06	9.98639e+06	1.01888e+07	1.17238e+07	8.41705e+06	-	-	2.45628e+06	9.10591e+06	1.01099e+07	151536	627751	1.35111e+06	3.70719	4.11592	1.11025	0.00298126	0.0180022	0.0141275	0.0321452	0.413651	0.490137	1.20962	1.16543	0.502599
Lmzn002005	C41H26O26	Vescalagin	Tannins	Tannin	36001-47-5	3	TRUE	TRUE	FALSE	19856.9	20591	26518.2	10069.2	12204.4	10790.1	9649.6	7016.66	8393.01	-	-	22322	11021.2	8353.09	2982.26	886.846	1075.26	0.493737	0.374208	0.75791	0.0249979	0.0545093	0.0134573	0.0313008	0.0543772	0.0895315	1.16192	1.13935	0.958865
Zbyn004267	C37H30O16	3-O-galloylprocyanidin B1	Tannins	Tannin	-	2	TRUE	TRUE	TRUE	2.15997e+07	1.93101e+07	1.82216e+07	1.06897e+07	6.01463e+06	1.07247e+07	1.27899e+06	1.10979e+06	911330	-	-	1.97105e+07	9.14301e+06	1.10004e+06	1.40785e+06	2.21214e+06	150254	0.463865	0.0558096	0.120314	0.00756564	0.0279319	0.00263596	0.0144153	0.0352919	0.0655026	1.08966	1.17502	1.18182
Hmqn003212	C27H22O18	Sanguiin H4	Tannins	Tannin	84316-77-8	1	FALSE	TRUE	FALSE	4.09364e+06	3.8273e+06	4.7069e+06	3.605e+06	2.07933e+06	3.51257e+06	1.69281e+06	1.55237e+06	1.83865e+06	-	-	4.20928e+06	3.06563e+06	1.69461e+06	368287	698443	116879	0.728303	0.402588	0.552776	0.130533	0.190639	0.00626736	0.0200811	0.104603	0.153483	0.81718	1.1613	1.00938
Hmln003405	C20H16O12	Ellagic acid-4-O-rhamnoside	Tannins	Tannin	-	3	FALSE	FALSE	TRUE	130514	88841.8	89849.7	243142	243832	125236	103339	100574	85763.2	-	-	103069	204070	96558.9	19411.4	55744.8	7716.69	1.97995	0.936841	0.473165	0.112932	0.170484	0.692549	0.744727	0.110209	0.160211	0.959522	0.216341	1.01236
Hmqn003158	C34H26O22	Sanguiin H1	Tannins	Tannin	-	1	TRUE	TRUE	TRUE	272353	318961	335311	149438	148401	129982	7163.54	6023.32	6642.33	-	-	308875	142607	6609.73	26673.7	8937.32	466.062	0.461699	0.0213994	0.0463492	0.00765014	0.0279319	0.00388588	0.0160548	0.00201162	0.0141171	1.19142	1.1774	1.20541
Lmsn001369	C34H24O22	Granatin A	Tannins	Tannin	73683-70-2	3	TRUE	TRUE	FALSE	15325.1	10538.7	28106.4	3285.21	3268.51	7840.67	3076.62	2048.15	4619.81	-	-	17990.1	4798.13	3248.19	7415.4	2151.41	1056.86	0.26671	0.180555	0.676971	0.119712	0.177309	0.104467	0.149103	0.429393	0.501225	1.03611	1.0786	0.517429
Lczn000081	C47H46O30	4''-O-galloylchestanin	Tannins	Tannin	-	2	TRUE	TRUE	TRUE	564081	443482	415365	136806	94172.7	105627	8824.13	2124.95	7981.23	-	-	474309	112202	6310.1	64507.7	18015.1	2979.29	0.236558	0.0133038	0.0562389	0.0110247	0.0346176	0.00930706	0.0244267	0.0124065	0.0333753	1.19226	1.15341	1.15314
Wasn004797	C48H34O30	Galloyl eugeniin	Tannins	Tannin	-	2	TRUE	TRUE	TRUE	291502	346011	254366	31986	47896.8	76162.9	9	9	9	-	-	297293	52015.2	9	37636.9	18268.8	0	0.174963	3.02732e-05	0.000173026	0.00425194	0.021534	0.00796303	0.0223249	0.0565451	0.0919956	1.16615	1.17827	1.20435
Wmhn003138	C27H22O18	Isostrictinin	Tannins	Tannin	87392-62-9	3	TRUE	TRUE	TRUE	1.33042e+06	1.62218e+06	2.05295e+06	644868	634158	661236	127475	80831.1	123021	-	-	1.66852e+06	646754	110442	296785	11134.6	21017.1	0.387622	0.0661919	0.170764	0.0393987	0.074977	0.0171898	0.0357125	5.97515e-05	0.00234525	1.1731	1.16671	1.19099
MWSslk160	C27H22O18	Corilagin	Tannins	Tannin	23094-69-1	2	FALSE	TRUE	TRUE	1.20676e+06	1.20572e+06	1.54351e+06	869574	842319	1.31678e+06	606023	322394	500046	C10219	-	1.31866e+06	1.00956e+06	476154	158992	217525	117017	0.765593	0.361089	0.471646	0.186434	0.243918	0.00455113	0.0168124	0.0543215	0.0895315	0.787795	1.09741	1.02729
Lmsn002071	C34H26O22	Tellimagrandin I	Tannins	Tannin	79786-08-6	1	TRUE	TRUE	TRUE	3.30788e+06	3.26889e+06	3.1069e+06	778180	755880	570159	166009	150193	142650	C10241	-	3.22789e+06	701406	152951	87019.3	93251.6	9733.56	0.217296	0.0473841	0.218063	1.00289e-05	0.00157453	0.000339493	0.0056028	0.0134447	0.0346036	1.20503	1.17784	1.19436
Zmlp007578	C17H12O8	3,3',4-O-Trimethylellagic acid	Tannins	Tannin	1617-49-8	2	FALSE	FALSE	TRUE	246418	192356	199918	329598	320463	311334	126939	106521	125429	C10836	-	212897	320465	119630	23902.8	7456.5	9289.72	1.50525	0.561912	0.3733	0.0161025	0.0404494	0.0205351	0.0400498	2.17248e-05	0.00113693	1.13643	1.11787	1.19837
pmn001649	C60H50O24	Cinnamtannin A2	Tannins	Tannin	86631-38-1	1	FALSE	TRUE	TRUE	21522.1	34177.8	37333.9	29342.3	25194.8	22370.6	3003.4	3339	1626.4	C17625	-	31011.3	25635.9	2656.27	6832.48	2863.21	741.001	0.826663	0.0856549	0.103615	0.388915	0.450625	0.0267108	0.0493364	0.00502762	0.0169221	0.497167	1.14911	1.18142
pmn001648	C45H36O18	Cinnamtannin D1	Tannins	Tannin	97233-06-2	3	TRUE	TRUE	TRUE	34814.8	56626.2	37037.6	142114	152286	109166	5170.62	5580.62	9755.08	C17632	-	42826.2	134522	6835.44	9800.18	18403.9	2071.27	3.14112	0.159609	0.0508128	0.00796877	0.0287608	0.0306279	0.0549553	0.0095256	0.0287556	1.159	1.13722	1.19352
pmp000275	C30H28O12	Gambiriin A1	Tannins	Tannin	76250-49-2	1	FALSE	TRUE	TRUE	146203	245802	229296	259409	299814	310278	9	9	9	C17772	-	207100	289834	9	43585.1	21933.3	0	1.39948	4.34572e-05	3.10523e-05	0.0980903	0.151726	0.0215563	0.0417821	0.00288898	0.0141454	0.877433	1.17782	1.2064
pmp000101	C45H38O18	Arecatannin C1	Tannins	Tannin	87727-69-3	1	FALSE	TRUE	TRUE	725105	697254	696519	868737	862169	919460	107821	82002.5	67783.2	C17897	-	706293	883455	85868.9	13305.4	25599.6	16572.4	1.25083	0.121577	0.0971967	0.00311122	0.0184325	3.47e-06	0.000363194	1.28717e-05	0.000910537	1.18756	1.16896	1.19843
