# Supplementary material for: Transcriptome and Metabolome Analyses of Flavonoid Biosynthesis During Berry Development of Muscadine Grape (Vitis rotundifolia Michx)
Source: Plants (Basel). 2025 Jul 2;14(13):2025. doi: 10.3390/plants14132025 (PMC12252241; doi:10.3390/plants14132025)
Supplement: Supplementary file 1 [file plants-14-02025-s001.zip › supplementary data/Table S4 DAMS between Paulk and Supreme.xlsx]

## Sheet: 140 DAMs in stage1 vs stage2
Table S4 List of DAMs in comparison of development stages between Paulk and Supreme
ID	Paulk1_vs_Paulk2	Supreme1_vs_Supreme2	Compounds
HJN074	TRUE	FALSE	Procyanidin A6
pmb3023	TRUE	FALSE	Eriodictyol-8-C-glucoside
Lmyn004187	TRUE	FALSE	Flavogallonic Acid Dilactone
pme1773	TRUE	FALSE	Cyanidin-3-O-rutinoside (Keracyanin)
Hmln003405	TRUE	FALSE	Ellagic acid-4-O-rhamnoside
MWSHY0098	TRUE	FALSE	Epigallocatechin
pmn001647	TRUE	FALSE	Procyanidin C2
Zmxp004480	TRUE	FALSE	Chrysoeriol-7-O-gentiobioside
Lmsp004851	TRUE	FALSE	3-Hydroxyphloretin
MWSHY0130	TRUE	FALSE	Taxifolin-7-O-rhamnoside
Lmwp003442	TRUE	FALSE	Amoenin
Lmcp004436	TRUE	FALSE	Cyanidin-3-O-(6''-O-caffeoyl)glucoside
pmb0565	TRUE	FALSE	Syringetin-3-O-glucoside
Lmgp004731	TRUE	FALSE	Genistein-7-O-galactoside
Lmlp005572	TRUE	FALSE	Galangin-7-O-glucoside
Hmcp001829	TRUE	FALSE	Quercetin-3,7-Di-O-rhamnoside
mws0917	FALSE	TRUE	3,7-Di-O-methylquercetin
mws0789	FALSE	TRUE	Pinocembrin (Dihydrochrysin)
Lmjn005592	FALSE	TRUE	Cirsilineol (4',5-Dihydroxy-3',6,7-trimethoxyflavone)
pme0436	FALSE	TRUE	Procyanidin B3
HJN055	FALSE	TRUE	Dihydrocharcone-4'-O-glucoside
mws0913	FALSE	TRUE	Kaempferol-3-O-galactoside (Trifolin)
pmb3006	FALSE	TRUE	Apigenin-7-O-glucoside(Cosmosiin)
Lmfn003630	FALSE	TRUE	Myricetin-3-O-xyloside
MWSHC2016	FALSE	TRUE	Epigallocatechin-3-O-gallate
Zmjn003358	FALSE	TRUE	Epicatechin-3-(3''-O-methyl)gallate
Wayn004278	FALSE	TRUE	3-O-Methylellagic acid 4'-rhamnoside
pmn001716	FALSE	TRUE	Carthamone
pmn001620	FALSE	TRUE	Chebulic acid
pmb3014	FALSE	TRUE	Luteolin-7-O-(6''-eudesmyl)glucoside
pmn001637	FALSE	TRUE	Kaempferol-3-O-arabinoside (Juglanin)
Lmmp001947	FALSE	TRUE	Gossypetin-3-O-glucoside
Hmcp002207	FALSE	TRUE	Isorhamnetin-7-O-glucoside (Brassicin)
MWSHY0040	FALSE	TRUE	Oroxin A
Wmmp000175	FALSE	TRUE	pterocaryaninB
mws0059	FALSE	TRUE	Quercetin-3-O-rutinoside (Rutin)
Lmsn003364	FALSE	TRUE	1,3-Di-O-galloyl-4,6-(S)-HHDP-β-D-glucose; Heterophylliin A
mws1329	FALSE	TRUE	Quercetin-7-O-glucoside
MWSHY0094	FALSE	TRUE	Gallocatechin gallate
mws0089	FALSE	TRUE	Kaempferol-7-O-glucoside
Lmzn002005	FALSE	TRUE	Vescalagin
pmn001667	FALSE	TRUE	Procyanidin B4
Zbyn004267	FALSE	TRUE	3-O-galloylprocyanidin B1
MWSslk237	FALSE	TRUE	Hispidulin-7-O-glucoside(Homoplantaginin)
HJN053	FALSE	TRUE	2α,3α-Epoxy-5,7,3',4'-tetrahydroxyflavan-(4β-8-epicatechin)
pmn001648	FALSE	TRUE	Cinnamtannin D1
Lmyn004037	FALSE	TRUE	Eriodictyol-7-O-(6''-O-galloyl)glucoside
Wbtn006715	FALSE	TRUE	1,2,4,5,8-pentahydroxy-6-methylanthracene-9,10-dione
mws1173	FALSE	TRUE	Garbanzol
mws2220	FALSE	TRUE	Gallocatechin 3-O-gallate
mws2118	FALSE	TRUE	Phloretin-2'-O-glucoside (Phlorizin)
Cmsp002257	FALSE	TRUE	Peonidin-3-O-sambubioside
pmn001583	FALSE	TRUE	Quercetin-3-O-robinobioside
Lmpp003465	FALSE	TRUE	Myricetin-3-O-β-D-glucoside
mws0856	FALSE	TRUE	Quercetin-4'-O-glucoside (Spiraeoside)
Lmzp002365	FALSE	TRUE	Hesperetin-7-O-glucoside
Lmtp003948	FALSE	TRUE	3',5',5,7-Tetrahydroxy-4'-methoxyflavanone-3'-O-glucoside
Zmzp004111	FALSE	TRUE	Selagin
MW0139311	FALSE	TRUE	Petunidin 3-(6''-p-coumarylglucoside)
Hmqn003158	FALSE	TRUE	Sanguiin H1
HJN044	FALSE	TRUE	Epicatechin-(4β→8,2β→O→7)-epicatechin-(4β→8)-epicatechin
Lmjp003655	FALSE	TRUE	6-C-MethylKaempferol-3-glucoside
Lczn000081	FALSE	TRUE	4''-O-galloylchestanin
Lmjp002906	FALSE	TRUE	Rhamnetin-3-O-Glucoside
Lmdp004267	FALSE	TRUE	Quercetin-3-O-(6''-O-p-Coumaroyl)glucoside
Lmdp002969	FALSE	TRUE	Myricetin-3-O-galactoside
pme3227	FALSE	TRUE	Vitexin-2''-O-rhamnoside
Lmsp004045	FALSE	TRUE	Isorhamnetin-3-O-glucoside-7-O-rhamnoside
Lmpp003705	FALSE	TRUE	Procyanidin C1 3'-O-gallate
MWSmce498	FALSE	TRUE	Apigenin-7-O-neohesperidoside (Rhoifolin)
MW0138670	FALSE	TRUE	kaempferol 7-O-glucoside
Hmzp003994	FALSE	TRUE	Pedaliin
Lmfp003403	FALSE	TRUE	Quercetagetin-7-O-glucoside(Quercetagitrin)
Hmmp002266	FALSE	TRUE	Apigenin-7-O-rutinoside-4'-O-rutinoside
pmn001697	FALSE	TRUE	Apigenin-7-O-glucuronide
MWS20147	FALSE	TRUE	Luteolin-3'-O-glucoside
pme1793	TRUE	TRUE	Pelargonidin-3,5-O-diglucoside
mws0064	TRUE	TRUE	Eriodictyol (5,7,3',4'-Tetrahydroxyflavanone)
pmb3114	TRUE	TRUE	Epicatechin-epiafzelechin
HJN079	TRUE	TRUE	Pinocembrin-7-O-rutinoside
pmn001640	TRUE	TRUE	Myricetin-3-O-arabinoside
pmf0116	TRUE	TRUE	Delphinidin-3,5-di-O-glucoside
Lmqn004838	TRUE	TRUE	3-O-Methylellagic acid
pmp001311	TRUE	TRUE	6-Hydroxykaempferol-7,6-O-Diglucoside
Happ001639	TRUE	TRUE	Petunidin-3,5-di-O-glucoside
pmb0618	TRUE	TRUE	Hesperetin-8-C-glucoside-3'-O-glucoside
pmb3012	TRUE	TRUE	Chrysoeriol-7-O-glucoside
HJAP026	TRUE	TRUE	Chrysoeriol-6-C-glucoside-4'-O-glucoside
pmb2999	TRUE	TRUE	Chrysoeriol-5-O-glucoside
Cmxn004016	TRUE	TRUE	Dihydromarein
MWSHY0199	TRUE	TRUE	Quercetin-3-O-(6''-O-galloyl)galactoside
mws0049	TRUE	TRUE	Gallocatechin
Lmyn001269	TRUE	TRUE	Kaempferol-3-O-sophoroside
Lmhn000921	TRUE	TRUE	3,4,5,3',4',5'-Hexahydroxydiphenoyl Acid-glucose
pmb0713	TRUE	TRUE	Tricin-7-O-(2''-O-glucosyl)glucoside
pme1201	TRUE	TRUE	Phloretin
Lmsn002071	TRUE	TRUE	Tellimagrandin I
Lmsn004797	TRUE	TRUE	3-Hydroxyphloretin-4'-O-glucoside
Lmnp002616	TRUE	TRUE	Cirsiliol-8-C-(2''-glucosyl)glucoside
Lmgp005868	TRUE	TRUE	Chrysoeriol-7-O-(6''-feruloyl)glucoside
Lmsn002494	TRUE	TRUE	Ellagic acid-4-O-Xyloside
Zmxp002867	TRUE	TRUE	Chrysoeriol-5,7-di-O-glucoside
Zmcp002666	TRUE	TRUE	Quercetin-3,7-Di-O-glucoside
HJN104	TRUE	TRUE	Dihydromyricetin-3-O-glucoside
mws0046	TRUE	TRUE	Naringenin-7-O-Neohesperidoside(Naringin)
mws1066	TRUE	TRUE	Naringenin-7-O-Rutinoside(Narirutin)
Lmnp002584	TRUE	TRUE	Hispidulin-8-C-(2''-O-glucosyl)glucoside
Hmpn005101	TRUE	TRUE	Sieboldin
Hmcp001578	TRUE	TRUE	Isorhamnetin-3,7-O-diglucoside
Hmdp001794	TRUE	TRUE	Quercetin-3-O-(2'',3''-O-digalloyl)-glucoside
Lmfn004065	TRUE	TRUE	Morin-3-O-arabinoside
pmf0371	TRUE	TRUE	Pedalitin
pme1777	TRUE	TRUE	Cyanidin-3,5-O-diglucoside (Cyanin)
Hmpp002612	TRUE	TRUE	Luteolin-7-O-gentiobioside
MW0138858	TRUE	TRUE	Malvidin 3-(6''-p-coumarylglucoside)
Zmjp003291	TRUE	TRUE	Vitexin-2''-O-galactoside
MW0138164	TRUE	TRUE	Fisetinidol
Lmpp003719	TRUE	TRUE	Peonidin-3-O-(6''-O-caffeoyl)glucoside
Xmgp006913	TRUE	TRUE	2,4,2',4'-tetrahydroxy-3'-prenylchalcone
Lmnp002448	TRUE	TRUE	5,7,3',4'-Tetrahydroxy-6-methoxyflavone-8-C-[glucosyl-(1-2)]-glucoside
Hmlp003068	TRUE	TRUE	Meratin
HJN076	TRUE	TRUE	Pinocembrin-7-O-neohesperidoside
Zmcn003728	TRUE	TRUE	Kaempferol-3,7-O-diglucoside
mws1434	TRUE	TRUE	Apigenin-6-C-glucoside (Isovitexin)
mws0048	TRUE	TRUE	Apigenin-8-C-Glucoside (Vitexin)
Lmsn001369	TRUE	TRUE	Granatin A
Cmhp002692	TRUE	TRUE	Madreselvin A
mws0744	TRUE	TRUE	Dihydromyricetin (Ampelopsin)
pmp001310	TRUE	TRUE	6-Hydroxykaempferol-3,6-O-Diglucoside
pme0430	TRUE	TRUE	Procyanidin A1
Zmhp003186	TRUE	TRUE	Isovitexin-2''-O-(6'''-feruloyl)glucoside
pma0724	TRUE	TRUE	Naringenin-6-C-Glucoside
pme0432	TRUE	TRUE	Procyanidin A2
Wasn004797	TRUE	TRUE	Galloyl eugeniin
Lmsp003252	TRUE	TRUE	Isorhamnetin-3-O-sophoroside
Zmzp002265	TRUE	TRUE	artemisidin A
HJN041	TRUE	TRUE	Epicatechin glucoside
mws2214	TRUE	TRUE	Cyanidin-3-O-glucoside chloride
Zmhp004122	TRUE	TRUE	Malvidin-3-O-(2'''-O-p-coumaroyl)rutinoside-5-O-glucoside
Wmhn003138	TRUE	TRUE	Isostrictinin

## Sheet: 165 DAMs in stage2 vs stage 3
ID	Paulk2_vs_Paulk3	Supreme2_vs_Supreme3	Compounds	Class II
Smsp002643	TRUE	FALSE	Pelargonidin-3-O-rutinoside	Anthocyanins
Cmsp002257	TRUE	FALSE	Peonidin-3-O-sambubioside	Anthocyanins
Lmcp004436	TRUE	FALSE	Cyanidin-3-O-(6''-O-caffeoyl)glucoside	Anthocyanins
pme1773	FALSE	TRUE	Cyanidin-3-O-rutinoside (Keracyanin)	Anthocyanins
Lmpp003228	FALSE	TRUE	Petunidin-3-O-(6''-O-caffeoyl)glucoside	Anthocyanins
MW0138858	FALSE	TRUE	Malvidin 3-(6''-p-coumarylglucoside)	Anthocyanins
MW0139311	FALSE	TRUE	Petunidin 3-(6''-p-coumarylglucoside)	Anthocyanins
Smsp001640	TRUE	TRUE	Petunidin-3-O-glucoside-5-O-arabinoside	Anthocyanins
Lmpp003719	TRUE	TRUE	Peonidin-3-O-(6''-O-caffeoyl)glucoside	Anthocyanins
Xmgp006913	TRUE	FALSE	2,4,2',4'-tetrahydroxy-3'-prenylchalcone	Chalcones
FDATN00282	TRUE	FALSE	Neohesperidin dihydrochalcone	Chalcones
Cmxn004016	FALSE	TRUE	Dihydromarein	Chalcones
pme2960	FALSE	TRUE	Naringenin chalcone; 2',4,4',6'-Tetrahydroxychalcone	Chalcones
Lmsp004137	FALSE	TRUE	3,4,2',4',6'-Pentahydroxychalcone	Chalcones
mws0049	TRUE	FALSE	Gallocatechin	Flavanols
pmb2586	TRUE	FALSE	Gallocatechin-(4α→8)-catechin	Flavanols
MWSHY0094	TRUE	FALSE	Gallocatechin gallate	Flavanols
Zmdn002049	FALSE	TRUE	Epicatechin-4'-O-β-D-glucopyranoside	Flavanols
mws0355	FALSE	TRUE	Catechin gallate	Flavanols
Zajn002491	FALSE	TRUE	catechin-4-β-D-galactopyranoside	Flavanols
Lmhn005475	FALSE	TRUE	7,4'-Di-O-galloyltricetiflavan	Flavanols
Zmjn003358	FALSE	TRUE	Epicatechin-3-(3''-O-methyl)gallate	Flavanols
pmb2947	FALSE	TRUE	Catechin-catechin-catechin	Flavanols
Lmhn005088	FALSE	TRUE	7,3'-Di-O-gallyoltricetiflavan	Flavanols
Lmhn004960	FALSE	TRUE	7-O-Galloyltricetiflavan	Flavanols
Lmhn004030	FALSE	TRUE	5,7,3',4',5'-Pentahydroxyflavan (Tricetiflavan)	Flavanols
HJN069	FALSE	TRUE	Tetrahydroxyflavan-(4α-8-epicatechin)	Flavanols
Zmdn002400	FALSE	TRUE	Epicatechin-3'-O-β-D-glucopyranoside	Flavanols
Lmgp004167	FALSE	TRUE	3',4,4',5,7-Pentahydroxyflavan (Luteoforol)	Flavanols
Lmmp003672	FALSE	TRUE	8,8'-Methylenebiscatechin	Flavanols
mws1397	FALSE	TRUE	Epicatechin gallate	Flavanols
Lmmp003109	FALSE	TRUE	3'-O-Methyl-epicatechin	Flavanols
HJN044	FALSE	TRUE	Epicatechin-(4β→8,2β→O→7)-epicatechin-(4β→8)-epicatechin	Flavanols
Lmcn003163	FALSE	TRUE	Epitheaflavic acid-3-O-Gallate	Flavanols
HJN041	FALSE	TRUE	Epicatechin glucoside	Flavanols
pmb3114	TRUE	TRUE	Epicatechin-epiafzelechin	Flavanols
MWSHC2016	TRUE	TRUE	Epigallocatechin-3-O-gallate	Flavanols
pmn001417	TRUE	TRUE	Cinchonain Ic	Flavanols
mws2220	TRUE	TRUE	Gallocatechin 3-O-gallate	Flavanols
mws1422	TRUE	TRUE	Epiafzelechin	Flavanols
HJN079	TRUE	FALSE	Pinocembrin-7-O-rutinoside	Flavanones
MWSslk252	TRUE	FALSE	Didymin (Isosakuranetin-7-O-rutinoside)	Flavanones
Lmzp002365	TRUE	FALSE	Hesperetin-7-O-glucoside	Flavanones
HJAP020	TRUE	FALSE	Eriodictyol-5,3'-Di-O-glucoside	Flavanones
Zmhn001036	FALSE	TRUE	Choerospondin	Flavanones
pme0376	FALSE	TRUE	Naringenin (5,7,4'-Trihydroxyflavanone)	Flavanones
Jmgn004021	FALSE	TRUE	6-C-Glucosyl-2-Hydroxynaringenin	Flavanones
mws0046	FALSE	TRUE	Naringenin-7-O-Neohesperidoside(Naringin)	Flavanones
mws1066	FALSE	TRUE	Naringenin-7-O-Rutinoside(Narirutin)	Flavanones
pme3475	FALSE	TRUE	Butin; 7,3',4'-Trihydroxyflavanone	Flavanones
Hmqn003268	FALSE	TRUE	5,7,3',4',5'-Pentahydroxydihydroflavone	Flavanones
mws0789	TRUE	TRUE	Pinocembrin (Dihydrochrysin)	Flavanones
Lmjn005592	TRUE	TRUE	Cirsilineol (4',5-Dihydroxy-3',6,7-trimethoxyflavone)	Flavanones
HJN076	TRUE	TRUE	Pinocembrin-7-O-neohesperidoside	Flavanones
Lmtn002796	FALSE	TRUE	Aromadendrin-7-O-glucoside	Flavanonols
mws1000	FALSE	TRUE	Fustin	Flavanonols
mws1094	FALSE	TRUE	Aromadendrin (Dihydrokaempferol)	Flavanonols
Xmyn008071	TRUE	FALSE	Gnetifolin B	Flavones
Hmgp001902	TRUE	FALSE	Pectolinarigenin-7-O-glucoside	Flavones
MW0139483	TRUE	FALSE	Quercetin 3-(2-glucosylrhamnoside)	Flavones
MW0132813	TRUE	FALSE	3,8'-Biapigenin	Flavones
Hmmp002266	TRUE	FALSE	Apigenin-7-O-rutinoside-4'-O-rutinoside	Flavones
pmp000878	TRUE	FALSE	Swertisin	Flavones
pmb3006	FALSE	TRUE	Apigenin-7-O-glucoside(Cosmosiin)	Flavones
pmb3012	FALSE	TRUE	Chrysoeriol-7-O-glucoside	Flavones
Wagp008723	FALSE	TRUE	Mikanin	Flavones
pmp000008	FALSE	TRUE	5-Hydroxy-6,7,3',4'-tetramethoxyflavone	Flavones
Wagp009942	FALSE	TRUE	5-Hydroxy-3,7,3',4'-tetramethoxyflavone (Retusin)	Flavones
Wmkp002590	FALSE	TRUE	5,7-Dihydroxy-4-methoxyflavone-3-O-xylose-(1-6)-glucose	Flavones
pmb0713	FALSE	TRUE	Tricin-7-O-(2''-O-glucosyl)glucoside	Flavones
pme0368	FALSE	TRUE	Apigenin-7-O-rutinoside (Isorhoifolin)	Flavones
Lmnp002616	FALSE	TRUE	Cirsiliol-8-C-(2''-glucosyl)glucoside	Flavones
Lmgp005868	FALSE	TRUE	Chrysoeriol-7-O-(6''-feruloyl)glucoside	Flavones
pmp000579	FALSE	TRUE	Diosmetin-7-O-galactoside	Flavones
MWSslk237	FALSE	TRUE	Hispidulin-7-O-glucoside(Homoplantaginin)	Flavones
Wagp008399	FALSE	TRUE	Tambulin	Flavones
Lmtp003948	FALSE	TRUE	3',5',5,7-Tetrahydroxy-4'-methoxyflavanone-3'-O-glucoside	Flavones
Zmzp004111	FALSE	TRUE	Selagin	Flavones
Lmnp002448	FALSE	TRUE	5,7,3',4'-Tetrahydroxy-6-methoxyflavone-8-C-[glucosyl-(1-2)]-glucoside	Flavones
Lmjp003655	FALSE	TRUE	6-C-MethylKaempferol-3-glucoside	Flavones
pmb3041	FALSE	TRUE	Tricin-7-O-saccharic acid	Flavones
Smhp003736	FALSE	TRUE	carlinoside	Flavones
pmp000237	FALSE	TRUE	Apigenin-6-C-(2''-glucuronyl)xyloside	Flavones
pmp001288	FALSE	TRUE	Acacetin-7-O-rutinoside (Linarin)	Flavones
HJAP026	TRUE	TRUE	Chrysoeriol-6-C-glucoside-4'-O-glucoside	Flavones
pmb3014	TRUE	TRUE	Luteolin-7-O-(6''-eudesmyl)glucoside	Flavones
Zmxp002867	TRUE	TRUE	Chrysoeriol-5,7-di-O-glucoside	Flavones
Lmnp002584	TRUE	TRUE	Hispidulin-8-C-(2''-O-glucosyl)glucoside	Flavones
Hmpp002612	TRUE	TRUE	Luteolin-7-O-gentiobioside	Flavones
Zmjp003291	TRUE	TRUE	Vitexin-2''-O-galactoside	Flavones
Zmxp004480	TRUE	TRUE	Chrysoeriol-7-O-gentiobioside	Flavones
MWSmce498	TRUE	TRUE	Apigenin-7-O-neohesperidoside (Rhoifolin)	Flavones
pme0321	TRUE	FALSE	Kaempferol-7-O-rhamnoside	Flavonols
mws1329	TRUE	FALSE	Quercetin-7-O-glucoside	Flavonols
mws0919	TRUE	FALSE	Kaempferol-3-O-rhamnoside (Afzelin)(Kaempferin)	Flavonols
Lmbp002336	TRUE	FALSE	Quercetin-3-O-(2''-O-rhamnosyl)galactoside	Flavonols
Hmgp001996	TRUE	FALSE	Quercetagetin; 3,3',4',5,6,7-Hexahydroxyflavone	Flavonols
Zmhp003716	TRUE	FALSE	Rhodionidin	Flavonols
Lmsp004670	TRUE	FALSE	Kaempferol-3-O-glucoside-7-O-rhamnoside	Flavonols
pmb0565	TRUE	FALSE	Syringetin-3-O-glucoside	Flavonols
Lmpn006208	FALSE	TRUE	8-Methoxykaempferol-7-O-rhamnoside	Flavonols
MWSHY0199	FALSE	TRUE	Quercetin-3-O-(6''-O-galloyl)galactoside	Flavonols
Lmmp001947	FALSE	TRUE	Gossypetin-3-O-glucoside	Flavonols
Hmcp002207	FALSE	TRUE	Isorhamnetin-7-O-glucoside (Brassicin)	Flavonols
Hmcp001769	FALSE	TRUE	Quercetin-3-O-rhamnosyl(1→2)arabinoside	Flavonols
mws1173	FALSE	TRUE	Garbanzol	Flavonols
Hmcp001578	FALSE	TRUE	Isorhamnetin-3,7-O-diglucoside	Flavonols
Hmdp001794	FALSE	TRUE	Quercetin-3-O-(2'',3''-O-digalloyl)-glucoside	Flavonols
MWSHY0201	FALSE	TRUE	Kaempferol-3,7-O-dirhamnoside (Kaempferitrin)	Flavonols
Lmmp002796	FALSE	TRUE	Gossypetin-3-O-rutinoside	Flavonols
Hmcp002539	FALSE	TRUE	Isorhamnetin-3-O-rhamnoside	Flavonols
mws0917	TRUE	TRUE	3,7-Di-O-methylquercetin	Flavonols
Lmpp003465	TRUE	TRUE	Myricetin-3-O-β-D-glucoside	Flavonols
Zmcn003728	TRUE	TRUE	Kaempferol-3,7-O-diglucoside	Flavonols
pmp001310	TRUE	TRUE	6-Hydroxykaempferol-3,6-O-Diglucoside	Flavonols
Lmdp002969	TRUE	TRUE	Myricetin-3-O-galactoside	Flavonols
Lmfp003403	TRUE	TRUE	Quercetagetin-7-O-glucoside(Quercetagitrin)	Flavonols
Lmbp003668	TRUE	TRUE	Kaempferol-3-O-arabinoside	Flavonols
mws1172	TRUE	FALSE	Trifolirhizin (Maackiain-3-O-glucoside)	Isoflavones
mws0062	TRUE	FALSE	Isoluteolin (Orobol)(5,7,3',4'-tetrahydroxyisoflavone)	Isoflavones
Lmgp004474	FALSE	TRUE	Genistein-7-O-galactoside-rhamnose	Isoflavones
Lmdn006025	FALSE	TRUE	2-Hydroxy-2,3-dihydrogenistein	Isoflavones
Zbdp007825	FALSE	TRUE	5,4'-Dihydroxy-7,2',5'-trimethoxyisoflavone (Derrugenin)	Isoflavones
Wbtp004352	TRUE	FALSE	1,3-dihydroxy-4,6,8-trimethoxyxanthen-9-one	Other Flavonoids
Lssp210081	TRUE	FALSE	Procyanidin B5	Proanthocyanidins
mws0836	TRUE	FALSE	Procyanidin B1	Proanthocyanidins
pme0436	FALSE	TRUE	Procyanidin B3	Proanthocyanidins
HJN074	FALSE	TRUE	Procyanidin A6	Proanthocyanidins
pmn001646	FALSE	TRUE	Procyanidin C1	Proanthocyanidins
pmn001667	FALSE	TRUE	Procyanidin B4	Proanthocyanidins
MWSHY0171	FALSE	TRUE	Procyanidin B2	Proanthocyanidins
pmn001647	FALSE	TRUE	Procyanidin C2	Proanthocyanidins
HJAP144	FALSE	TRUE	Galloylprocyanidin C2	Proanthocyanidins
pme0430	FALSE	TRUE	Procyanidin A1	Proanthocyanidins
HJN094	FALSE	TRUE	Galloylprocyanidin B4	Proanthocyanidins
HJN049	TRUE	TRUE	2α,3α-Epoxy-5,7,3',4'-tetrahydroxyflavan-(4β-8-catechin)	Proanthocyanidins
HJN053	TRUE	TRUE	2α,3α-Epoxy-5,7,3',4'-tetrahydroxyflavan-(4β-8-epicatechin)	Proanthocyanidins
pme0432	TRUE	TRUE	Procyanidin A2	Proanthocyanidins
Lmpp003705	TRUE	TRUE	Procyanidin C1 3'-O-gallate	Proanthocyanidins
Wayn004278	TRUE	FALSE	3-O-Methylellagic acid 4'-rhamnoside	Tannin
Wayn005368	TRUE	FALSE	3,3'-Di-O-Methylellagic acid 4'-glucoside	Tannin
Zbzn001243	TRUE	FALSE	2,3,4,6-Bis-O-(S)-hexahydroxydiphenoyl-β-D-glucoside	Tannin
pmp000100	TRUE	FALSE	Arecatannin B1	Tannin
Lmzn002005	TRUE	FALSE	Vescalagin	Tannin
Lmsn001369	TRUE	FALSE	Granatin A	Tannin
Wayn007444	FALSE	TRUE	3,3'-Dimethylellagic acid 4'-sulfate	Tannin
Zayn006347	FALSE	TRUE	3,3'-O-Dimethylellagic Acid	Tannin
Lmhn002379	FALSE	TRUE	Strictinin	Tannin
MWSslk160	FALSE	TRUE	Corilagin	Tannin
pmp000101	FALSE	TRUE	Arecatannin C1	Tannin
pmn001620	FALSE	TRUE	Chebulic acid	Tannin
Wmmp000175	FALSE	TRUE	pterocaryaninB	Tannin
pmp000275	FALSE	TRUE	Gambiriin A1	Tannin
Zbyn004267	FALSE	TRUE	3-O-galloylprocyanidin B1	Tannin
pmn001648	FALSE	TRUE	Cinnamtannin D1	Tannin
Hmln003405	FALSE	TRUE	Ellagic acid-4-O-rhamnoside	Tannin
Hmqn003158	FALSE	TRUE	Sanguiin H1	Tannin
pmn001649	FALSE	TRUE	Cinnamtannin A2	Tannin
Wmhn003138	FALSE	TRUE	Isostrictinin	Tannin
Lmyn004187	TRUE	TRUE	Flavogallonic Acid Dilactone	Tannin
Lmsn003364	TRUE	TRUE	1,3-Di-O-galloyl-4,6-(S)-HHDP-β-D-glucose; Heterophylliin A	Tannin
Lmsn002071	TRUE	TRUE	Tellimagrandin I	Tannin
Zmlp007578	TRUE	TRUE	3,3',4-O-Trimethylellagic acid	Tannin
Lczn000081	TRUE	TRUE	4''-O-galloylchestanin	Tannin
Wasn004797	TRUE	TRUE	Galloyl eugeniin	Tannin
