# Supplementary material for: Transcriptome and Metabolome Analyses of Flavonoid Biosynthesis During Berry Development of Muscadine Grape (Vitis rotundifolia Michx)
Source: Plants (Basel). 2025 Jul 2;14(13):2025. doi: 10.3390/plants14132025 (PMC12252241; doi:10.3390/plants14132025)
Supplement: Supplementary file 1 [file plants-14-02025-s001.zip › supplementary data/Table S5 Transcription .xlsx]

## Sheet: Table S1
Table S5 Statistical analysis of muscadine grape reads in 18 libraries
Sample	Group	Raw Reads	Clean Reads	Clean Base(G)	Reads mapped	Percentage of mapped reads	Unique mapped	Percentage of unmapped reads	Q20(%)	Q30(%)	GC Content(%)
Paulk1_1	Paulk stage1	50566564	49231782	7.38	38012310	0.7721	37027888	0.7521	97.21	92.4	46.72
Paulk1_2	Paulk stage1	54757504	53048998	7.96	41207040	0.7768	40135742	0.7566	97.45	92.94	46.51
Paulk1_3	Paulk stage1	51859780	50630520	7.59	39282692	0.7759	38302572	0.7565	97.42	92.85	46.66
Paulk2_1	Paulk stage2	79913788	77846906	11.68	58947654	0.7572	57185141	0.7346	97.35	92.71	46.46
Paulk2_2	Paulk stage2	73995654	72085522	10.81	54592696	0.7573	52981583	0.735	97.37	92.77	46.46
Paulk2_3	Paulk stage2	65466286	63767840	9.57	48056308	0.7536	46668580	0.7319	97.46	92.94	46.75
Paulk3_1	Paulk stage3	49692230	48937634	7.34	37197221	0.7601	36051795	0.7367	97.42	92.81	46.38
Paulk3_2	Paulk stage3	72071714	70411050	10.56	53372280	0.758	51749189	0.735	97.32	92.64	46.34
Paulk3_3	Paulk stage3	49432012	48250016	7.24	36311485	0.7526	35213485	0.7298	97.33	92.67	46.55
Supreme1_1	Supreme stage1	54572144	53131666	7.97	40989523	0.7715	40012397	0.7531	97.13	92.22	46.02
Supreme1_2	Supreme stage1	55932634	55090470	8.26	42892285	0.7786	41804373	0.7588	97.2	92.28	45.82
Supreme1_3	Supreme stage1	51830448	51041074	7.66	39584391	0.7755	38625965	0.7568	97.2	92.3	46.18
Supreme2_1	Supreme stage2	59676248	58489058	8.77	44228105	0.7562	43021093	0.7355	97.25	92.43	46.27
Supreme2_2	Supreme stage2	65728432	63961046	9.59	48168047	0.7531	46891755	0.7331	97.13	92.23	46.39
Supreme2_3	Supreme stage2	57760992	56187540	8.43	42295794	0.7528	41191100	0.7331	97.03	92.04	46.41
Supreme3_1	Supreme stage3	70939500	69018998	10.35	51926407	0.7523	50540835	0.7323	97.06	92.09	46.62
Supreme3_2	Supreme stage3	71473282	69758356	10.46	52601415	0.7541	51229319	0.7344	97.09	92.2	46.72
Supreme3_3	Supreme stage3	80370836	78451766	11.77	59232934	0.755	57650114	0.7348	97.08	92.16	46.64
