# Supplementary material for: Transcriptome and Metabolome Analyses of Flavonoid Biosynthesis During Berry Development of Muscadine Grape (Vitis rotundifolia Michx)
Source: Plants (Basel). 2025 Jul 2;14(13):2025. doi: 10.3390/plants14132025 (PMC12252241; doi:10.3390/plants14132025)
Supplement: Supplementary file 1 [file plants-14-02025-s001.zip › supplementary data/Table S6 DEGS in Paulk and Supreme.xlsx]

## Sheet: 5066DGEs in Paulk
Table S6 List of DEGs indetified during berry development in Paulk and Supreme
Index	Paulk1_vs_Paulk2	Paulk1_vs_Paulk3	Paulk2_vs_Paulk3	Paulk1_1	Paulk1_2	Paulk1_3	Paulk2_1	Paulk2_2	Paulk2_3	Paulk3_1	Paulk3_2	Paulk3_3	mean_Paulk1	mean_Paulk2	mean_Paulk3	SD_Paulk1	SD_Paulk2	SD_Paulk3	Paulk3_vs_Paulk1 log2Fold change	Paulk3_vs_Paulk1 P value	Paulk3_vs_Paulk1 P-adj	Paulk3_vs_Paulk2 log2Fold change	Paulk3_vs_Paulk2 P value	Paulk3_vs_Paulk2 P-adj	Paulk2_vs_Paulk1 log2Fold change	Paulk2_vs_Paulk1 P value	Paulk2_vs_Paulk1 P-adj	chr	start	end	strand	gene_name	gene_description	KEGG	KEGG pathway	NR	Swissprot	Tremble	KOG	GO	Pfam	TF-Family	TF-Category	TF-Classification
novel.1	FALSE	TRUE	FALSE	0.1113	0.0515	0	0.6457	1.0065	0.3944	1.361	0.8749	1.6963	0.0542667	0.6822	1.31073	0.0454801	0.251218	0.337214	4.92712	5.32099e-07	1.052e-06	0.932231	0.0500981	0.10078	#N/A	#N/A	#N/A	1	581423	582322	.	--	--	--	--	CLAVATA3/ESR (CLE)-related protein 10-like [Punica granatum]	CLE9_ARATH RecName: Full=CLAVATA3/ESR (CLE)-related protein 9 {ECO:0000303|PubMed:16489133}; Contains: RecName: Full=CLE9p {ECO:0000303|PubMed:16489133}; Flags: Precursor;	A0A218XYC6_PUNGR SubName: Full=CLAVATA3/ESR (CLE)-related protein 10-like {ECO:0000313|RefSeq:XP_031387297.1};	--	--	--	--	--	--
novel.10	TRUE	FALSE	TRUE	0.9561	1.534	1.4772	0.1746	0.1884	0.0753	0.4221	0.6261	0.787	1.32243	0.1461	0.611733	0.260073	0.0503792	0.149316	-0.784383	0.0100521	0.0139921	2.06147	2.38311e-06	1.24794e-05	-2.83611	1.02705e-14	3.10223e-14	1	3917381	3921541	-	--	--	--	--	PREDICTED: uncharacterized protein LOC104882088 isoform X1 [Vitis vinifera]	PHL_ARATH RecName: Full=Protein PHYTOCHROME-DEPENDENT LATE-FLOWERING {ECO:0000303|PubMed:24127609};	A0A438JU82_VITVI SubName: Full=Uncharacterized protein {ECO:0000313|EMBL:RVX12532.1};	--	GO:0005737,cytoplasm; GO:0016604,nuclear body; GO:0005634,nucleus; GO:0000124,SAGA complex; GO:0003712,transcription coregulator activity; GO:0007623,circadian rhythm; GO:0009908,flower development; GO:0048574,long-day photoperiodism, flowering; GO:0048510,regulation of timing of transition from vegetative to reproductive phase; GO:0006357,regulation of transcription by RNA polymerase II; GO:0009…	PF20474.1:PHL domain	--	--	--
novel.1003	TRUE	FALSE	TRUE	12.3198	14.0989	21.1735	0.3208	0.225	1.2931	18.3308	25.408	14.2007	15.8641	0.612967	19.3132	3.82395	0.482515	4.62779	0.610997	0.0777848	0.096663	4.975	1.91555e-10	1.65988e-09	-4.36358	2.14794e-08	4.77816e-08	18_random	346389	350593	-	--	--	K05909 laccase [EC:1.10.3.2] | (RefSeq) laccase-15 (A)	--	PREDICTED: laccase-15 [Vitis vinifera]	LAC15_ARATH RecName: Full=Laccase-15; EC=1.10.3.2; AltName: Full=Benzenediol:oxygen oxidoreductase 15; AltName: Full=Diphenol oxidase 15; AltName: Full=Protein TRANSPARENT TESTA 10; AltName: Full=Urishiol oxidase 15; Flags: Precursor;	A0A438H3W1_VITVI RecName: Full=Laccase {ECO:0000256|ARBA:ARBA00012297, ECO:0000256|RuleBase:RU361119}; EC=1.10.3.2 {ECO:0000256|ARBA:ARBA00012297, ECO:0000256|RuleBase:RU361119}; AltName: Full=Benzenediol:oxygen oxidoreductase {ECO:0000256|RuleBase:RU361119}; AltName: Full=Diphenol oxidase {ECO:0000256|RuleBase:RU361119}; AltName: Full=Urishiol oxidase {ECO:0000256|RuleBase:RU361119};	Multicopper oxidases	GO:0048046,apoplast; GO:0005507,copper ion binding; GO:0052716,hydroquinone:oxygen oxidoreductase activity; GO:0016491,oxidoreductase activity; GO:0009813,flavonoid biosynthetic process; GO:0009809,lignin biosynthetic process; GO:0046274,lignin catabolic process; GO:0010023,proanthocyanidin biosynthetic process; GO:0046688,response to copper ion; GO:0003674,molecular_function; GO:0005488,binding;…	PF07731.17:Multicopper oxidase	--	--	--
novel.1005	TRUE	TRUE	FALSE	19.7126	23.4072	24.9297	0.0341	0.0551	0.728	0.7806	0.8684	0.361	22.6832	0.2724	0.67	2.19054	0.322272	0.221417	-4.70971	7.09033e-125	1.13582e-123	1.29214	0.30808	0.434547	-6.04616	5.21112e-07	1.05853e-06	18_random	377954	380872	-	--	--	K05909 laccase [EC:1.10.3.2] | (RefSeq) laccase-15 (A)	--	PREDICTED: laccase-15 [Vitis vinifera]	LAC15_ARATH RecName: Full=Laccase-15; EC=1.10.3.2; AltName: Full=Benzenediol:oxygen oxidoreductase 15; AltName: Full=Diphenol oxidase 15; AltName: Full=Protein TRANSPARENT TESTA 10; AltName: Full=Urishiol oxidase 15; Flags: Precursor;	F6HJA5_VITVI RecName: Full=Laccase {ECO:0000256|ARBA:ARBA00012297, ECO:0000256|RuleBase:RU361119}; EC=1.10.3.2 {ECO:0000256|ARBA:ARBA00012297, ECO:0000256|RuleBase:RU361119}; AltName: Full=Benzenediol:oxygen oxidoreductase {ECO:0000256|RuleBase:RU361119}; AltName: Full=Diphenol oxidase {ECO:0000256|RuleBase:RU361119}; AltName: Full=Urishiol oxidase {ECO:0000256|RuleBase:RU361119};	Multicopper oxidases	GO:0048046,apoplast; GO:0005507,copper ion binding; GO:0052716,hydroquinone:oxygen oxidoreductase activity; GO:0016491,oxidoreductase activity; GO:0009813,flavonoid biosynthetic process; GO:0009809,lignin biosynthetic process; GO:0046274,lignin catabolic process; GO:0010023,proanthocyanidin biosynthetic process; GO:0046688,response to copper ion; GO:0003674,molecular_function; GO:0005488,binding;…	PF07731.17:Multicopper oxidase	--	--	--
novel.101	FALSE	TRUE	FALSE	23.8464	20.3471	26.3274	10.211	10.8574	12.3511	3.086	2.1641	3.9177	23.507	11.1398	3.05593	2.45322	0.896227	0.71622	-2.64496	4.89093e-34	2.56143e-33	-1.88384	7.861e-16	1.05908e-14	-0.755174	2.57575e-07	5.3422e-07	10	8811984	8812628	.	--	--	--	--	PREDICTED: uncharacterized protein LOC104880531 [Vitis vinifera]	--	A0A438CX77_VITVI SubName: Full=Uncharacterized protein {ECO:0000313|EMBL:RVW27808.1};	--	GO:0016021,integral component of membrane; GO:0005575,cellular_component; GO:0016020,membrane; GO:0031224,intrinsic component of membrane; GO:0110165,cellular anatomical entity	--	--	--	--
novel.1011	FALSE	TRUE	TRUE	0	0	0	0.3422	0.3693	0.0697	3.0658	3.8574	2.9764	0	0.2604	3.29987	0	0.135298	0.395921	8.04988	1.11951e-10	2.78643e-10	3.64168	4.46438e-11	4.11938e-10	#N/A	#N/A	#N/A	18_random	1270005	1271082	+	--	--	K05909 laccase [EC:1.10.3.2] | (RefSeq) laccase-15-like (A)	--	putative laccase-9 [Vitis vinifera]	LAC9_ORYSJ RecName: Full=Putative laccase-9; EC=1.10.3.2; AltName: Full=Benzenediol:oxygen oxidoreductase 9; AltName: Full=Diphenol oxidase 9; AltName: Full=Urishiol oxidase 9; Flags: Precursor;	A0A438BMU8_VITVI SubName: Full=Putative laccase-9 {ECO:0000313|EMBL:RVW12293.1};	Multicopper oxidases	GO:0048046,apoplast; GO:0005507,copper ion binding; GO:0052716,hydroquinone:oxygen oxidoreductase activity; GO:0016491,oxidoreductase activity; GO:0046274,lignin catabolic process; GO:0003674,molecular_function; GO:0005488,binding; GO:0043167,ion binding; GO:0043169,cation binding; GO:0046872,metal ion binding; GO:0046914,transition metal ion binding; GO:0003824,catalytic activity; GO:0016679,oxi…	PF07732.18:Multicopper oxidase	--	--	--
novel.1015	TRUE	TRUE	FALSE	22.6369	16.6392	22.6628	0	0	0.5241	2.3738	3.6862	1.5741	20.6463	0.1747	2.5447	2.83347	0.247063	0.870688	-2.64708	4.82631e-16	1.54291e-15	#N/A	#N/A	#N/A	-6.71308	9.41349e-19	3.31152e-18	18_random	1449538	1452384	-	--	--	K05909 laccase [EC:1.10.3.2] | (RefSeq) putative laccase-9 (A)	--	putative laccase-9 [Vitis vinifera]	LAC15_ARATH RecName: Full=Laccase-15; EC=1.10.3.2; AltName: Full=Benzenediol:oxygen oxidoreductase 15; AltName: Full=Diphenol oxidase 15; AltName: Full=Protein TRANSPARENT TESTA 10; AltName: Full=Urishiol oxidase 15; Flags: Precursor;	A0A438GBH4_VITVI SubName: Full=Putative laccase-9 {ECO:0000313|EMBL:RVW69565.1};	Multicopper oxidases	GO:0048046,apoplast; GO:0005507,copper ion binding; GO:0052716,hydroquinone:oxygen oxidoreductase activity; GO:0016491,oxidoreductase activity; GO:0009813,flavonoid biosynthetic process; GO:0009809,lignin biosynthetic process; GO:0046274,lignin catabolic process; GO:0010023,proanthocyanidin biosynthetic process; GO:0046688,response to copper ion; GO:0003674,molecular_function; GO:0005488,binding;…	PF07732.18:Multicopper oxidase	--	--	--
novel.1016	TRUE	TRUE	TRUE	18.0196	16.39	18.4063	0.2014	0.1449	0	3.0771	2.1579	1.3134	17.6053	0.115433	2.1828	0.873728	0.0848202	0.720243	-2.68262	1.40839e-22	5.55174e-22	4.18762	5.9288e-07	3.39482e-06	-6.84998	3.44313e-24	1.41483e-23	18_random	1453549	1454109	-	--	--	K05909 laccase [EC:1.10.3.2] | (RefSeq) laccase-12-like (A)	--	PREDICTED: laccase-12-like [Vitis vinifera]	LAC9_ORYSJ RecName: Full=Putative laccase-9; EC=1.10.3.2; AltName: Full=Benzenediol:oxygen oxidoreductase 9; AltName: Full=Diphenol oxidase 9; AltName: Full=Urishiol oxidase 9; Flags: Precursor;	A0A5J5B618_9ASTE RecName: Full=Laccase {ECO:0000256|ARBA:ARBA00012297, ECO:0000256|RuleBase:RU361119}; EC=1.10.3.2 {ECO:0000256|ARBA:ARBA00012297, ECO:0000256|RuleBase:RU361119}; AltName: Full=Benzenediol:oxygen oxidoreductase {ECO:0000256|RuleBase:RU361119}; AltName: Full=Diphenol oxidase {ECO:0000256|RuleBase:RU361119}; AltName: Full=Urishiol oxidase {ECO:0000256|RuleBase:RU361119};	Multicopper oxidases	GO:0048046,apoplast; GO:0005507,copper ion binding; GO:0052716,hydroquinone:oxygen oxidoreductase activity; GO:0016491,oxidoreductase activity; GO:0046274,lignin catabolic process; GO:0003674,molecular_function; GO:0005488,binding; GO:0043167,ion binding; GO:0043169,cation binding; GO:0046872,metal ion binding; GO:0046914,transition metal ion binding; GO:0003824,catalytic activity; GO:0016679,oxi…	PF07732.18:Multicopper oxidase	--	--	--
novel.1017	TRUE	FALSE	FALSE	0.3232	0	0.078	1.5101	1.8544	2.0355	0.7409	0.8082	0.7642	0.133733	1.8	0.7711	0.137706	0.217916	0.027905	#N/A	#N/A	#N/A	-1.2093	0.0112325	0.0280147	4.10806	2.60393e-07	5.39827e-07	18_random	1458128	1458888	-	--	--	K05909 laccase [EC:1.10.3.2] | (RefSeq) laccase-14 (A)	--	PREDICTED: laccase-14 [Vitis vinifera]	LAC15_ARATH RecName: Full=Laccase-15; EC=1.10.3.2; AltName: Full=Benzenediol:oxygen oxidoreductase 15; AltName: Full=Diphenol oxidase 15; AltName: Full=Protein TRANSPARENT TESTA 10; AltName: Full=Urishiol oxidase 15; Flags: Precursor;	F6HWA2_VITVI RecName: Full=Laccase {ECO:0000256|ARBA:ARBA00012297, ECO:0000256|RuleBase:RU361119}; EC=1.10.3.2 {ECO:0000256|ARBA:ARBA00012297, ECO:0000256|RuleBase:RU361119}; AltName: Full=Benzenediol:oxygen oxidoreductase {ECO:0000256|RuleBase:RU361119}; AltName: Full=Diphenol oxidase {ECO:0000256|RuleBase:RU361119}; AltName: Full=Urishiol oxidase {ECO:0000256|RuleBase:RU361119};	Multicopper oxidases	GO:0048046,apoplast; GO:0005507,copper ion binding; GO:0052716,hydroquinone:oxygen oxidoreductase activity; GO:0016491,oxidoreductase activity; GO:0009813,flavonoid biosynthetic process; GO:0009809,lignin biosynthetic process; GO:0046274,lignin catabolic process; GO:0010023,proanthocyanidin biosynthetic process; GO:0046688,response to copper ion; GO:0003674,molecular_function; GO:0005488,binding;…	PF07731.17:Multicopper oxidase	--	--	--
novel.1018	TRUE	FALSE	FALSE	0.1905	0.1763	0	4.6647	3.9742	2.9991	1.1643	2.3135	1.0008	0.122267	3.87933	1.49287	0.0866497	0.683279	0.584102	#N/A	#N/A	#N/A	-1.32825	0.0122787	0.0302497	5.31473	2.61623e-06	5.06927e-06	18_random	1459171	1459433	.	--	--	K05909 laccase [EC:1.10.3.2] | (RefSeq) laccase-14 (A)	--	Laccase-14 [Vitis vinifera]	LAC14_ARATH RecName: Full=Laccase-14; EC=1.10.3.2; AltName: Full=Benzenediol:oxygen oxidoreductase 14; AltName: Full=Diphenol oxidase 14; AltName: Full=Urishiol oxidase 14; Flags: Precursor;	A0A438BLA1_VITVI RecName: Full=Laccase {ECO:0000256|ARBA:ARBA00012297}; EC=1.10.3.2 {ECO:0000256|ARBA:ARBA00012297};	Multicopper oxidases	GO:0048046,apoplast; GO:0005507,copper ion binding; GO:0052716,hydroquinone:oxygen oxidoreductase activity; GO:0016491,oxidoreductase activity; GO:0046274,lignin catabolic process; GO:0003674,molecular_function; GO:0005488,binding; GO:0043167,ion binding; GO:0043169,cation binding; GO:0046872,metal ion binding; GO:0046914,transition metal ion binding; GO:0003824,catalytic activity; GO:0016679,oxi…	PF00394.25:Multicopper oxidase	--	--	--
novel.1020	TRUE	TRUE	FALSE	6.3975	6.2178	6.2936	0.6442	0.8064	1.1016	0.1222	0.5713	0.2101	6.30297	0.850733	0.3012	0.0736606	0.189346	0.194332	-3.94319	2.95852e-27	1.32452e-26	-1.42525	0.0117905	0.0292309	-2.57973	6.23548e-26	2.67922e-25	18_random	2000769	2020867	+	--	--	K00010 myo-inositol 2-dehydrogenase / D-chiro-inositol 1-dehydrogenase [EC:1.1.1.18 1.1.1.369] | (RefSeq) probable myo-inositol dehydrogenase (A)	ko00562: Inositol phosphate metabolism; ko01100: Metabolic pathways; ko01110: Biosynthesis of secondary metabolites	PREDICTED: uncharacterized oxidoreductase At4g09670 [Vitis vinifera]	Y4967_ARATH RecName: Full=Uncharacterized oxidoreductase At4g09670; EC=1.-.-.-;	F6HJC1_VITVI RecName: Full=GFO_IDH_MocA domain-containing protein {ECO:0000259|Pfam:PF01408};	Dimeric dihydrodiol dehydrogenase	GO:0005829,cytosol; GO:0000166,nucleotide binding; GO:0016491,oxidoreductase activity; GO:0003674,molecular_function; GO:0005488,binding; GO:0036094,small molecule binding; GO:0097159,organic cyclic compound binding; GO:1901265,nucleoside phosphate binding; GO:1901363,heterocyclic compound binding; GO:0003824,catalytic activity; GO:0005575,cellular_component; GO:0005622,intracellular anatomical s…	PF01408.25:Oxidoreductase family, NAD-binding Rossmann fold	--	--	--
novel.1022	FALSE	TRUE	TRUE	0	0	0.0321	0.4287	0.3239	0.1309	2.44	2.5667	2.7266	0.0107	0.2945	2.57777	0.0151321	0.123341	0.117265	8.13838	1.85455e-11	4.81982e-11	3.10934	2.03879e-18	3.26851e-17	#N/A	#N/A	#N/A	18_random	1503325	1644738	+	--	--	K05909 laccase [EC:1.10.3.2] | (RefSeq) laccase-15-like (A)	--	PREDICTED: laccase-15-like [Vitis vinifera]	LAC14_ARATH RecName: Full=Laccase-14; EC=1.10.3.2; AltName: Full=Benzenediol:oxygen oxidoreductase 14; AltName: Full=Diphenol oxidase 14; AltName: Full=Urishiol oxidase 14; Flags: Precursor;	F6HWA7_VITVI RecName: Full=Laccase {ECO:0000256|ARBA:ARBA00012297}; EC=1.10.3.2 {ECO:0000256|ARBA:ARBA00012297};	Multicopper oxidases	GO:0048046,apoplast; GO:0005507,copper ion binding; GO:0052716,hydroquinone:oxygen oxidoreductase activity; GO:0016491,oxidoreductase activity; GO:0046274,lignin catabolic process; GO:0003674,molecular_function; GO:0005488,binding; GO:0043167,ion binding; GO:0043169,cation binding; GO:0046872,metal ion binding; GO:0046914,transition metal ion binding; GO:0003824,catalytic activity; GO:0016679,oxi…	PF00394.25:Multicopper oxidase	--	--	--
novel.1024	FALSE	TRUE	TRUE	0	0	0	0.7096	0.7657	0.1445	4.1129	7.2108	4.8209	0	0.539933	5.38153	0	0.28055	1.32539	7.70831	1.35535e-09	3.18503e-09	3.30421	2.72648e-08	1.85625e-07	#N/A	#N/A	#N/A	18_random	1550049	1550452	-	--	--	K05909 laccase [EC:1.10.3.2] | (RefSeq) laccase-15-like (A)	--	Laccase-14 [Vitis vinifera]	LAC9_ORYSJ RecName: Full=Putative laccase-9; EC=1.10.3.2; AltName: Full=Benzenediol:oxygen oxidoreductase 9; AltName: Full=Diphenol oxidase 9; AltName: Full=Urishiol oxidase 9; Flags: Precursor;	A0A438CUG2_VITVI RecName: Full=Laccase {ECO:0000256|ARBA:ARBA00012297}; EC=1.10.3.2 {ECO:0000256|ARBA:ARBA00012297};	Multicopper oxidases	GO:0048046,apoplast; GO:0005507,copper ion binding; GO:0052716,hydroquinone:oxygen oxidoreductase activity; GO:0016491,oxidoreductase activity; GO:0046274,lignin catabolic process; GO:0003674,molecular_function; GO:0005488,binding; GO:0043167,ion binding; GO:0043169,cation binding; GO:0046872,metal ion binding; GO:0046914,transition metal ion binding; GO:0003824,catalytic activity; GO:0016679,oxi…	PF07731.17:Multicopper oxidase	--	--	--
novel.1026	FALSE	TRUE	TRUE	0	0	0	0.0993	0.268	0.2427	1.7274	1.5969	1.1339	0	0.203333	1.48607	0	0.0742842	0.254655	7.09552	6.14729e-08	1.29903e-07	2.89988	1.23882e-05	5.82973e-05	#N/A	#N/A	#N/A	18_random	1580875	1645435	-	--	--	K05909 laccase [EC:1.10.3.2] | (RefSeq) laccase-14-like (A)	--	PREDICTED: laccase-14-like [Vitis vinifera]	LAC21_ORYSJ RecName: Full=Laccase-21; EC=1.10.3.2; AltName: Full=Benzenediol:oxygen oxidoreductase 21; AltName: Full=Diphenol oxidase 21; AltName: Full=Urishiol oxidase 21; Flags: Precursor;	F6HWA5_VITVI RecName: Full=Laccase {ECO:0000256|ARBA:ARBA00012297, ECO:0000256|RuleBase:RU361119}; EC=1.10.3.2 {ECO:0000256|ARBA:ARBA00012297, ECO:0000256|RuleBase:RU361119}; AltName: Full=Benzenediol:oxygen oxidoreductase {ECO:0000256|RuleBase:RU361119}; AltName: Full=Diphenol oxidase {ECO:0000256|RuleBase:RU361119}; AltName: Full=Urishiol oxidase {ECO:0000256|RuleBase:RU361119};	Multicopper oxidases	GO:0048046,apoplast; GO:0005507,copper ion binding; GO:0052716,hydroquinone:oxygen oxidoreductase activity; GO:0016491,oxidoreductase activity; GO:0046274,lignin catabolic process; GO:0003674,molecular_function; GO:0005488,binding; GO:0043167,ion binding; GO:0043169,cation binding; GO:0046872,metal ion binding; GO:0046914,transition metal ion binding; GO:0003824,catalytic activity; GO:0016679,oxi…	PF00394.25:Multicopper oxidase	--	--	--
novel.1028	TRUE	TRUE	FALSE	27.8564	20.0231	27.5891	214.684	267.799	293.898	130.348	101.616	159.113	25.1562	258.794	130.359	3.63129	32.9598	23.4728	2.70041	1.13271e-27	5.13137e-27	-0.982973	3.71042e-05	0.000161532	3.68814	2.62961e-74	2.57383e-73	18_random	2135304	2135877	+	--	--	K13993 HSP20 family protein | (RefSeq) 16.9 kDa class I heat shock protein 1 (A)	ko04141: Protein processing in endoplasmic reticulum	17.6 kDa class I heat shock protein 3 [Vitis vinifera]	HSP17_ARATH RecName: Full=17.4 kDa class I heat shock protein; AltName: Full=17.4 kDa heat shock protein 1; Short=AtHsp17.4A;	D7TFQ9_VITVI RecName: Full=SHSP domain-containing protein {ECO:0000259|PROSITE:PS01031};	Molecular chaperone (small heat-shock protein Hsp26/Hsp42)	GO:0005737,cytoplasm; GO:0043621,protein self-association; GO:0051082,unfolded protein binding; GO:0071456,cellular response to hypoxia; GO:0051259,protein complex oligomerization; GO:0006457,protein folding; GO:0009408,response to heat; GO:0042542,response to hydrogen peroxide; GO:0009651,response to salt stress; GO:0003674,molecular_function; GO:0005488,binding; GO:0005515,protein binding; GO:0…	PF00011.24:Hsp20/alpha crystallin family	--	--	--
novel.1030	TRUE	FALSE	FALSE	0.4625	0.7134	0.521	2.6325	2.3585	2.427	1.1778	1.9272	1.8628	0.565633	2.47267	1.65593	0.107181	0.116428	0.339112	1.88093	0.000784294	0.00121642	-0.561331	0.122924	0.211182	2.44879	1.24645e-07	2.63868e-07	18_random	2223367	2224219	-	--	--	--	--	--	--	--	--	--	--	--	--	--
novel.1031	TRUE	FALSE	TRUE	14.5408	14.1436	15.0952	0.363	0.5386	0.4989	5.1647	6.0114	3.8105	14.5932	0.466833	4.99553	0.390252	0.0751888	0.906441	-1.20703	6.45298e-15	1.97231e-14	3.44162	8.29937e-33	2.73752e-31	-4.65299	1.36404e-90	1.58108e-89	18_random	2278741	2289601	-	--	--	K00891 shikimate kinase [EC:2.7.1.71] | (RefSeq) shikimate kinase 3, chloroplastic (A)	ko00400: Phenylalanine, tyrosine and tryptophan biosynthesis; ko01100: Metabolic pathways; ko01110: Biosynthesis of secondary metabolites; ko01230: Biosynthesis of amino acids	PREDICTED: shikimate kinase 3, chloroplastic isoform X1 [Vitis vinifera]	SK3_ORYSJ RecName: Full=Shikimate kinase 3, chloroplastic; Short=OsSK3; EC=2.7.1.71; Flags: Precursor;	D7TFR2_VITVI RecName: Full=Shikimate kinase {ECO:0000256|ARBA:ARBA00012154}; EC=2.7.1.71 {ECO:0000256|ARBA:ARBA00012154};	--	GO:0009507,chloroplast; GO:0009536,plastid; GO:0005524,ATP binding; GO:0046872,metal ion binding; GO:0004765,shikimate kinase activity; GO:0009073,aromatic amino acid family biosynthetic process; GO:0008652,cellular amino acid biosynthetic process; GO:0009423,chorismate biosynthetic process; GO:0016310,phosphorylation; GO:0019632,shikimate metabolic process; GO:0000166,nucleotide binding; GO:0003…	PF01202.25:Shikimate kinase	--	--	--
novel.1051	TRUE	TRUE	FALSE	0.7646	0.677	0.8347	1.9924	3.7222	3.2974	2.2013	2.8263	4.2269	0.758767	3.004	3.08483	0.0645128	0.736032	0.846913	2.34994	2.21949e-13	6.33471e-13	0.0455866	0.861142	0.906471	2.3079	2.90424e-14	8.62293e-14	18_random	2886365	2887871	.	--	--	K15397 3-ketoacyl-CoA synthase [EC:2.3.1.199] | (RefSeq) 3-ketoacyl-CoA synthase 11 (A)	ko00062: Fatty acid elongation; ko01100: Metabolic pathways; ko01110: Biosynthesis of secondary metabolites; ko04626: Plant-pathogen interaction	PREDICTED: 3-ketoacyl-CoA synthase 11 [Vitis vinifera]	KCS11_ARATH RecName: Full=3-ketoacyl-CoA synthase 11 {ECO:0000303|PubMed:18465198}; Short=KCS-11 {ECO:0000303|PubMed:18465198}; EC=2.3.1.199 {ECO:0000269|PubMed:16765910}; AltName: Full=Very long-chain fatty acid condensing enzyme 11 {ECO:0000303|PubMed:18465198}; Short=VLCFA condensing enzyme 11 {ECO:0000303|PubMed:18465198};	F6HJE7_VITVI RecName: Full=3-ketoacyl-CoA synthase {ECO:0000256|PIRNR:PIRNR036417}; EC=2.3.1.- {ECO:0000256|PIRNR:PIRNR036417};	--	GO:0016021,integral component of membrane; GO:0102756,very-long-chain 3-ketoacyl-CoA synthase activity; GO:0006633,fatty acid biosynthetic process; GO:0009409,response to cold; GO:0009416,response to light stimulus; GO:0003674,molecular_function; GO:0003824,catalytic activity; GO:0016740,transferase activity; GO:0016746,acyltransferase activity; GO:0016747,acyltransferase activity, transferring g…	PF08392.15:FAE1/Type III polyketide synthase-like protein	--	--	--
novel.1064	TRUE	TRUE	FALSE	1.5877	0.9797	1.0221	4.4903	7.1767	5.763	10.1535	7.4986	7.8781	1.1965	5.81	8.51007	0.277161	1.09722	1.17237	3.15967	4.88825e-21	1.84123e-20	0.556538	0.0160633	0.0381646	2.60726	1.37592e-13	3.97426e-13	18_random	3268991	3269558	.	--	--	K22184 bromodomain-containing protein 9 | (RefSeq) uncharacterized LOC100245230 (A)	ko03082: ATP-dependent chromatin remodeling	hypothetical protein VITISV_035794 [Vitis vinifera]	--	A5B6M7_VITVI SubName: Full=Uncharacterized protein {ECO:0000313|EMBL:CAN63198.1};	--	--	--	--	--	--
novel.1068	FALSE	TRUE	FALSE	0.4395	2.034	2.9707	5.9472	5.5012	5.8811	9.4016	7.0641	4.8488	1.81473	5.7765	7.10483	1.04492	0.196528	1.8589	2.28995	2.03592e-05	3.60493e-05	0.30686	0.385357	0.514466	1.98817	9.17118e-05	0.000157101	18_random	3301543	3333251	-	--	--	K00696 sucrose-phosphate synthase [EC:2.4.1.14] | (RefSeq) disease resistance protein RPS4-like (A)	ko00500: Starch and sucrose metabolism; ko01100: Metabolic pathways; ko01110: Biosynthesis of secondary metabolites	PREDICTED: TMV resistance protein N [Vitis vinifera]	TMVRN_NICGU RecName: Full=TMV resistance protein N; EC=3.2.2.6 {ECO:0000255|PROSITE-ProRule:PRU00204};	A0A438BM70_VITVI SubName: Full=Disease resistance-like protein DSC1 {ECO:0000313|EMBL:RVW12064.1};	--	GO:0005737,cytoplasm; GO:0043531,ADP binding; GO:0005524,ATP binding; GO:0050135,NAD(P)+ nucleosidase activity; GO:0061809,NAD+ nucleotidase, cyclic ADP-ribose generating; GO:0050832,defense response to fungus; GO:0009626,plant-type hypersensitive response; GO:0007165,signal transduction; GO:0000166,nucleotide binding; GO:0003674,molecular_function; GO:0005488,binding; GO:0017076,purine nucleotid…	PF13855.9:Leucine rich repeat	--	--	--
novel.1072	FALSE	TRUE	FALSE	1.7276	2.326	2.237	5.2627	7.345	5.9033	10.0395	11.4163	10.6444	2.09687	6.17033	10.7001	0.263627	0.870813	0.563453	2.67885	3.72069e-47	2.49921e-46	0.805947	4.37307e-08	2.9038e-07	1.87837	1.96595e-19	7.07861e-19	18_random	3407631	3409791	-	--	--	K17506 protein phosphatase 1L [EC:3.1.3.16] | (RefSeq) probable protein phosphatase 2C 2 (A)	--	PREDICTED: probable protein phosphatase 2C 2 [Vitis vinifera]	P2C02_ARATH RecName: Full=Probable protein phosphatase 2C 2; Short=AtPP2C02; EC=3.1.3.16; AltName: Full=Protein phosphatase AP2C2;	F6HMX9_VITVI RecName: Full=PPM-type phosphatase domain-containing protein {ECO:0000259|PROSITE:PS51746};	Serine/threonine protein phosphatase	GO:0110165,cellular anatomical entity; GO:0046872,metal ion binding; GO:0017018,myosin phosphatase activity; GO:0006470,protein dephosphorylation; GO:0003674,molecular_function; GO:0005488,binding; GO:0043167,ion binding; GO:0043169,cation binding; GO:0003824,catalytic activity; GO:0004721,phosphoprotein phosphatase activity; GO:0004722,protein serine/threonine phosphatase activity; GO:0016787,hy…	PF00481.24:Protein phosphatase 2C	--	--	--
novel.1089	TRUE	TRUE	FALSE	1.4933	1.9351	1.0094	0.2887	0.1038	0.4114	0.3042	0.2667	0.1569	1.47927	0.267967	0.2426	0.378046	0.12643	0.062503	-2.26767	0.00145069	0.00219011	#N/A	#N/A	#N/A	-2.15267	0.00084869	0.00133148	18_random	3638612	3639416	+	--	--	K16226 disease resistance protein RPS4 | (RefSeq) disease resistance protein RPS4 (A)	ko04626: Plant-pathogen interaction	Disease resistance-like protein DSC1 [Vitis vinifera]	RPS4B_ARATH RecName: Full=Disease resistance protein RPS4B {ECO:0000303|PubMed:25744164}; EC=3.2.2.6 {ECO:0000255|PROSITE-ProRule:PRU00204};	A0A438HEH2_VITVI SubName: Full=Disease resistance-like protein DSC1 {ECO:0000313|EMBL:RVW82861.1};	--	GO:0005634,nucleus; GO:0043531,ADP binding; GO:0005524,ATP binding; GO:0050135,NAD(P)+ nucleosidase activity; GO:0061809,NAD+ nucleotidase, cyclic ADP-ribose generating; GO:0042742,defense response to bacterium; GO:0002758,innate immune response-activating signal transduction; GO:0000166,nucleotide binding; GO:0003674,molecular_function; GO:0005488,binding; GO:0017076,purine nucleotide binding; G…	PF20160.2:C-JID domain	--	--	--
novel.1097	TRUE	TRUE	FALSE	0.7048	0.8612	0.5173	0.109	0.1176	0.0888	0.0574	0.0604	0	0.694433	0.105133	0.0392667	0.140588	0.0120713	0.0277927	-3.73573	1.09965e-05	1.98341e-05	#N/A	#N/A	#N/A	-2.39392	3.96335e-05	7.00922e-05	18_random	4017307	4024951	-	--	--	K14181 valencene/7-epi-alpha-selinene synthase [EC:4.2.3.73 4.2.3.86] | (RefSeq) valencene synthase (A)	ko00909: Sesquiterpenoid and triterpenoid biosynthesis	Valencene synthase [Vitis vinifera]	TPSVS_VITVI RecName: Full=Valencene synthase; Short=VvVal; EC=4.2.3.73 {ECO:0000269|PubMed:15464152, ECO:0000269|PubMed:19359488}; AltName: Full=7-epi-alpha-selinene synthase; EC=4.2.3.86 {ECO:0000269|PubMed:15464152, ECO:0000269|PubMed:19359488};	A0A438FNL9_VITVI SubName: Full=Valencene synthase {ECO:0000313|EMBL:RVW61553.1};	--	GO:0005737,cytoplasm; GO:0102906,7-epi-alpha-selinene synthase activity; GO:0000287,magnesium ion binding; GO:0010333,terpene synthase activity; GO:0102905,valencene synthase activity; GO:0016102,diterpenoid biosynthetic process; GO:0003674,molecular_function; GO:0003824,catalytic activity; GO:0016829,lyase activity; GO:0016835,carbon-oxygen lyase activity; GO:0016838,carbon-oxygen lyase activity…	PF03936.19:Terpene synthase family, metal binding domain	--	--	--
novel.11	FALSE	TRUE	TRUE	0.0266	0.1232	0.0514	0.3259	0.1296	0.3982	1.3017	1.5404	1.5105	0.0670667	0.284567	1.45087	0.0409632	0.113484	0.106181	4.74319	8.039e-15	2.44804e-14	2.36667	5.89268e-10	4.86386e-09	#N/A	#N/A	#N/A	1	4217985	4222604	+	--	--	--	--	PREDICTED: putative fasciclin-like arabinogalactan protein 20 [Vitis vinifera]	FLA20_ARATH RecName: Full=Putative fasciclin-like arabinogalactan protein 20;	A0A438C114_VITVI SubName: Full=Putative fasciclin-like arabinogalactan protein 20 {ECO:0000313|EMBL:RVW16919.1};	--	GO:0031225,anchored component of membrane; GO:0016021,integral component of membrane; GO:0005575,cellular_component; GO:0016020,membrane; GO:0031224,intrinsic component of membrane; GO:0110165,cellular anatomical entity	PF02469.25:Fasciclin domain	--	--	--
novel.110	TRUE	TRUE	FALSE	20.1436	19.1234	21.9453	4.4378	3.951	3.4559	3.9462	3.6899	2.3518	20.4041	3.94823	3.3293	1.16667	0.400864	0.699072	-2.27638	1.20497e-25	5.1665e-25	-0.233073	0.433052	0.560286	-2.03996	7.71617e-29	3.56265e-28	10	11926377	11926958	+	--	--	K13267 flavonoid 6-hydroxylase [EC:1.14.13.-] | (RefSeq) F6H3; LOW QUALITY PROTEIN: cytochrome P450 71D9-like (A)	ko00943: Isoflavonoid biosynthesis; ko01110: Biosynthesis of secondary metabolites	hypothetical protein VITISV_017948 [Vitis vinifera]	C71DA_SOYBN RecName: Full=Cytochrome P450 71D10; EC=1.14.-.-;	A5C9L8_VITVI SubName: Full=Uncharacterized protein {ECO:0000313|EMBL:CAN81963.1};	Cytochrome P450 CYP2 subfamily	GO:0020037,heme binding; GO:0005506,iron ion binding; GO:0004497,monooxygenase activity; GO:0016705,oxidoreductase activity, acting on paired donors, with incorporation or reduction of molecular oxygen; GO:0003674,molecular_function; GO:0005488,binding; GO:0046906,tetrapyrrole binding; GO:0097159,organic cyclic compound binding; GO:1901363,heterocyclic compound binding; GO:0043167,ion binding; GO…	PF00067.25:Cytochrome P450	--	--	--
novel.1107	TRUE	TRUE	FALSE	35.7653	34.7299	37.0791	1.2254	0.5086	1.3818	0.6706	0.3135	0.0769	35.8581	1.0386	0.353667	0.961299	0.380167	0.244035	-6.34606	4.28415e-61	3.52628e-60	#N/A	#N/A	#N/A	-4.79546	6.68895e-102	8.61237e-101	18_random	4529791	4530475	.	--	--	K09286 EREBP-like factor | (RefSeq) ethylene-responsive transcription factor TINY (A)	--	PREDICTED: ethylene-responsive transcription factor ERF022 [Vitis vinifera]	ERF22_ARATH RecName: Full=Ethylene-responsive transcription factor ERF022;	A0A438HPD4_VITVI SubName: Full=Ethylene-responsive transcription factor ERF021 {ECO:0000313|EMBL:RVW86313.1};	--	GO:0005634,nucleus; GO:0003677,DNA binding; GO:0003700,DNA-binding transcription factor activity; GO:0009873,ethylene-activated signaling pathway; GO:0003674,molecular_function; GO:0003676,nucleic acid binding; GO:0005488,binding; GO:0097159,organic cyclic compound binding; GO:1901363,heterocyclic compound binding; GO:0140110,transcription regulator activity; GO:0000160,phosphorelay signal transd…	PF00847.23:AP2 domain	AP2/ERF-ERF	TF	AP2/ERF->AP2/ERF-ERF
novel.1108	TRUE	TRUE	FALSE	21.3864	16.994	18.7288	1.8734	1.5786	1.8496	1.2577	1.5079	0.8788	19.0364	1.7672	1.2148	1.80633	0.133714	0.258614	-3.61194	4.07316e-71	3.84389e-70	-0.517499	0.100165	0.178998	-3.10517	1.74061e-80	1.82841e-79	18_random	4541640	4542897	.	--	--	K13210 far upstream element-binding protein | (RefSeq) uncharacterized protein LOC114266895 isoform X1 (A)	--	ethylene-responsive transcription factor ERF021-like [Vitis riparia]	ERF21_ARATH RecName: Full=Ethylene-responsive transcription factor ERF021;	A5BSM2_VITVI RecName: Full=AP2/ERF domain-containing protein {ECO:0000259|PROSITE:PS51032};	--	GO:0005634,nucleus; GO:0003677,DNA binding; GO:0003700,DNA-binding transcription factor activity; GO:0009873,ethylene-activated signaling pathway; GO:0060862,negative regulation of floral organ abscission; GO:0003674,molecular_function; GO:0003676,nucleic acid binding; GO:0005488,binding; GO:0097159,organic cyclic compound binding; GO:1901363,heterocyclic compound binding; GO:0140110,transcriptio…	PF00847.23:AP2 domain	AP2/ERF-ERF	TF	AP2/ERF->AP2/ERF-ERF
novel.1114	TRUE	TRUE	FALSE	63.8799	65.2819	64.1363	365.687	364.463	391.098	573.661	531.565	574.262	64.4327	373.749	559.829	0.60953	12.2775	19.9877	3.44649	0	0	0.589849	2.88016e-23	6.11474e-22	2.86111	0	0	18_random	4609266	4611050	-	--	--	--	--	hypothetical protein CK203_081089 [Vitis vinifera]	--	A0A438DCQ0_VITVI SubName: Full=Uncharacterized protein {ECO:0000313|EMBL:RVW33222.1};	--	--	PF04720.15:PDDEXK-like family of unknown function	--	--	--
novel.1118	FALSE	TRUE	FALSE	0.9459	1.2992	1.4143	3.7161	4.1801	2.8582	4.0096	4.9481	4.8412	1.2198	3.5848	4.59963	0.199295	0.547591	0.419493	2.24311	9.916e-22	3.81337e-21	0.369097	0.0394566	0.082158	1.87829	3.7357e-15	1.14941e-14	18_random	4685712	4691303	-	--	--	--	--	hypothetical protein VITISV_004581 [Vitis vinifera]	NCPR_VIGRR RecName: Full=NADPH--cytochrome P450 reductase {ECO:0000255|HAMAP-Rule:MF_03212}; Short=CPR {ECO:0000255|HAMAP-Rule:MF_03212}; Short=P450R {ECO:0000255|HAMAP-Rule:MF_03212}; EC=1.6.2.4 {ECO:0000255|HAMAP-Rule:MF_03212};	A5BM76_VITVI RecName: Full=ADP-ribosyl cyclase/cyclic ADP-ribose hydrolase {ECO:0000256|ARBA:ARBA00011982}; EC=3.2.2.6 {ECO:0000256|ARBA:ARBA00011982};	--	GO:0005789,endoplasmic reticulum membrane; GO:0016021,integral component of membrane; GO:0050660,flavin adenine dinucleotide binding; GO:0010181,FMN binding; GO:0050661,NADP binding; GO:0003958,NADPH-hemoprotein reductase activity; GO:0000166,nucleotide binding; GO:0003674,molecular_function; GO:0005488,binding; GO:0036094,small molecule binding; GO:0043167,ion binding; GO:0043168,anion binding; …	--	--	--	--
novel.1119	FALSE	TRUE	FALSE	2.7056	2.7695	3.2581	6.7072	6.9505	6.715	10.1167	11.0058	10.4018	2.91107	6.7909	10.5081	0.246772	0.112899	0.370675	2.18113	2.46924e-44	1.5801e-43	0.639906	7.26504e-08	4.68324e-07	1.54627	3.58381e-22	1.39846e-21	18_random	4692645	4695598	-	--	--	K13459 disease resistance protein RPS2 | (RefSeq) probable disease resistance protein At1g52660 (A)	ko04626: Plant-pathogen interaction	PREDICTED: TMV resistance protein N-like [Vitis vinifera]	TMVRN_NICGU RecName: Full=TMV resistance protein N; EC=3.2.2.6 {ECO:0000255|PROSITE-ProRule:PRU00204};	F6HN37_VITVI RecName: Full=TIR domain-containing protein {ECO:0000259|PROSITE:PS50104};	--	GO:0005737,cytoplasm; GO:0043531,ADP binding; GO:0005524,ATP binding; GO:0050135,NAD(P)+ nucleosidase activity; GO:0061809,NAD+ nucleotidase, cyclic ADP-ribose generating; GO:0050832,defense response to fungus; GO:0009626,plant-type hypersensitive response; GO:0007165,signal transduction; GO:0000166,nucleotide binding; GO:0003674,molecular_function; GO:0005488,binding; GO:0017076,purine nucleotid…	PF12799.10:Leucine Rich repeats (2 copies)	--	--	--
novel.1121	TRUE	TRUE	FALSE	0.4807	0.4944	0.4642	3.6484	3.6772	3.9943	4.7337	3.6631	3.3113	0.479767	3.7733	3.9027	0.0123467	0.156712	0.604903	3.34949	1.35048e-17	4.5743e-17	0.0544182	0.810687	0.870016	3.2992	3.34151e-19	1.19265e-18	18_random	5047493	5048430	.	--	--	K09286 EREBP-like factor | (RefSeq) dehydration-responsive element-binding protein 3-like (A)	--	PREDICTED: ethylene-responsive transcription factor ERF020 [Vitis vinifera]	ERF20_ARATH RecName: Full=Ethylene-responsive transcription factor ERF020;	A0A438FJ45_VITVI SubName: Full=Ethylene-responsive transcription factor ERF020 {ECO:0000313|EMBL:RVW60023.1};	--	GO:0005634,nucleus; GO:0003677,DNA binding; GO:0003700,DNA-binding transcription factor activity; GO:0009873,ethylene-activated signaling pathway; GO:0003674,molecular_function; GO:0003676,nucleic acid binding; GO:0005488,binding; GO:0097159,organic cyclic compound binding; GO:1901363,heterocyclic compound binding; GO:0140110,transcription regulator activity; GO:0000160,phosphorelay signal transd…	PF00847.23:AP2 domain	AP2/ERF-ERF	TF	AP2/ERF->AP2/ERF-ERF
novel.1122	FALSE	TRUE	FALSE	206.861	189.074	224.038	54.8905	63.1491	56.5381	25.4688	32.0517	29.9724	206.658	58.1926	29.1643	14.2747	3.56876	2.74753	-2.49363	2.24378e-175	5.19722e-174	-0.984951	2.4414e-26	6.05705e-25	-1.50472	3.64457e-97	4.49871e-96	18_random	5050382	5052470	-	--	--	K22418 11beta/17beta-hydroxysteroid dehydrogenase [EC:1.1.1.146 1.1.1.-] | (RefSeq) 11-beta-hydroxysteroid dehydrogenase-like 5 (A)	--	PREDICTED: 11-beta-hydroxysteroid dehydrogenase-like 5 isoform X1 [Vitis vinifera]	HSDB_SESIN RecName: Full=11-beta-hydroxysteroid dehydrogenase B {ECO:0000305}; EC=1.1.1.146 {ECO:0000269|PubMed:15331088}; AltName: Full=17-beta-hydroxysteroid dehydrogenase B {ECO:0000305}; EC=1.1.1.62 {ECO:0000269|PubMed:15331088}; AltName: Full=Seed oil body protein 3 {ECO:0000303|PubMed:15331088}; AltName: Full=Steroleosin-B {ECO:0000303|PubMed:15331088, ECO:0000312|EMBL:AAM46847.1};	D7TLI2_VITVI SubName: Full=Uncharacterized protein {ECO:0000313|EMBL:CBI31355.3};	Predicted dehydrogenase	GO:0016021,integral component of membrane; GO:0005811,lipid droplet; GO:0070524,11-beta-hydroxysteroid dehydrogenase (NADP+) activity; GO:0072582,17-beta-hydroxysteroid dehydrogenase (NADP+) activity; GO:0102196,cortisol dehydrogenase activity; GO:0004303,estradiol 17-beta-dehydrogenase activity; GO:0003674,molecular_function; GO:0003824,catalytic activity; GO:0003845,11-beta-hydroxysteroid dehyd…	PF00106.28:short chain dehydrogenase	--	--	--
novel.1123	FALSE	TRUE	FALSE	179.709	162.511	192.045	42.3914	44.2327	40.9813	14.4236	13.383	22.2022	178.088	42.5351	16.6696	12.1116	1.33126	3.93514	-3.11007	2.93603e-89	3.42113e-88	-1.35829	1.07507e-12	1.1483e-11	-1.74121	2.17993e-62	1.81812e-61	18_random	5053049	5053278	.	--	--	K22418 11beta/17beta-hydroxysteroid dehydrogenase [EC:1.1.1.146 1.1.1.-] | (RefSeq) 11-beta-hydroxysteroid dehydrogenase-like 5 (A)	--	11-beta-hydroxysteroid dehydrogenase-like 5 [Vitis vinifera]	HSDB_ARAHY RecName: Full=11-beta-hydroxysteroid dehydrogenase B {ECO:0000305}; EC=1.1.1.146 {ECO:0000250|UniProtKB:Q8LKV5}; AltName: Full=17-beta-hydroxysteroid dehydrogenase B {ECO:0000305}; EC=1.1.1.- {ECO:0000250|UniProtKB:Q8LKV5}; AltName: Full=Steroleosin-B {ECO:0000303|PubMed:25860789, ECO:0000312|EMBL:ABS28873.1};	A0A438FYD1_VITVI SubName: Full=11-beta-hydroxysteroid dehydrogenase-like 5 {ECO:0000313|EMBL:RVW64970.1};	Predicted dehydrogenase	GO:0016021,integral component of membrane; GO:0012511,monolayer-surrounded lipid storage body; GO:0070524,11-beta-hydroxysteroid dehydrogenase (NADP+) activity; GO:0072582,17-beta-hydroxysteroid dehydrogenase (NADP+) activity; GO:0102196,cortisol dehydrogenase activity; GO:0050661,NADP binding; GO:0003674,molecular_function; GO:0003824,catalytic activity; GO:0003845,11-beta-hydroxysteroid dehydro…	--	--	--	--
novel.1129	TRUE	FALSE	FALSE	0.2982	0.8532	0.4974	2.7603	2.8091	2.1981	1.6847	1.1427	1.6238	0.5496	2.58917	1.48373	0.229565	0.277243	0.242425	1.7482	5.0088e-06	9.26476e-06	-0.811572	0.000501784	0.00177043	2.55234	2.82484e-17	9.43821e-17	18_random	4785380	4787227	+	--	--	--	--	Activating signal cointegrator 1 complex subunit 1 [Vitis vinifera]	--	A0A438GKV3_VITVI SubName: Full=Activating signal cointegrator 1 complex subunit 1 {ECO:0000313|EMBL:RVW72825.1};	--	--	--	--	--	--
novel.1133	TRUE	TRUE	FALSE	0.4495	0.4438	0.5498	2.375	2.1046	2.3587	3.663	2.5046	2.9912	0.481033	2.27943	3.05293	0.048681	0.123805	0.474925	2.9881	4.91549e-21	1.85076e-20	0.420853	0.0461796	0.0941083	2.56961	1.12568e-16	3.6724e-16	18_random	4838142	4839969	-	--	--	K08852 serine/threonine-protein kinase/endoribonuclease IRE1 [EC:2.7.11.1 3.1.26.-] | (RefSeq) serine/threonine-protein kinase/endoribonuclease IRE1b-like (A)	ko04141: Protein processing in endoplasmic reticulum	TMV resistance protein N [Vitis vinifera]	RPV1_VITRO RecName: Full=Disease resistance protein RPV1 {ECO:0000305}; AltName: Full=NAD(+) hydrolase RPV1; EC=3.2.2.6 {ECO:0000305|PubMed:31439792}; AltName: Full=Resistance to Plasmopara viticola protein {ECO:0000303|PubMed:24033846}; Short=MrRVP1 {ECO:0000303|PubMed:24033846};	A0A438FY83_VITVI SubName: Full=TMV resistance protein N {ECO:0000313|EMBL:RVW64922.1};	--	GO:0005737,cytoplasm; GO:0005634,nucleus; GO:0043531,ADP binding; GO:0050135,NAD(P)+ nucleosidase activity; GO:0061809,NAD+ nucleotidase, cyclic ADP-ribose generating; GO:0042803,protein homodimerization activity; GO:0050832,defense response to fungus; GO:0043068,positive regulation of programmed cell death; GO:0007165,signal transduction; GO:0000166,nucleotide binding; GO:0003674,molecular_funct…	PF01582.23:TIR domain	--	--	--
novel.1145	TRUE	TRUE	FALSE	4.9308	6.6016	7.9924	0.6241	0.4286	1.2476	0	0.2516	0.4626	6.50827	0.766767	0.238067	1.25163	0.349243	0.189098	-4.44727	4.68992e-14	1.3814e-13	#N/A	#N/A	#N/A	-2.78431	9.41731e-13	2.62197e-12	19	213500	214257	+	--	--	--	--	uncharacterized protein LOC110419943 [Herrania umbratica]	--	A0A6J1APG2_9ROSI SubName: Full=uncharacterized protein LOC110419943 {ECO:0000313|RefSeq:XP_021288755.1};	--	GO:0016021,integral component of membrane; GO:0005575,cellular_component; GO:0016020,membrane; GO:0031224,intrinsic component of membrane; GO:0110165,cellular anatomical entity	--	--	--	--
novel.1151	FALSE	FALSE	TRUE	1.4014	1.4593	2.0299	0.6773	1.34	0.4137	2.6768	6.007	3.6814	1.6302	0.810333	4.12173	0.283617	0.389685	1.39475	1.68258	0.00174294	0.00261229	2.36188	4.87033e-05	0.000207722	#N/A	#N/A	#N/A	19	1669855	1670140	.	--	--	--	--	--	--	--	--	--	--	--	--	--
novel.1159	TRUE	TRUE	FALSE	60.2334	43.2478	48.7871	3.4461	3.2296	3.1019	3.154	0.7038	2.2182	50.7561	3.2592	2.02533	7.07274	0.142069	1.00954	-4.35214	1.96418e-16	6.36464e-16	-0.71717	0.140725	0.23538	-3.63382	7.28786e-68	6.61778e-67	19	3365603	3365958	.	--	--	--	--	hypothetical protein I3760_11G168300 [Carya illinoinensis]	--	A0A822XFJ8_NELNU SubName: Full=Uncharacterized protein {ECO:0000313|EMBL:DAD17789.1};	--	GO:0016021,integral component of membrane; GO:0005575,cellular_component; GO:0016020,membrane; GO:0031224,intrinsic component of membrane; GO:0110165,cellular anatomical entity	--	--	--	--
novel.1162	TRUE	TRUE	FALSE	4.5703	5.4276	4.4133	0.1111	0.2998	0.1358	0	0.1232	0	4.80373	0.182233	0.0410667	0.445772	0.0837415	0.058077	-6.22708	1.18054e-08	2.61682e-08	#N/A	#N/A	#N/A	-4.39728	4.44423e-14	1.31208e-13	19	4082373	4082953	.	--	--	K17756 long-chain-alcohol oxidase [EC:1.1.3.20] | (RefSeq) long-chain-alcohol oxidase FAO4A (A)	--	PREDICTED: long-chain-alcohol oxidase FAO4A-like [Vitis vinifera]	FAO4A_ARATH RecName: Full=Long-chain-alcohol oxidase FAO4A; EC=1.1.3.20; AltName: Full=Long-chain fatty alcohol oxidase 4A;	A0A438FKE7_VITVI SubName: Full=Long-chain-alcohol oxidase FAO4A {ECO:0000313|EMBL:RVW60466.1};	--	GO:0016021,integral component of membrane; GO:0050660,flavin adenine dinucleotide binding; GO:0046577,long-chain-alcohol oxidase activity; GO:0000166,nucleotide binding; GO:0003674,molecular_function; GO:0005488,binding; GO:0036094,small molecule binding; GO:0043167,ion binding; GO:0043168,anion binding; GO:0097159,organic cyclic compound binding; GO:1901265,nucleoside phosphate binding; GO:19013…	--	--	--	--
novel.1188	TRUE	TRUE	FALSE	9.0762	9.4093	11.0431	1.5207	1.0099	0.7145	0.1849	0.7781	1.3352	9.84287	1.0817	0.766067	0.859519	0.333023	0.469685	-3.36078	3.16398e-10	7.6942e-10	#N/A	#N/A	#N/A	-2.84081	3.24328e-11	8.44418e-11	19	10030482	10030757	+	--	--	K19307 25S rRNA (uracil2634-N3)-methyltransferase [EC:2.1.1.313] | (RefSeq) uncharacterized LOC100853612 (A)	--	PREDICTED: uncharacterized protein LOC100853612 [Vitis vinifera]	--	D7UAS9_VITVI RecName: Full=DUF2431 domain-containing protein {ECO:0000259|Pfam:PF10354};	--	GO:0005737,cytoplasm; GO:0070042,rRNA (uridine-N3-)-methyltransferase activity; GO:0070475,rRNA base methylation; GO:0003674,molecular_function; GO:0003824,catalytic activity; GO:0008168,methyltransferase activity; GO:0008170,N-methyltransferase activity; GO:0008173,RNA methyltransferase activity; GO:0008649,rRNA methyltransferase activity; GO:0008757,S-adenosylmethionine-dependent methyltransfer…	--	--	--	--
novel.1191	TRUE	TRUE	FALSE	6.7221	8.361	5.6798	1.0829	0.2922	0.5788	0.428	0.6003	0.1104	6.92097	0.6513	0.379567	1.10359	0.326847	0.202912	-3.77885	1.14844e-12	3.16872e-12	#N/A	#N/A	#N/A	-3.06574	4.98257e-13	1.40365e-12	19	12475283	12475759	.	--	--	--	--	hypothetical protein VITISV_041237 [Vitis vinifera]	--	A5AW15_VITVI RecName: Full=NB-ARC domain-containing protein {ECO:0000259|Pfam:PF00931};	--	GO:0043531,ADP binding; GO:0006952,defense response; GO:0000166,nucleotide binding; GO:0003674,molecular_function; GO:0005488,binding; GO:0017076,purine nucleotide binding; GO:0030554,adenyl nucleotide binding; GO:0032553,ribonucleotide binding; GO:0032555,purine ribonucleotide binding; GO:0032559,adenyl ribonucleotide binding; GO:0036094,small molecule binding; GO:0043167,ion binding; GO:0043168…	--	--	--	--
novel.1192	TRUE	TRUE	FALSE	2.2773	2.0621	2.3903	0.4466	0.0689	0.0779	0.1009	0.0354	0.2601	2.24323	0.1978	0.132133	0.136135	0.175967	0.0943545	-3.87228	2.22393e-09	5.15001e-09	#N/A	#N/A	#N/A	-3.13078	3.20233e-09	7.50227e-09	19	12476073	12477084	.	--	--	K00901 diacylglycerol kinase (ATP) [EC:2.7.1.107] | (RefSeq) uncharacterized protein LOC110754890 (A)	ko00561: Glycerolipid metabolism; ko00564: Glycerophospholipid metabolism; ko01100: Metabolic pathways; ko01110: Biosynthesis of secondary metabolites; ko04070: Phosphatidylinositol signaling system	PREDICTED: disease resistance RPP13-like protein 4 [Vitis vinifera]	R13L4_ARATH RecName: Full=Disease resistance RPP13-like protein 4; AltName: Full=Disease resistance protein ZAR1 {ECO:0000305}; AltName: Full=Protein HOPZ-ACTIVATED RESISTANCE 1 {ECO:0000303|PubMed:20368970}; Short=AtZAR1 {ECO:0000303|PubMed:28652264};	A0A438G404_VITVI SubName: Full=Disease resistance RPP13-like protein 4 {ECO:0000313|EMBL:RVW66916.1};	Apoptotic ATPase	GO:0005634,nucleus; GO:0005886,plasma membrane; GO:0043531,ADP binding; GO:0043621,protein self-association; GO:0042742,defense response to bacterium; GO:0050829,defense response to Gram-negative bacterium; GO:0050776,regulation of immune response; GO:0000166,nucleotide binding; GO:0003674,molecular_function; GO:0005488,binding; GO:0017076,purine nucleotide binding; GO:0030554,adenyl nucleotide b…	PF00931.25:NB-ARC domain	--	--	--
novel.120	FALSE	TRUE	FALSE	2.896	4.423	2.7266	0.9797	0.9063	0.7979	0.3688	0.2069	0.4565	3.34853	0.894633	0.344067	0.762904	0.0746766	0.103389	-3.0043	2.9402e-08	6.34111e-08	#N/A	#N/A	#N/A	-1.57649	3.82354e-05	6.77023e-05	10	16718931	16720091	+	--	--	K09291 nucleoprotein TPR | (RefSeq) LOW QUALITY PROTEIN: nuclear-pore anchor (A)	ko03013: Nucleocytoplasmic transport	PREDICTED: GEM-like protein 4 [Vitis vinifera]	GEML4_ARATH RecName: Full=GEM-like protein 4;	A0A438K4Q2_VITVI SubName: Full=GEM-like protein 4 {ECO:0000313|EMBL:RVX16179.1};	--	--	PF02893.23:GRAM domain	--	--	--
novel.1225	FALSE	TRUE	FALSE	5.1308	4.1904	3.5702	1.1183	1.5741	1.1285	0.3075	0.539	0.555	4.29713	1.27363	0.467167	0.641567	0.212503	0.11309	-2.85731	1.17135e-09	2.76285e-09	#N/A	#N/A	#N/A	-1.42938	2.12997e-05	3.84341e-05	19	21722862	21752387	+	--	--	K13459 disease resistance protein RPS2 | (RefSeq) probable disease resistance protein At1g12280 (A)	ko04626: Plant-pathogen interaction	putative disease resistance protein [Vitis vinifera]	DRL3_ARATH RecName: Full=Probable disease resistance protein At1g15890;	A0A438FXF2_VITVI SubName: Full=Putative disease resistance protein {ECO:0000313|EMBL:RVW64629.1};	Apoptotic ATPase	GO:0043531,ADP binding; GO:0005524,ATP binding; GO:0006952,defense response; GO:0000166,nucleotide binding; GO:0003674,molecular_function; GO:0005488,binding; GO:0017076,purine nucleotide binding; GO:0030554,adenyl nucleotide binding; GO:0032553,ribonucleotide binding; GO:0032555,purine ribonucleotide binding; GO:0032559,adenyl ribonucleotide binding; GO:0036094,small molecule binding; GO:0043167…	PF00931.25:NB-ARC domain	--	--	--
novel.1226	TRUE	TRUE	FALSE	1.9241	1.781	1.6436	0.2384	0.4117	0.4078	0.0754	0.3701	0.2333	1.7829	0.352633	0.226267	0.114522	0.0807909	0.120414	-2.58369	0.000159524	0.000262564	#N/A	#N/A	#N/A	-2.02486	0.000228177	0.000376772	19	21722862	21752400	-	--	--	K13459 disease resistance protein RPS2 | (RefSeq) probable disease resistance protein At1g12280 (A)	ko04626: Plant-pathogen interaction	putative disease resistance protein [Vitis vinifera]	DRL3_ARATH RecName: Full=Probable disease resistance protein At1g15890;	A0A438FXF2_VITVI SubName: Full=Putative disease resistance protein {ECO:0000313|EMBL:RVW64629.1};	Apoptotic ATPase	GO:0043531,ADP binding; GO:0005524,ATP binding; GO:0006952,defense response; GO:0000166,nucleotide binding; GO:0003674,molecular_function; GO:0005488,binding; GO:0017076,purine nucleotide binding; GO:0030554,adenyl nucleotide binding; GO:0032553,ribonucleotide binding; GO:0032555,purine ribonucleotide binding; GO:0032559,adenyl ribonucleotide binding; GO:0036094,small molecule binding; GO:0043167…	PF00931.25:NB-ARC domain	--	--	--
novel.1227	TRUE	TRUE	FALSE	5.4326	4.39	6.5783	1.0002	0.7796	1.2897	1.0541	0.4928	0.0906	5.46697	1.02317	0.545833	0.8937	0.20888	0.395131	-3.00139	7.18191e-10	1.712e-09	#N/A	#N/A	#N/A	-2.10081	4.48618e-09	1.04192e-08	19	21723621	21753065	-	--	--	K13459 disease resistance protein RPS2 | (RefSeq) probable disease resistance protein At1g12280 (A)	ko04626: Plant-pathogen interaction	PREDICTED: probable disease resistance protein At1g12280 [Vitis vinifera]	DRL18_ARATH RecName: Full=Probable disease resistance protein At1g61310;	A0A438FX96_VITVI SubName: Full=Putative disease resistance protein {ECO:0000313|EMBL:RVW64580.1};	Apoptotic ATPase	GO:0043531,ADP binding; GO:0005524,ATP binding; GO:0006952,defense response; GO:0000166,nucleotide binding; GO:0003674,molecular_function; GO:0005488,binding; GO:0017076,purine nucleotide binding; GO:0030554,adenyl nucleotide binding; GO:0032553,ribonucleotide binding; GO:0032555,purine ribonucleotide binding; GO:0032559,adenyl ribonucleotide binding; GO:0036094,small molecule binding; GO:0043167…	PF00931.25:NB-ARC domain	--	--	--
novel.1232	TRUE	TRUE	FALSE	13.7741	15.6562	18.2629	1.7936	1.6874	1.7977	0.727	0.6118	0.5249	15.8977	1.75957	0.621233	1.84049	0.051057	0.0827762	-4.35077	1.73047e-39	1.01626e-38	-1.49492	0.00157968	0.00497238	-2.85219	9.30204e-39	5.23786e-38	19	23243524	23244225	+	--	--	K14709 solute carrier family 39 (zinc transporter), member 1/2/3 | (RefSeq) zinc transporter 1-like (A)	--	PREDICTED: zinc transporter 1-like [Vitis vinifera]	ZIP1_ARATH RecName: Full=Zinc transporter 1; AltName: Full=ZRT/IRT-like protein 1; Flags: Precursor;	A0A438DMV7_VITVI SubName: Full=Zinc transporter 1 {ECO:0000313|EMBL:RVW36788.1};	Fe2+/Zn2+ regulated transporter	GO:0016021,integral component of membrane; GO:0016020,membrane; GO:0005886,plasma membrane; GO:0005385,zinc ion transmembrane transporter activity; GO:0071577,zinc ion transmembrane transport; GO:0003674,molecular_function; GO:0005215,transporter activity; GO:0008324,cation transmembrane transporter activity; GO:0015075,ion transmembrane transporter activity; GO:0015318,inorganic molecular entity…	PF02535.25:ZIP Zinc transporter	--	--	--
novel.1240	TRUE	TRUE	FALSE	4.2365	2.3869	4.4466	0	0	0	0	0	0	3.69	0	0	0.925414	0	0	-6.56885	9.24137e-07	1.7969e-06	#N/A	#N/A	#N/A	-6.94358	1.2173e-07	2.57959e-07	2	1151105	1151376	.	--	--	--	--	hypothetical protein LOK49_LG11G02784 [Camellia lanceoleosa]	--	A0A6J5U1I6_PRUAR SubName: Full=Uncharacterized protein {ECO:0000313|EMBL:CAB4270200.1};	--	--	--	--	--	--
novel.1241	TRUE	TRUE	FALSE	0.2951	0.3824	0.5698	1.8633	1.9698	2.3226	4.208	5.1854	5.8907	0.415767	2.0519	5.0947	0.114601	0.19629	0.689947	3.94135	5.78006e-22	2.23954e-21	1.3239	1.85728e-07	1.14006e-06	2.62429	1.65642e-08	3.71285e-08	2	1201845	1202693	.	--	--	--	--	uncharacterized protein LOC117934459 [Vitis riparia]	--	A0A438E602_VITVI SubName: Full=Uncharacterized protein {ECO:0000313|EMBL:RVW43181.1};	--	--	--	--	--	--
novel.1246	TRUE	TRUE	FALSE	26.4284	23.017	27.9158	0.1184	0.2556	0.3857	0.0624	0	0.1609	25.7871	0.253233	0.0744333	2.0507	0.109138	0.066236	-8.31479	2.12611e-50	1.50223e-49	#N/A	#N/A	#N/A	-6.39337	2.96462e-124	4.65826e-123	2	1930636	1933051	+	--	--	--	--	PREDICTED: uncharacterized protein LOC104881930 [Vitis vinifera]	--	A0A438I4R7_VITVI SubName: Full=Uncharacterized protein {ECO:0000313|EMBL:RVW91700.1};	--	--	PF03080.18:Neprosin	--	--	--
novel.1247	TRUE	TRUE	FALSE	4.2611	3.7052	3.1172	0	0	0.3049	0	0	0.1357	3.6945	0.101633	0.0452333	0.467057	0.143731	0.0639696	-6.12028	1.87866e-06	3.57129e-06	#N/A	#N/A	#N/A	-4.99685	1.56576e-07	3.29317e-07	2	1933130	1933730	+	--	--	--	--	hypothetical protein CK203_072265 [Vitis vinifera]	--	A0A438BV70_VITVI RecName: Full=Neprosin domain-containing protein {ECO:0000259|Pfam:PF03080};	--	--	PF03080.18:Neprosin	--	--	--
novel.1250	FALSE	TRUE	FALSE	24.2089	19.5323	22.5021	57.5621	61.2191	68.2777	93.5024	73.8955	79.4427	22.0811	62.353	82.2802	1.93228	4.44749	8.25212	2.22403	4.14061e-65	3.61081e-64	0.405599	0.000197315	0.000755979	1.82291	4.63728e-48	3.10427e-47	2	2430317	2430703	.	--	--	--	--	hypothetical protein GOBAR_AA12502 [Gossypium barbadense]	--	A0A2N9I977_FAGSY SubName: Full=Uncharacterized protein {ECO:0000313|EMBL:SPD22506.1};	--	--	--	--	--	--
novel.1254	TRUE	TRUE	FALSE	57.535	37.2489	50.0961	0.9373	0.3372	0.3817	0	0.4618	0.3396	48.2933	0.552067	0.267133	8.3793	0.273006	0.195369	-7.05432	8.46001e-30	4.02579e-29	#N/A	#N/A	#N/A	-6.08831	7.96736e-49	5.40071e-48	2	3267914	3268223	.	--	--	--	--	hypothetical protein JRO89_XS13G0163800 [Xanthoceras sorbifolium]	--	A0A5N6R596_9ROSI SubName: Full=Uncharacterized protein {ECO:0000313|EMBL:KAE8055295.1};	--	--	--	--	--	--
novel.1262	TRUE	TRUE	FALSE	21.5247	16.4027	14.4242	0.1196	0.0645	0	0	0.2651	0.2925	17.4505	0.0613667	0.185867	2.99196	0.0488767	0.131903	-6.16231	2.16274e-25	9.21715e-25	#N/A	#N/A	#N/A	-7.73988	2.08525e-19	7.50531e-19	2	4440791	4441751	+	--	--	--	--	unnamed protein product, partial [Vitis vinifera]	--	D7TWC3_VITVI SubName: Full=Uncharacterized protein {ECO:0000313|EMBL:CBI34798.3};	--	GO:0016021,integral component of membrane; GO:0005575,cellular_component; GO:0016020,membrane; GO:0031224,intrinsic component of membrane; GO:0110165,cellular anatomical entity	--	--	--	--
novel.127	FALSE	TRUE	FALSE	32.0184	31.6624	31.1408	6.457	6.5677	6.165	4.1064	5.1013	3.9937	31.6072	6.39657	4.40047	0.360399	0.169865	0.497695	-2.49976	4.33098e-35	2.31524e-34	-0.521257	0.0556114	0.109983	-1.97963	1.83634e-33	9.26736e-33	10_random	28011	29311	+	--	--	--	--	Protein STRUBBELIG-receptor family 8 [Vitis vinifera]	SRF8_ARATH RecName: Full=Protein STRUBBELIG-RECEPTOR FAMILY 8; AltName: Full=Leucine-rich repeat receptor kinase-like protein SRF8; Flags: Precursor;	A0A438EEC5_VITVI SubName: Full=Protein STRUBBELIG-receptor family 8 {ECO:0000313|EMBL:RVW45988.1};	--	GO:0016021,integral component of membrane; GO:0005886,plasma membrane; GO:0005524,ATP binding; GO:0004714,transmembrane receptor protein tyrosine kinase activity; GO:0006468,protein phosphorylation; GO:0000166,nucleotide binding; GO:0003674,molecular_function; GO:0005488,binding; GO:0017076,purine nucleotide binding; GO:0030554,adenyl nucleotide binding; GO:0032553,ribonucleotide binding; GO:0032…	PF08263.15:Leucine rich repeat N-terminal domain	--	--	--
novel.1273	TRUE	TRUE	FALSE	0	0	0.069	2.1646	2.5348	2.1379	2.1842	1.2765	2.253	0.023	2.2791	1.90457	0.0325269	0.181135	0.444998	6.58859	2.55777e-07	5.16951e-07	-0.271196	0.445452	0.572244	6.85391	3.34075e-08	7.33796e-08	2	9955597	9956297	.	--	--	K16281 RING-H2 zinc finger protein RHA1 | (RefSeq) E3 ubiquitin-protein ligase RHA1B-like (A)	--	PREDICTED: probable E3 ubiquitin-protein ligase RHA4A [Vitis vinifera]	BRH1_ARATH RecName: Full=Brassinosteroid-responsive RING protein 1 {ECO:0000303|PubMed:12012249};	A0A438H627_VITVI SubName: Full=E3 ubiquitin-protein ligase ATL15 {ECO:0000313|EMBL:RVW80026.1};	FOG: Predicted E3 ubiquitin ligase	GO:0016021,integral component of membrane; GO:0061630,ubiquitin protein ligase activity; GO:0008270,zinc ion binding; GO:0009742,brassinosteroid mediated signaling pathway; GO:0016567,protein ubiquitination; GO:1901371,regulation of leaf morphogenesis; GO:1905421,regulation of plant organ morphogenesis; GO:0009741,response to brassinosteroid; GO:0010200,response to chitin; GO:0003674,molecular_fu…	PF13639.9:Ring finger domain	--	--	--
novel.128	FALSE	TRUE	FALSE	77.143	79.0037	73.9098	22.4049	19.8131	18.9113	14.0199	15.0929	15.4762	76.6855	20.3764	14.863	2.10459	1.48084	0.616356	-2.03833	4.38299e-58	3.43556e-57	-0.448124	0.00523781	0.0144272	-1.5848	7.59012e-48	5.05757e-47	10_random	32736	33744	+	--	--	K13436 pto-interacting protein 1 [EC:2.7.11.1] | (RefSeq) PTI1-like tyrosine-protein kinase 1 isoform X2 (A)	ko04626: Plant-pathogen interaction	PREDICTED: protein STRUBBELIG-RECEPTOR FAMILY 8 [Vitis vinifera]	SRF8_ARATH RecName: Full=Protein STRUBBELIG-RECEPTOR FAMILY 8; AltName: Full=Leucine-rich repeat receptor kinase-like protein SRF8; Flags: Precursor;	D7TR67_VITVI SubName: Full=Uncharacterized protein {ECO:0000313|EMBL:CBI32990.3};	Serine/threonine protein kinase	GO:0016021,integral component of membrane; GO:0005886,plasma membrane; GO:0005524,ATP binding; GO:0004714,transmembrane receptor protein tyrosine kinase activity; GO:0006468,protein phosphorylation; GO:0000166,nucleotide binding; GO:0003674,molecular_function; GO:0005488,binding; GO:0017076,purine nucleotide binding; GO:0030554,adenyl nucleotide binding; GO:0032553,ribonucleotide binding; GO:0032…	--	--	--	--
novel.1287	FALSE	TRUE	FALSE	339.051	292.351	156.295	807.506	466.022	457.262	1030.28	1842.81	2850.75	262.566	576.93	1907.95	77.5254	163.081	744.629	3.192	2.04119e-10	5.0111e-10	1.73643	0.000406861	0.00146096	1.45959	0.000425398	0.000687237	2	18714947	18715449	.	--	--	--	--	hypothetical protein VITISV_022571 [Vitis vinifera]	--	A5B940_VITVI SubName: Full=Uncharacterized protein {ECO:0000313|EMBL:CAN61120.1};	FOG: Zn-finger	--	--	--	--	--
novel.1288	FALSE	TRUE	FALSE	2.0996	2.2785	1.9575	1.0731	1.8629	1.7097	0.4425	0	0	2.11187	1.54857	0.1475	0.131334	0.341974	0.208597	-3.55666	0.0147586	0.0201694	-3.42286	0.0238026	0.053482	-0.128742	0.734785	0.764937	3	860144	860835	.	--	--	K14488 SAUR family protein | (RefSeq) auxin-responsive protein SAUR21 (A)	ko04075: Plant hormone signal transduction	PREDICTED: auxin-responsive protein SAUR21 [Vitis vinifera]	SAU21_ARATH RecName: Full=Auxin-responsive protein SAUR21 {ECO:0000305}; AltName: Full=Protein SMALL AUXIN UP RNA 21 {ECO:0000303|PubMed:12036261};	A0A438I926_VITVI SubName: Full=Auxin-responsive protein SAUR20 {ECO:0000313|EMBL:RVW93200.1};	--	GO:0005886,plasma membrane; GO:0009734,auxin-activated signaling pathway; GO:0040008,regulation of growth; GO:0009733,response to auxin; GO:0007154,cell communication; GO:0007165,signal transduction; GO:0008150,biological_process; GO:0009719,response to endogenous stimulus; GO:0009725,response to hormone; GO:0009755,hormone-mediated signaling pathway; GO:0009987,cellular process; GO:0010033,respo…	PF02519.17:Auxin responsive protein	--	--	--
novel.1298	TRUE	TRUE	FALSE	14.0092	11.3554	10.3943	0.204	0.1651	0.5607	0.1613	0.0565	0.2495	11.9196	0.309933	0.155767	1.52876	0.178029	0.078889	-6.04843	1.33877e-21	5.13295e-21	#N/A	#N/A	#N/A	-4.99181	2.00926e-32	9.96374e-32	3	4353922	4354744	-	--	--	--	--	PREDICTED: B3 domain-containing protein At5g60140-like [Vitis vinifera]	REM22_ARATH RecName: Full=B3 domain-containing protein REM22; AltName: Full=Protein REPRODUCTIVE MERISTEM 22;	A0A438EPT8_VITVI RecName: Full=TF-B3 domain-containing protein {ECO:0000259|PROSITE:PS50863};	--	GO:0005634,nucleus; GO:0003677,DNA binding; GO:0003674,molecular_function; GO:0003676,nucleic acid binding; GO:0005488,binding; GO:0097159,organic cyclic compound binding; GO:1901363,heterocyclic compound binding; GO:0005575,cellular_component; GO:0005622,intracellular anatomical structure; GO:0043226,organelle; GO:0043227,membrane-bounded organelle; GO:0043229,intracellular organelle; GO:0043231…	PF02362.24:B3 DNA binding domain	B3	TF	B3->B3
novel.13	TRUE	TRUE	FALSE	3.416	3.6303	3.9094	0.3261	0	0.1992	0.6444	0.1808	0.1329	3.6519	0.1751	0.319367	0.202008	0.134216	0.230664	-3.23716	4.67138e-06	8.65913e-06	#N/A	#N/A	#N/A	-4.03871	6.16175e-08	1.33122e-07	1	4416373	4416799	-	--	--	--	--	--	--	--	--	--	--	--	--	--
novel.1302	TRUE	TRUE	FALSE	13.2641	13.9533	13.2722	0.2381	0.6167	0.2036	0.0753	0.132	0.2329	13.4965	0.3528	0.146733	0.323	0.187136	0.0651779	-6.21999	4.88453e-48	3.3243e-47	#N/A	#N/A	#N/A	-4.92473	3.4295e-76	3.43754e-75	3	4860071	4864391	+	--	--	--	--	PREDICTED: B3 domain-containing protein Os01g0723500 [Vitis vinifera]	Y1235_ORYSJ RecName: Full=B3 domain-containing protein Os01g0723500;	A0A438EPX5_VITVI SubName: Full=B3 domain-containing protein {ECO:0000313|EMBL:RVW49770.1};	--	GO:0005634,nucleus; GO:0003677,DNA binding; GO:0003674,molecular_function; GO:0003676,nucleic acid binding; GO:0005488,binding; GO:0097159,organic cyclic compound binding; GO:1901363,heterocyclic compound binding; GO:0005575,cellular_component; GO:0005622,intracellular anatomical structure; GO:0043226,organelle; GO:0043227,membrane-bounded organelle; GO:0043229,intracellular organelle; GO:0043231…	PF02362.24:B3 DNA binding domain	B3	TF	B3->B3
novel.1308	FALSE	TRUE	FALSE	2.184	1.8991	1.9173	0.3838	0.7824	0.1563	0.6068	0.2837	0	2.00013	0.440833	0.296833	0.130226	0.258766	0.247899	-2.42271	0.000117833	0.000196093	#N/A	#N/A	#N/A	-1.84596	0.000316306	0.00051636	3	7526837	7530135	+	--	--	--	--	--	--	--	--	--	--	--	--	--
novel.1310	FALSE	TRUE	FALSE	20.0785	13.6291	13.8491	3.3271	3.4575	4.0642	2.7272	1.5027	2.4112	15.8522	3.61627	2.2137	2.98977	0.321179	0.519041	-2.54541	2.23417e-11	5.78589e-11	#N/A	#N/A	#N/A	-1.81139	2.0764e-09	4.91218e-09	3	7774164	7774425	.	--	--	--	--	hypothetical protein VITISV_043993 [Vitis vinifera]	--	A5BIF3_VITVI RecName: Full=Protein kinase domain-containing protein {ECO:0000259|PROSITE:PS50011};	Serine/threonine protein kinase	GO:0005524,ATP binding; GO:0004714,transmembrane receptor protein tyrosine kinase activity; GO:0000166,nucleotide binding; GO:0003674,molecular_function; GO:0005488,binding; GO:0017076,purine nucleotide binding; GO:0030554,adenyl nucleotide binding; GO:0032553,ribonucleotide binding; GO:0032555,purine ribonucleotide binding; GO:0032559,adenyl ribonucleotide binding; GO:0035639,purine ribonucleosi…	--	--	--	--
novel.1311	TRUE	TRUE	FALSE	0	0.1139	0.0594	24.5111	21.6578	27.5194	20.3773	17.8079	16.8152	0.0577667	24.5628	18.3335	0.0465138	2.39327	1.50096	8.60101	3.3867e-24	1.3938e-23	-0.415671	0.000927963	0.00308747	9.02085	1.08204e-26	4.7346e-26	3	8260057	8260870	.	--	--	K16296 serine carboxypeptidase-like clade I [EC:3.4.16.-] | (RefSeq) serine carboxypeptidase-like 7 (A)	--	PREDICTED: uncharacterized protein LOC104878845 [Vitis vinifera]	--	A5BIH8_VITVI SubName: Full=Uncharacterized protein {ECO:0000313|EMBL:CAN67966.1};	--	--	--	--	--	--
novel.1317	TRUE	TRUE	FALSE	0.2409	0.758	0.6513	2.5455	3.1826	3.2991	2.2574	1.6863	1.7717	0.550067	3.00907	1.90513	0.222911	0.331224	0.251518	2.10927	2.53527e-06	4.78135e-06	-0.656952	0.0153668	0.0367786	2.76531	9.84373e-14	2.8591e-13	3	10005862	10045142	-	--	--	K09264 MADS-box transcription factor, plant | (RefSeq) MADS-box transcription factor 23 (A)	--	MADS-box transcription factor 23-like isoform X3 [Vitis riparia]	ANR1_ARATH RecName: Full=MADS-box transcription factor ANR1; AltName: Full=Protein AGAMOUS-LIKE 44; AltName: Full=Protein ARABIDOPSIS NITRATE REGULATED 1;	A0A8B8JVN9_ABRPR SubName: Full=MADS-box transcription factor ANR1-like {ECO:0000313|RefSeq:XP_027335587.1};	MADS box transcription factor	GO:0005634,nucleus; GO:0003700,DNA-binding transcription factor activity; GO:0000981,DNA-binding transcription factor activity, RNA polymerase II-specific; GO:0046983,protein dimerization activity; GO:0000978,RNA polymerase II cis-regulatory region sequence-specific DNA binding; GO:0000976,transcription cis-regulatory region binding; GO:0071249,cellular response to nitrate; GO:0048527,lateral roo…	PF01486.20:K-box region	--	--	--
novel.132	FALSE	TRUE	TRUE	3.4143	3.2634	2.3652	0.7533	1.3936	0.5112	0.189	0.1591	0.195	3.0143	0.886033	0.181033	0.463099	0.372264	0.0157015	-3.74592	3.84203e-28	1.76144e-27	-2.29187	2.80477e-07	1.68208e-06	-1.44018	5.86864e-08	1.26891e-07	10_random	71049	76154	-	--	--	K15333 tRNA guanosine-2'-O-methyltransferase [EC:2.1.1.34] | (RefSeq) uncharacterized protein LOC104224633 (A)	--	PREDICTED: subtilisin-like protease SBT2.4 [Vitis vinifera]	SBT24_ARATH RecName: Full=Subtilisin-like protease SBT2.4 {ECO:0000303|PubMed:16193095}; EC=3.4.21.- {ECO:0000305}; AltName: Full=Protein ABNORMAL LEAF SHAPE 1 {ECO:0000303|PubMed:11731449}; AltName: Full=Subtilase subfamily 2 member 4 {ECO:0000303|PubMed:16193095}; Short=AtSBT2.4 {ECO:0000303|PubMed:16193095}; Flags: Precursor;	D7TR70_VITVI SubName: Full=Uncharacterized protein {ECO:0000313|EMBL:CBI32993.3};	--	GO:0005576,extracellular region; GO:0004252,serine-type endopeptidase activity; GO:0090558,plant epidermis development; GO:0006508,proteolysis; GO:0003674,molecular_function; GO:0003824,catalytic activity; GO:0004175,endopeptidase activity; GO:0008233,peptidase activity; GO:0008236,serine-type peptidase activity; GO:0016787,hydrolase activity; GO:0017171,serine hydrolase activity; GO:0140096,cata…	PF00082.25:Subtilase family	--	--	--
novel.1322	TRUE	TRUE	FALSE	10.0799	7.1185	18.0972	0	0	0	0.3042	0	0	11.7652	0	0.1014	4.63775	0	0.143401	-6.6119	1.50611e-07	3.10155e-07	#N/A	#N/A	#N/A	-9.92125	4.75537e-14	1.4024e-13	3	13182936	13183606	-	--	--	K14686 solute carrier family 31 (copper transporter), member 1 | (RefSeq) copper transporter 4-like (A)	--	PREDICTED: copper transporter 4-like [Vitis vinifera]	COPT4_ARATH RecName: Full=Copper transporter 4; Short=AtCOPT4;	A5C1J8_VITVI RecName: Full=Copper transport protein {ECO:0000256|RuleBase:RU367022};	Copper transporter	GO:0016021,integral component of membrane; GO:0005886,plasma membrane; GO:0005375,copper ion transmembrane transporter activity; GO:0006878,cellular copper ion homeostasis; GO:0003674,molecular_function; GO:0005215,transporter activity; GO:0008324,cation transmembrane transporter activity; GO:0015075,ion transmembrane transporter activity; GO:0015318,inorganic molecular entity transmembrane trans…	PF04145.18:Ctr copper transporter family	--	--	--
novel.1337	TRUE	TRUE	FALSE	12.8972	14.3102	13.971	77.0361	77.8457	83.9523	74.8715	64.9093	68.2814	13.7261	79.6114	69.3541	0.60228	3.08725	4.13717	2.66235	7.54904e-122	1.1786e-120	-0.193374	0.0222331	0.0503963	2.8596	1.82786e-171	4.04795e-170	3_random	93459	94064	.	--	--	--	--	PREDICTED: uncharacterized protein LOC109124260 [Vitis vinifera]	--	F6I1T5_VITVI SubName: Full=Uncharacterized protein {ECO:0000313|EMBL:CCB60902.1};	--	--	--	--	--	--
novel.1339	TRUE	TRUE	FALSE	1.0982	0.9615	0.9171	0	0.0206	0	0.0302	0.0424	0.0312	0.992267	0.00686667	0.0346	0.0770681	0.00971093	0.00553052	-4.47895	1.71566e-07	3.51788e-07	#N/A	#N/A	#N/A	-6.72023	8.28277e-08	1.77499e-07	3_random	104809	111652	-	--	--	--	--	PREDICTED: uncharacterized protein LOC100267753 [Vitis vinifera]	--	F6I1T6_VITVI SubName: Full=Uncharacterized protein {ECO:0000313|EMBL:CCB60903.1};	--	GO:0005794,Golgi apparatus; GO:0016021,integral component of membrane; GO:0016757,glycosyltransferase activity; GO:0016763,pentosyltransferase activity; GO:0003674,molecular_function; GO:0003824,catalytic activity; GO:0016740,transferase activity; GO:0005575,cellular_component; GO:0005622,intracellular anatomical structure; GO:0005737,cytoplasm; GO:0012505,endomembrane system; GO:0043226,organell…	PF04577.17:Glycosyltransferase 61	--	--	--
novel.1357	TRUE	TRUE	FALSE	4.6479	3.6876	3.1476	0.2334	0.4198	0.1901	0.246	0.1725	0.1903	3.8277	0.2811	0.202933	0.620455	0.099656	0.0313078	-3.92972	1.17811e-12	3.24824e-12	#N/A	#N/A	#N/A	-3.43541	2.11492e-14	6.30724e-14	3_random	847201	849832	+	--	--	K19307 25S rRNA (uracil2634-N3)-methyltransferase [EC:2.1.1.313] | (RefSeq) uncharacterized protein At4g26485 (A)	--	unnamed protein product, partial [Vitis vinifera]	Y4648_ARATH RecName: Full=Uncharacterized protein At4g26485;	A0A438DJB5_VITVI RecName: Full=DUF2431 domain-containing protein {ECO:0000259|Pfam:PF10354};	Uncharacterized conserved protein	GO:0005737,cytoplasm; GO:0070042,rRNA (uridine-N3-)-methyltransferase activity; GO:0070475,rRNA base methylation; GO:0003674,molecular_function; GO:0003824,catalytic activity; GO:0008168,methyltransferase activity; GO:0008170,N-methyltransferase activity; GO:0008173,RNA methyltransferase activity; GO:0008649,rRNA methyltransferase activity; GO:0008757,S-adenosylmethionine-dependent methyltransfer…	PF10354.12:rRNA (uridine-N3-)-methyltransferase BTM5-like	--	--	--
novel.1359	TRUE	TRUE	FALSE	25.8962	22.0428	25.3835	0.7547	0.6335	0.8707	0.464	0.1859	0.2051	24.4408	0.752967	0.285	1.70854	0.0968443	0.126815	-6.15058	1.12739e-49	7.87519e-49	#N/A	#N/A	#N/A	-4.70405	1.80645e-80	1.89652e-79	3_random	961588	964491	-	--	--	K22314 glucosinolate gamma-glutamyl hydrolase [EC:3.4.19.16] | (RefSeq) gamma-glutamyl peptidase 5 (A)	--	unnamed protein product, partial [Vitis vinifera]	GGP5_ARATH RecName: Full=Gamma-glutamyl peptidase 5 {ECO:0000305}; EC=3.4.19.- {ECO:0000305};	F6I1U6_VITVI RecName: Full=GATase domain-containing protein {ECO:0000259|Pfam:PF00117};	Predicted glutamine synthetase	GO:0005829,cytosol; GO:0008233,peptidase activity; GO:0006508,proteolysis; GO:0003674,molecular_function; GO:0003824,catalytic activity; GO:0016787,hydrolase activity; GO:0140096,catalytic activity, acting on a protein; GO:0006807,nitrogen compound metabolic process; GO:0008150,biological_process; GO:0008152,metabolic process; GO:0019538,protein metabolic process; GO:0043170,macromolecule metabol…	PF00117.31:Glutamine amidotransferase class-I	--	--	--
novel.1362	FALSE	TRUE	FALSE	4.8654	5.5077	5.1427	1.6312	1.646	1.5009	0.8707	1.0099	0.829	5.17193	1.5927	0.9032	0.263031	0.065193	0.0773451	-2.17793	2.402e-18	8.32078e-18	-0.802227	0.00807305	0.0210513	-1.3737	2.64924e-12	7.24424e-12	3_random	1082887	1087597	+	--	--	--	--	PREDICTED: uncharacterized protein LOC100853636 [Vitis vinifera]	--	F6I1U8_VITVI SubName: Full=Uncharacterized protein {ECO:0000313|EMBL:CCB60915.1};	--	GO:0003676,nucleic acid binding; GO:0008270,zinc ion binding; GO:0003674,molecular_function; GO:0005488,binding; GO:0097159,organic cyclic compound binding; GO:1901363,heterocyclic compound binding; GO:0043167,ion binding; GO:0043169,cation binding; GO:0046872,metal ion binding; GO:0046914,transition metal ion binding	PF12874.10:Zinc-finger of C2H2 type	--	--	--
novel.1368	TRUE	TRUE	FALSE	0.2037	0.0943	0	1.214	1.0622	1.6833	3.5788	2.728	3.4775	0.0993333	1.31983	3.26143	0.0832363	0.264376	0.379455	5.37681	9.2303e-16	2.91948e-15	1.31171	1.03015e-05	4.90248e-05	4.07085	3.30958e-08	7.27205e-08	4	793376	794359	.	--	--	K00924 kinase [EC:2.7.1.-] | (RefSeq) receptor-like protein kinase HSL1 (A)	--	hypothetical protein VITISV_009349 [Vitis vinifera]	BAME1_ARATH RecName: Full=Leucine-rich repeat receptor-like serine/threonine-protein kinase BAM1; EC=2.7.11.1; AltName: Full=Protein BARELY ANY MERISTEM 1; Flags: Precursor;	A5B6Z0_VITVI RecName: Full=LRRNT_2 domain-containing protein {ECO:0000259|Pfam:PF08263};	--	GO:0016021,integral component of membrane; GO:0005886,plasma membrane; GO:0005524,ATP binding; GO:0042802,identical protein binding; GO:0043621,protein self-association; GO:0106310,protein serine kinase activity; GO:0004674,protein serine/threonine kinase activity; GO:0033612,receptor serine/threonine kinase binding; GO:0030154,cell differentiation; GO:0048437,floral organ development; GO:0048229…	PF12799.10:Leucine Rich repeats (2 copies)	--	--	--
novel.1370	TRUE	TRUE	FALSE	0	0	0	6.1916	4.892	6.1453	2.5344	3.5547	6.0397	0	5.74297	4.04293	0	0.602021	1.47209	8.3806	1.93963e-11	5.03544e-11	-0.506742	0.0832237	0.153601	8.88666	2.1295e-13	6.10319e-13	4	1260240	1260823	.	--	--	K13993 HSP20 family protein | (RefSeq) 17.1 kDa class II heat shock protein-like (A)	ko04141: Protein processing in endoplasmic reticulum	PREDICTED: 17.1 kDa class II heat shock protein-like [Vitis vinifera]	HSP21_PEA RecName: Full=17.1 kDa class II heat shock protein;	A0A438EXH0_VITVI SubName: Full=17.7 kDa class II heat shock protein {ECO:0000313|EMBL:RVW52424.1};	Molecular chaperone (small heat-shock protein Hsp26/Hsp42)	GO:0005737,cytoplasm; GO:0005575,cellular_component; GO:0005622,intracellular anatomical structure; GO:0110165,cellular anatomical entity	PF00011.24:Hsp20/alpha crystallin family	--	--	--
novel.1375	TRUE	TRUE	FALSE	5.3779	4.5652	5.2738	0.0359	0	0	0	0	0	5.0723	0.0119667	0	0.361084	0.0169234	0	-9.75213	3.70696e-16	1.19066e-15	#N/A	#N/A	#N/A	-8.27747	1.61903e-15	5.04412e-15	4	2227632	2240021	+	--	--	K21444 poly(rC)-binding protein 3/4 | (RefSeq) RNA-binding KH domain-containing protein PEPPER-like (A)	--	PREDICTED: RNA-binding KH domain-containing protein PEPPER-like [Vitis vinifera]	PEP_ARATH RecName: Full=RNA-binding KH domain-containing protein PEPPER {ECO:0000303|PubMed:16356489};	A0A438K8Z7_VITVI SubName: Full=RNA-binding KH domain-containing protein PEPPER {ECO:0000313|EMBL:RVX17676.1};	PolyC-binding proteins alphaCP-1 and related KH domain proteins	GO:0005737,cytoplasm; GO:0005634,nucleus; GO:0003729,mRNA binding; GO:0048467,gynoecium development; GO:0009299,mRNA transcription; GO:0048579,negative regulation of long-day photoperiodism, flowering; GO:0048577,negative regulation of short-day photoperiodism, flowering; GO:0010468,regulation of gene expression; GO:0006396,RNA processing; GO:0048367,shoot system development; GO:0003674,molecular…	PF00013.32:KH domain	--	--	--
novel.1383	TRUE	TRUE	FALSE	0.9658	2.1232	0.9326	4.5121	3.694	4.9416	8.2398	9.2282	6.5964	1.34053	4.38257	8.02147	0.553595	0.517501	1.08546	2.90555	1.3299e-13	3.83191e-13	0.88812	0.00101533	0.00334642	2.02664	1.94392e-06	3.80298e-06	4	4198140	4200068	-	--	--	--	--	PREDICTED: uncharacterized protein LOC100261242 [Vitis vinifera]	CV_ARATH RecName: Full=Protein CHLOROPLAST VESICULATION {ECO:0000303|PubMed:25538186}; Flags: Precursor;	A0A438KEQ8_VITVI SubName: Full=Uncharacterized protein {ECO:0000313|EMBL:RVX19688.1};	--	GO:0009941,chloroplast envelope; GO:0031969,chloroplast membrane; GO:0009535,chloroplast thylakoid membrane; GO:0016021,integral component of membrane; GO:0097708,intracellular vesicle; GO:0005773,vacuole; GO:1904821,chloroplast disassembly; GO:0010150,leaf senescence; GO:0009735,response to cytokinin; GO:0006979,response to oxidative stress; GO:1902074,response to salt; GO:0009414,response to wa…	--	--	--	--
novel.1388	FALSE	TRUE	FALSE	1.1164	0.5167	0.8086	1.4389	2.3292	1.6478	4.265	3.8882	2.7862	0.8139	1.8053	3.64647	0.244855	0.380143	0.627449	2.50046	8.73729e-06	1.58854e-05	1.02785	0.0169239	0.0398137	#N/A	#N/A	#N/A	4	4955268	4955626	.	--	--	--	--	--	--	--	--	--	--	--	--	--
novel.1394	FALSE	TRUE	TRUE	0.2687	0.2225	0.3004	0.6014	0.8752	0.4898	2.6938	2.9599	3.0758	0.263867	0.655467	2.90983	0.0319857	0.161917	0.159919	3.79386	1.10973e-49	7.75471e-49	2.15576	4.47985e-27	1.14273e-25	1.63828	4.50377e-06	8.57393e-06	4	5447451	5459323	-	--	--	--	--	hypothetical protein VITISV_031502 [Vitis vinifera]	--	A5C8J7_VITVI SubName: Full=Uncharacterized protein {ECO:0000313|EMBL:CAN79804.1};	--	GO:0016021,integral component of membrane; GO:0020037,heme binding; GO:0017004,cytochrome complex assembly; GO:0003674,molecular_function; GO:0005488,binding; GO:0046906,tetrapyrrole binding; GO:0097159,organic cyclic compound binding; GO:1901363,heterocyclic compound binding; GO:0008150,biological_process; GO:0009987,cellular process; GO:0016043,cellular component organization; GO:0022607,cellul…	--	--	--	--
novel.1403	TRUE	TRUE	FALSE	17.1991	19.1367	17.4901	73.2825	77.9024	73.9838	111.765	113.301	111.846	17.942	75.0562	112.304	0.853116	2.03281	0.70571	2.97347	0	0	0.589408	2.64654e-28	7.18739e-27	2.38853	0	0	4	9836588	9838562	+	--	--	K23618 acyl-activating enzyme 11/12 [EC:6.2.1.2 6.2.1.-] | (RefSeq) butyrate--CoA ligase AAE11, peroxisomal-like (A)	--	PREDICTED: probable acyl-activating enzyme 5, peroxisomal isoform X1 [Vitis vinifera]	CCL4_HUMLU RecName: Full=2-methylpropanoate--CoA ligase CCL4 {ECO:0000305|PubMed:23300257}; Short=HlCCL4 {ECO:0000303|PubMed:23300257}; EC=6.2.1.- {ECO:0000269|PubMed:23300257}; AltName: Full=2-methylbutanoate--CoA ligase CCL4 {ECO:0000305|PubMed:23300257}; EC=6.2.1.- {ECO:0000269|PubMed:23300257}; AltName: Full=Butanoate--CoA ligase CCL3 {ECO:0000305|PubMed:23300257}; EC=6.2.1.- {ECO:0000269|Pub…	A0A438I6Y4_VITVI SubName: Full=Putative acyl-activating enzyme 5, peroxisomal {ECO:0000313|EMBL:RVW92485.1};	Acyl-CoA synthetase	GO:0005829,cytosol; GO:0005524,ATP binding; GO:0047760,butyrate-CoA ligase activity; GO:0016405,CoA-ligase activity; GO:0043759,methylbutanoate-CoA ligase activity; GO:0050218,propionate-CoA ligase activity; GO:0000166,nucleotide binding; GO:0003674,molecular_function; GO:0005488,binding; GO:0017076,purine nucleotide binding; GO:0030554,adenyl nucleotide binding; GO:0032553,ribonucleotide binding…	PF00501.31:AMP-binding enzyme	--	--	--
novel.1406	TRUE	TRUE	FALSE	28.427	24.3258	22.9512	1.9229	1.8567	2.1017	0.8	0.6732	0.3301	25.2347	1.96043	0.6011	2.32603	0.103482	0.198495	-5.04107	1.64064e-76	1.65918e-75	-1.68446	4.12691e-05	0.000178133	-3.36497	6.60583e-89	7.52712e-88	4	10248456	10249528	+	--	--	--	--	hypothetical protein VITISV_008814 [Vitis vinifera]	--	A5B2Z0_VITVI SubName: Full=Uncharacterized protein {ECO:0000313|EMBL:CAN60884.1};	--	--	--	--	--	--
novel.1418	TRUE	FALSE	FALSE	0.2547	0.0786	0.082	2.0794	1.9487	2.4732	0.865	0.6066	0.1785	0.138433	2.1671	0.550033	0.0822247	0.222925	0.283102	#N/A	#N/A	#N/A	-1.95638	0.000212615	0.000810989	4.31112	2.49418e-08	5.52944e-08	4	16772180	16772769	-	--	--	K14488 SAUR family protein | (RefSeq) auxin-responsive protein SAUR21-like (A)	ko04075: Plant hormone signal transduction	Auxin-responsive protein SAUR23 [Vitis vinifera]	SAU23_ARATH RecName: Full=Auxin-responsive protein SAUR23 {ECO:0000305}; AltName: Full=Protein SMALL AUXIN UP RNA 23 {ECO:0000303|PubMed:12036261};	A0A438JEC2_VITVI SubName: Full=Auxin-responsive protein SAUR23 {ECO:0000313|EMBL:RVX07318.1};	--	GO:0005886,plasma membrane; GO:0009734,auxin-activated signaling pathway; GO:0040008,regulation of growth; GO:0009733,response to auxin; GO:0007154,cell communication; GO:0007165,signal transduction; GO:0008150,biological_process; GO:0009719,response to endogenous stimulus; GO:0009725,response to hormone; GO:0009755,hormone-mediated signaling pathway; GO:0009987,cellular process; GO:0010033,respo…	PF02519.17:Auxin responsive protein	--	--	--
novel.1419	TRUE	TRUE	FALSE	1.0076	0.9005	1.3085	6.7391	6.0645	5.6887	4.9905	6.1804	5.7682	1.0722	6.1641	5.64637	0.172715	0.434569	0.493355	2.72862	1.53006e-29	7.24479e-29	-0.115396	0.450553	0.576518	2.85004	2.73273e-38	1.52463e-37	4	16872236	16873677	.	--	--	K13466 EIX receptor 1/2 | (RefSeq) receptor-like protein EIX2 (A)	ko04626: Plant-pathogen interaction	PREDICTED: LRR receptor-like serine/threonine-protein kinase GSO1 isoform X1 [Vitis vinifera]	EIX2_SOLLC RecName: Full=Receptor-like protein EIX2 {ECO:0000305}; AltName: Full=EIX receptor 2 {ECO:0000312|EMBL:AAR28378.1}; Flags: Precursor;	A0A438G795_VITVI SubName: Full=Receptor-like protein 12 {ECO:0000313|EMBL:RVW68079.1};	FOG: Leucine rich repeat	GO:0016021,integral component of membrane; GO:0005886,plasma membrane; GO:0050832,defense response to fungus; GO:0006950,response to stress; GO:0006952,defense response; GO:0008150,biological_process; GO:0009605,response to external stimulus; GO:0009607,response to biotic stimulus; GO:0009620,response to fungus; GO:0043207,response to external biotic stimulus; GO:0044419,biological process involv…	PF13855.9:Leucine rich repeat	--	--	--
novel.143	TRUE	TRUE	FALSE	0.2977	0.3937	0.2875	0.877	1.5971	1.0378	2.0796	1.5192	2.1898	0.3263	1.17063	1.92953	0.0478406	0.30862	0.293617	2.88135	2.5809e-10	6.30604e-10	0.721809	0.0295824	0.0644013	2.16297	1.11739e-05	2.06578e-05	10_random	269634	273960	-	--	--	K19995 secretory carrier-associated membrane protein | (RefSeq) secretory carrier-associated membrane protein 2-like isoform X1 (A)	--	PREDICTED: uncharacterized protein LOC100854976 [Vitis vinifera]	--	F6GZ84_VITVI SubName: Full=Uncharacterized protein {ECO:0000313|EMBL:CCB45270.1};	--	GO:0016021,integral component of membrane; GO:0005575,cellular_component; GO:0016020,membrane; GO:0031224,intrinsic component of membrane; GO:0110165,cellular anatomical entity	--	--	--	--
novel.1433	TRUE	TRUE	FALSE	0.4514	1.2534	0.0872	3.0831	2.6366	1.9897	4.598	5.8041	4.3633	0.597333	2.5698	4.9218	0.487154	0.448871	0.631195	3.36215	9.62547e-12	2.54388e-11	0.947905	0.00156996	0.00494631	2.42095	1.21073e-05	2.23285e-05	4	19699862	19708254	+	--	--	--	--	--	--	--	--	--	--	--	--	--
novel.144	TRUE	TRUE	FALSE	1.9251	3.0612	3.0029	0	0	0	0	0	0	2.66307	0	0	0.522364	0	0	-7.99772	1.19371e-10	2.96531e-10	#N/A	#N/A	#N/A	-8.37321	1.04376e-11	2.78021e-11	10_random	276226	277240	.	--	--	--	--	PREDICTED: influenza virus NS1A-binding protein homolog A [Vitis vinifera]	FBK5_ARATH RecName: Full=F-box/kelch-repeat protein At1g16250;	A0A438EF67_VITVI SubName: Full=F-box/kelch-repeat protein {ECO:0000313|EMBL:RVW46347.1};	FOG: Kelch repeat	--	PF01344.28:Kelch motif	--	--	--
novel.1447	TRUE	TRUE	FALSE	78.4156	68.933	81.7768	1.0831	1.034	0.7633	0.3293	0.1385	0.8151	76.3751	0.960133	0.427633	5.43835	0.140618	0.284838	-7.28635	1.07437e-102	1.42424e-101	#N/A	#N/A	#N/A	-5.97585	3.3637e-190	8.52198e-189	5	475260	476034	.	--	--	--	--	hypothetical protein VITISV_014506 [Vitis vinifera]	CVIF1_ARATH RecName: Full=Cell wall / vacuolar inhibitor of fructosidase 1; Short=AtC/VIF1; Flags: Precursor;	A5C472_VITVI RecName: Full=PMEI domain-containing protein {ECO:0000259|SMART:SM00856};	--	GO:0005773,vacuole; GO:0004857,enzyme inhibitor activity; GO:0043086,negative regulation of catalytic activity; GO:0003674,molecular_function; GO:0030234,enzyme regulator activity; GO:0098772,molecular function regulator activity; GO:0008150,biological_process; GO:0044092,negative regulation of molecular function; GO:0050790,regulation of catalytic activity; GO:0065007,biological regulation; GO:0…	PF04043.18:Plant invertase/pectin methylesterase inhibitor	--	--	--
novel.1448	TRUE	TRUE	FALSE	0.4417	0.1168	0.3656	6.7091	7.0208	5.414	5.4637	4.5528	5.039	0.308033	6.3813	5.0185	0.138745	0.695721	0.372156	4.36624	5.92478e-21	2.22462e-20	-0.345627	0.0892502	0.162705	4.7145	2.92392e-27	1.29934e-26	5	529300	530093	+	--	--	--	--	--	--	--	--	--	--	--	--	--
novel.1455	TRUE	TRUE	FALSE	2.69	2.6455	1.7858	0.1625	0.1169	0.1985	0.0856	0	0.6183	2.37377	0.1593	0.234633	0.416152	0.0333898	0.273535	-3.13592	3.32407e-05	5.78322e-05	#N/A	#N/A	#N/A	-3.58231	1.36732e-07	2.88905e-07	5	3574853	3577176	+	--	--	--	--	--	--	--	--	--	--	--	--	--
novel.1467	TRUE	FALSE	FALSE	3.8279	5.419	4.24	1.2334	0.7046	0.6204	1.1469	0.8847	1.3013	4.49563	0.8528	1.11097	0.674246	0.271311	0.171964	-1.70813	0.000177387	0.000291059	#N/A	#N/A	#N/A	-2.05852	3.38786e-06	6.50745e-06	5	10138383	10138827	.	--	--	--	--	Fasciclin-like arabinogalactan protein 7 [Vitis vinifera]	FLA7_ARATH RecName: Full=Fasciclin-like arabinogalactan protein 7; Flags: Precursor;	A0A438ILB8_VITVI SubName: Full=Fasciclin-like arabinogalactan protein 7 {ECO:0000313|EMBL:RVW97512.1};	--	GO:0031225,anchored component of membrane; GO:0046658,anchored component of plasma membrane; GO:0005739,mitochondrion; GO:0005886,plasma membrane; GO:0099503,secretory vesicle; GO:0009834,plant-type secondary cell wall biogenesis; GO:0008150,biological_process; GO:0009832,plant-type cell wall biogenesis; GO:0009987,cellular process; GO:0042546,cell wall biogenesis; GO:0044085,cellular component b…	--	--	--	--
novel.1476	TRUE	FALSE	TRUE	5.7526	4.3051	6.1065	0.0789	0	0	1.3715	1.3116	0.8145	5.38807	0.0263	1.16587	0.779283	0.0371938	0.249654	-1.86951	1.64543e-11	4.28744e-11	5.37102	1.81857e-08	1.26005e-07	-7.23227	7.39971e-17	2.43348e-16	5	13541303	13542530	.	--	--	K14564 nucleolar protein 56 | (RefSeq) uncharacterized protein LOC108225321 (A)	ko03008: Ribosome biogenesis in eukaryotes	F-box protein SKIP23 [Vitis vinifera]	SKI23_ARATH RecName: Full=F-box protein SKIP23; AltName: Full=SKP1-interacting partner 23;	A0A438I0W5_VITVI SubName: Full=F-box protein SKIP23 {ECO:0000313|EMBL:RVW90374.1};	--	GO:0005634,nucleus; GO:0016567,protein ubiquitination; GO:0006807,nitrogen compound metabolic process; GO:0008150,biological_process; GO:0008152,metabolic process; GO:0019538,protein metabolic process; GO:0032446,protein modification by small protein conjugation; GO:0036211,protein modification process; GO:0043170,macromolecule metabolic process; GO:0043412,macromolecule modification; GO:0044238,…	PF03478.21:Protein of unknown function (DUF295)	--	--	--
novel.1479	FALSE	TRUE	FALSE	23.5452	20.0026	21.2828	5.9581	7.1028	7.5322	5.3666	3.0722	3.954	21.6102	6.86437	4.13093	1.46467	0.664372	0.945003	-2.08133	2.93778e-19	1.04503e-18	-0.739375	0.00868022	0.0224005	-1.33396	1.46961e-13	4.24163e-13	5	14920300	14920765	.	--	--	--	--	PREDICTED: protein RALF-like 24 [Vitis vinifera]	RLF24_ARATH RecName: Full=Protein RALF-like 24; Flags: Precursor;	A0A438IST0_VITVI SubName: Full=Protein RALF-like 24 {ECO:0000313|EMBL:RVW99770.1};	--	GO:0048046,apoplast; GO:0005179,hormone activity; GO:0019722,calcium-mediated signaling; GO:0007267,cell-cell signaling; GO:0003674,molecular_function; GO:0005102,signaling receptor binding; GO:0005488,binding; GO:0005515,protein binding; GO:0030545,signaling receptor regulator activity; GO:0030546,signaling receptor activator activity; GO:0048018,receptor ligand activity; GO:0098772,molecular fu…	PF05498.14:Rapid ALkalinization Factor (RALF)	--	--	--
novel.1485	TRUE	TRUE	FALSE	44.7283	44.2925	45.2426	3.1399	4.7787	6.8844	7.5092	6.0694	6.039	44.7545	4.93433	6.5392	0.388318	1.53264	0.686006	-2.45397	7.61053e-44	4.82794e-43	0.417251	0.180141	0.286503	-2.8749	1.52235e-50	1.06058e-49	5	17485920	17486320	.	--	--	K15503 serine/threonine-protein phosphatase 6 regulatory ankyrin repeat subunit B | (RefSeq) ankyrin-1-like (A)	--	Ankyrin repeat-containing protein [Vitis vinifera]	ACD6_ARATH RecName: Full=Protein ACCELERATED CELL DEATH 6 {ECO:0000303|PubMed:10488236};	A0A438GLY4_VITVI SubName: Full=Ankyrin repeat-containing protein {ECO:0000313|EMBL:RVW73215.1};	FOG: Ankyrin repeat	GO:0030176,integral component of endoplasmic reticulum membrane; GO:0005887,integral component of plasma membrane; GO:0016020,membrane; GO:0008219,cell death; GO:0071446,cellular response to salicylic acid stimulus; GO:0042742,defense response to bacterium; GO:1900426,positive regulation of defense response to bacterium; GO:1902290,positive regulation of defense response to oomycetes; GO:0016567,…	PF13962.9:Domain of unknown function	--	--	--
novel.1490	FALSE	TRUE	FALSE	13.2306	13.1751	11.8072	33.5778	33.9687	35.7855	58.9579	51.8733	53.6327	12.7376	34.444	54.8213	0.658306	0.961914	3.01192	2.43206	4.42372e-112	6.39828e-111	0.676996	1.05693e-14	1.32931e-13	1.75951	3.90175e-59	3.09249e-58	5	19837673	19838471	.	--	--	--	--	PREDICTED: transcription factor IBH1 [Vitis vinifera]	IBH1_ARATH RecName: Full=Transcription factor IBH1; Short=AtIBH1; AltName: Full=BHLH transcription factor zeta; Short=bHLH zeta; AltName: Full=Basic helix-loop-helix protein 158; Short=AtbHLH158; Short=bHLH 158; AltName: Full=Protein ILI1-BINDING BHLH 1; AltName: Full=bHLH transcription factor bHLH158;	A5AK99_VITVI SubName: Full=Uncharacterized protein {ECO:0000313|EMBL:CAN60334.1};	--	GO:0005634,nucleus; GO:0003700,DNA-binding transcription factor activity; GO:0046983,protein dimerization activity; GO:0000976,transcription cis-regulatory region binding; GO:0009742,brassinosteroid mediated signaling pathway; GO:0009740,gibberellic acid mediated signaling pathway; GO:0040008,regulation of growth; GO:0003674,molecular_function; GO:0140110,transcription regulator activity; GO:0005…	--	--	--	--
novel.1499	FALSE	TRUE	FALSE	0.1219	0.5642	0.2354	1.8067	1.7802	1.5353	2.4836	2.1771	2.5618	0.307167	1.7074	2.4075	0.187564	0.122173	0.166016	3.27858	8.80694e-06	1.6009e-05	0.496058	0.26058	0.38243	#N/A	#N/A	#N/A	5	21981953	21982363	.	--	--	--	--	--	--	--	--	--	--	--	--	--
novel.15	TRUE	TRUE	FALSE	1.6772	1.3522	1.4106	0.3138	0.2258	0.1278	0.1653	0.0773	0	1.48	0.222467	0.0808667	0.141465	0.0759708	0.0675306	-3.86201	2.82579e-06	5.31201e-06	#N/A	#N/A	#N/A	-2.38771	1.59384e-05	2.90862e-05	1	4418344	4419269	.	--	--	--	--	--	--	--	--	--	--	--	--	--
novel.1502	TRUE	TRUE	FALSE	9.91	2.548	7.0886	0.1183	0.7657	0.1445	0.1869	0	0	6.51553	0.342833	0.0623	3.03272	0.299203	0.0881055	-6.43329	7.28931e-07	1.42651e-06	#N/A	#N/A	#N/A	-3.92147	5.78665e-08	1.2519e-07	5	22044413	22044685	.	--	--	--	--	hypothetical protein I3842_01G097900 [Carya illinoinensis]	--	F6HYR1_VITVI SubName: Full=Uncharacterized protein {ECO:0000313|EMBL:CCB59825.1};	--	GO:0016021,integral component of membrane; GO:0005575,cellular_component; GO:0016020,membrane; GO:0031224,intrinsic component of membrane; GO:0110165,cellular anatomical entity	--	--	--	--
novel.1503	TRUE	TRUE	FALSE	2.6771	1.77	3.4161	0.0616	0.0665	0.0753	0.3896	0.5464	0.3014	2.62107	0.0678	0.412467	0.673185	0.00566804	0.101319	-2.30705	0.000189042	0.00030957	#N/A	#N/A	#N/A	-4.95809	2.59662e-07	5.38431e-07	5	22336007	22336530	.	--	--	--	--	--	--	--	--	--	--	--	--	--
novel.1514	TRUE	TRUE	FALSE	2.6277	2.4322	1.8607	0.2258	0.0609	0.4826	0.0892	0.5006	0.092	2.30687	0.256433	0.227267	0.325426	0.173516	0.193279	-2.88441	5.04145e-05	8.64099e-05	#N/A	#N/A	#N/A	-2.87679	5.38011e-06	1.01825e-05	5	23546655	23547226	.	--	--	--	--	--	--	--	--	--	--	--	--	--
novel.1516	TRUE	FALSE	FALSE	1.7216	1.8636	1.5779	0.2068	0.4058	0.3216	0.6242	0.4586	0.6132	1.72103	0.3114	0.565333	0.116637	0.0815609	0.0756053	-1.29367	0.000212064	0.000346258	0.864588	0.0764437	0.142926	-2.15037	4.84193e-09	1.12164e-08	5	23816001	23817788	+	--	--	--	--	--	--	--	--	--	--	--	--	--
novel.1521	TRUE	TRUE	FALSE	4.9649	3.593	3.8355	36.2404	35.7197	40.0065	35.0364	28.0529	30.5432	4.13113	37.3222	31.2108	0.597816	1.90995	2.88982	3.24575	8.10972e-67	7.25801e-66	-0.25434	0.0282679	0.0619706	3.50389	4.8081e-96	5.84675e-95	5	24737446	24738000	.	--	--	K09422 transcription factor MYB, plant | (RefSeq) transcription factor MYB80-like (A)	--	PREDICTED: uncharacterized protein LOC104879499 [Vitis vinifera]	--	A0A438CAM7_VITVI SubName: Full=Uncharacterized protein {ECO:0000313|EMBL:RVW20290.1};	--	--	--	--	--	--
novel.1531	TRUE	TRUE	FALSE	2.6302	2.8272	4.0555	0.3827	0.0885	0.3339	0.6482	0.4849	0.4903	3.17097	0.268367	0.541133	0.630609	0.128736	0.0757397	-2.23312	2.72412e-09	6.27022e-09	#N/A	#N/A	#N/A	-3.23682	8.90928e-15	2.69931e-14	5_random	357506	361068	-	--	--	--	--	PREDICTED: golgin subfamily A member 6-like protein 1 isoform X1 [Vitis vinifera]	--	A5ATI2_VITVI SubName: Full=Uncharacterized protein {ECO:0000313|EMBL:CAN67122.1};	--	--	--	--	--	--
novel.1533	TRUE	FALSE	TRUE	1.1231	1.078	0.6627	0.0536	0.0868	0.0982	0.6144	0.624	0.8523	0.9546	0.0795333	0.6969	0.207224	0.018919	0.109954	-0.131355	0.703846	0.736937	3.15218	2.34953e-09	1.81003e-08	-3.27798	1.64172e-10	4.12544e-10	6	132107	135872	-	--	--	K10405 kinesin family member C1 | (RefSeq) kinesin-like protein KIN-14B (A)	ko04814: Motor proteins	PREDICTED: kinesin-like protein KIN-14T isoform X2 [Vitis vinifera]	KN14T_ARATH RecName: Full=Kinesin-like protein KIN-14T {ECO:0000305};	A0A438EMD6_VITVI SubName: Full=Kinesin-like protein KIN-14T {ECO:0000313|EMBL:RVW48798.1};	Kinesin (KAR3 subfamily)	GO:0005871,kinesin complex; GO:0005874,microtubule; GO:0005739,mitochondrion; GO:0005524,ATP binding; GO:0016887,ATP hydrolysis activity; GO:0008017,microtubule binding; GO:0003777,microtubule motor activity; GO:0008574,plus-end-directed microtubule motor activity; GO:0030705,cytoskeleton-dependent intracellular transport; GO:0007018,microtubule-based movement; GO:0000166,nucleotide binding; GO:0…	PF00225.26:Kinesin motor domain	--	--	--
novel.1534	FALSE	TRUE	TRUE	0	0	0	0	0.0533	0.2412	1.8729	1.8607	1.6099	0	0.0981667	1.78117	0	0.103454	0.121206	7.36496	1.02157e-08	2.27263e-08	4.28824	1.00719e-07	6.36865e-07	#N/A	#N/A	#N/A	6	286810	287463	.	--	--	--	--	--	--	--	--	--	--	--	--	--
novel.1535	FALSE	TRUE	TRUE	0	0	0	0	0.1411	0.2129	1.4464	0.5796	1.7051	0	0.118	1.2437	0	0.0884376	0.48132	7.01118	1.58721e-07	3.26326e-07	3.44378	1.73117e-05	7.93378e-05	#N/A	#N/A	#N/A	6	287829	288569	.	--	--	--	--	--	--	--	--	--	--	--	--	--
novel.1537	TRUE	TRUE	FALSE	1.5626	1.7356	2.0489	0.2544	0.2516	0.3107	0.1005	0.0118	0.2074	1.78237	0.272233	0.106567	0.201266	0.027224	0.0799685	-3.77828	3.57406e-06	6.67375e-06	#N/A	#N/A	#N/A	-2.39275	2.79337e-17	9.33635e-17	6	806010	809055	.	--	--	K13420 LRR receptor-like serine/threonine-protein kinase FLS2 [EC:2.7.11.1] | (RefSeq) LRR receptor-like serine/threonine-protein kinase FLS2 (A)	ko04016: MAPK signaling pathway - plant; ko04626: Plant-pathogen interaction	PREDICTED: G-type lectin S-receptor-like serine/threonine-protein kinase SD3-1 [Vitis vinifera]	SD31_ARATH RecName: Full=G-type lectin S-receptor-like serine/threonine-protein kinase SD3-1; EC=2.7.11.1; AltName: Full=S-domain-3 (SD3) receptor kinase 1; Short=SD3-1; Flags: Precursor;	A0A438JV19_VITVI RecName: Full=Receptor-like serine/threonine-protein kinase {ECO:0000256|PIRNR:PIRNR000641}; EC=2.7.11.1 {ECO:0000256|PIRNR:PIRNR000641};	--	GO:0016021,integral component of membrane; GO:0005886,plasma membrane; GO:0005524,ATP binding; GO:0005516,calmodulin binding; GO:0030246,carbohydrate binding; GO:0106310,protein serine kinase activity; GO:0004674,protein serine/threonine kinase activity; GO:0031625,ubiquitin protein ligase binding; GO:0006468,protein phosphorylation; GO:0048544,recognition of pollen; GO:0000166,nucleotide binding…	PF07714.20:Protein tyrosine and serine/threonine kinase	--	--	--
novel.1539	TRUE	TRUE	FALSE	1.169	1.1851	0.8601	0	0	0	0	0	0	1.0714	0	0	0.149556	0	0	-6.50998	1.12292e-06	2.16904e-06	#N/A	#N/A	#N/A	-6.88526	1.48433e-07	3.12645e-07	6	1057450	1060894	+	--	--	K13066 caffeic acid 3-O-methyltransferase / acetylserotonin O-methyltransferase [EC:2.1.1.68 2.1.1.4] | (RefSeq) caffeic acid 3-O-methyltransferase-like isoform X1 (A)	ko00380: Tryptophan metabolism; ko00940: Phenylpropanoid biosynthesis; ko01100: Metabolic pathways; ko01110: Biosynthesis of secondary metabolites	PREDICTED: transmembrane protein 45B-like [Vitis vinifera]	--	A5BDM8_VITVI SubName: Full=Uncharacterized protein {ECO:0000313|EMBL:CAN63373.1};	--	GO:0016021,integral component of membrane; GO:0005575,cellular_component; GO:0016020,membrane; GO:0031224,intrinsic component of membrane; GO:0110165,cellular anatomical entity	PF04819.15:Family of unknown function (DUF716)	--	--	--
novel.1542	FALSE	TRUE	TRUE	0.4019	0.5373	0.2156	0.0863	0	0.0351	1.2282	1.595	1.0792	0.384933	0.0404667	1.3008	0.13188	0.0354356	0.216742	2.09062	3.66244e-05	6.34759e-05	4.97867	4.02522e-09	3.01857e-08	#N/A	#N/A	#N/A	6	1518761	1519882	.	--	--	--	--	proline-rich receptor-like protein kinase PERK1 [Vitis riparia]	--	A0A438DH44_VITVI SubName: Full=Uncharacterized protein {ECO:0000313|EMBL:RVW34782.1};	--	GO:0016021,integral component of membrane; GO:0005575,cellular_component; GO:0016020,membrane; GO:0031224,intrinsic component of membrane; GO:0110165,cellular anatomical entity	--	--	--	--
novel.1546	FALSE	TRUE	FALSE	0.9734	0.6194	0.4994	0.1176	0.1481	0.1676	0.062	0.0435	0.1598	0.6974	0.144433	0.0884333	0.201216	0.0205764	0.0510259	-2.71299	0.000211618	0.00034559	#N/A	#N/A	#N/A	-1.9539	0.000623176	0.000990933	6	2151907	2163122	-	--	--	K17925 sorting nexin-13 | (RefSeq) LOW QUALITY PROTEIN: uncharacterized protein LOC114301317 (A)	--	uncharacterized protein LOC117915942 [Vitis riparia]	--	A0A438HLU8_VITVI SubName: Full=Uncharacterized protein {ECO:0000313|EMBL:RVW85379.1};	--	--	PF04937.18:Protein of unknown function (DUF 659)	--	--	--
novel.1547	TRUE	TRUE	FALSE	4.5125	2.6775	3.3519	0	0.4023	0.1822	0.2357	0.1653	0.3647	3.51397	0.194833	0.255233	0.75785	0.164481	0.0825682	-3.50569	1.4195e-06	2.72287e-06	#N/A	#N/A	#N/A	-3.87514	6.72382e-08	1.44866e-07	6	2270891	2271323	.	--	--	--	--	TPA_asm: hypothetical protein HUJ06_031277 [Nelumbo nucifera]	--	A0A822YEY7_NELNU SubName: Full=Uncharacterized protein {ECO:0000313|EMBL:DAD29809.1};	--	GO:0016021,integral component of membrane; GO:0005575,cellular_component; GO:0016020,membrane; GO:0031224,intrinsic component of membrane; GO:0110165,cellular anatomical entity	--	--	--	--
novel.1548	FALSE	TRUE	TRUE	0.4082	0.3778	0.739	1.8082	1.6321	1.2048	18.5543	15.4174	13.4023	0.508333	1.54837	15.7913	0.163577	0.253353	2.11985	5.28584	1.1338e-66	1.0114e-65	3.34769	7.09933e-64	6.30083e-62	1.93416	1.80409e-05	3.27484e-05	6	2395209	2397260	-	--	--	--	--	PREDICTED: extensin-1-like [Vitis vinifera]	--	A0A438CDI5_VITVI SubName: Full=Uncharacterized protein {ECO:0000313|EMBL:RVW21261.1};	--	--	--	--	--	--
novel.1549	TRUE	TRUE	FALSE	0	1.4492	0.9449	4.4139	5.3078	5.2379	4.7847	7.5498	4.7298	0.798033	4.98653	5.6881	0.600679	0.405917	1.31661	3.15297	5.71602e-07	1.12741e-06	0.217178	0.549347	0.662789	2.94764	8.53492e-07	1.70789e-06	6	2443040	2443377	-	--	--	--	--	--	--	--	--	--	--	--	--	--
novel.155	TRUE	TRUE	FALSE	3.433	3.3978	2.8883	0.0219	0	0.0268	0.2078	0.2671	0.2857	3.2397	0.0162333	0.253533	0.248893	0.0116517	0.0332179	-3.3421	2.47381e-17	8.30688e-17	#N/A	#N/A	#N/A	-7.341	3.01559e-12	8.22448e-12	10_random	728130	729884	-	--	--	K24917 amino acid permease | (RefSeq) amino acid permease 3-like isoform X1 (A)	--	Amino acid permease 2 [Vitis vinifera]	AAP3_ARATH RecName: Full=Amino acid permease 3; AltName: Full=Amino acid transporter AAP3;	F6GVJ1_VITVI RecName: Full=Aa_trans domain-containing protein {ECO:0000259|Pfam:PF01490};	Amino acid transporters	GO:0016021,integral component of membrane; GO:0016020,membrane; GO:0031965,nuclear membrane; GO:0005886,plasma membrane; GO:0015171,amino acid transmembrane transporter activity; GO:0015174,basic amino acid transmembrane transporter activity; GO:0015293,symporter activity; GO:0003333,amino acid transmembrane transport; GO:0015802,basic amino acid transport; GO:0006952,defense response; GO:0003674…	PF01490.21:Transmembrane amino acid transporter protein	--	--	--
novel.1551	TRUE	TRUE	FALSE	4.6988	5.3822	7.203	0	0	0	0	0	0	5.76133	0	0	1.0569	0	0	-8.86058	3.07269e-13	8.71e-13	#N/A	#N/A	#N/A	-9.23578	2.20424e-14	6.5705e-14	6	2932814	2933666	.	--	--	K16221 transcription factor TCP21 (protein CCA1 HIKING EXPEDITION) | (RefSeq) transcription factor TCP7-like (A)	ko04712: Circadian rhythm - plant	PREDICTED: transcription factor TCP8 [Vitis vinifera]	PCF3_ORYSJ RecName: Full=Transcription factor PCF3;	A5B511_VITVI RecName: Full=TCP domain-containing protein {ECO:0000259|PROSITE:PS51369};	--	GO:0005634,nucleus; GO:0003700,DNA-binding transcription factor activity; GO:0043565,sequence-specific DNA binding; GO:0003674,molecular_function; GO:0140110,transcription regulator activity; GO:0003676,nucleic acid binding; GO:0003677,DNA binding; GO:0005488,binding; GO:0097159,organic cyclic compound binding; GO:1901363,heterocyclic compound binding; GO:0005575,cellular_component; GO:0005622,in…	PF03634.16:TCP family transcription factor	TCP	TF	TCP
novel.1553	TRUE	FALSE	FALSE	0.6671	0.3087	0.6442	4.4709	5.3352	5.9866	0.8835	2.097	1.6123	0.54	5.26423	1.53093	0.163821	0.620813	0.498739	1.84811	0.00110617	0.00168857	-1.74498	1.43654e-08	1.00751e-07	3.61712	3.42661e-21	1.30493e-20	6	3109433	3110946	-	--	--	--	--	PREDICTED: uncharacterized protein LOC104879578 [Vitis vinifera]	--	A0A438DTD5_VITVI SubName: Full=Uncharacterized protein {ECO:0000313|EMBL:RVW38734.1};	--	--	PF07797.17:Protein of unknown function (DUF1639)	--	--	--
novel.1554	TRUE	TRUE	FALSE	2.896	2.3589	2.7406	0	0.1208	0	0.059	0	0	2.66517	0.0402667	0.0196667	0.225665	0.0569457	0.0278129	-6.80621	4.64765e-08	9.90809e-08	#N/A	#N/A	#N/A	-5.70818	4.01091e-10	9.86559e-10	6	3115525	3118977	-	--	--	--	--	uncharacterized protein LOC117917126 [Vitis riparia]	--	A0A438IKQ1_VITVI SubName: Full=Uncharacterized protein {ECO:0000313|EMBL:RVW97300.1};	--	--	PF07797.17:Protein of unknown function (DUF1639)	--	--	--
novel.1556	TRUE	TRUE	FALSE	1.7712	1.6395	3.095	0.0544	0.2933	0.1992	0.0859	0	0.2659	2.16857	0.1823	0.117267	0.65729	0.0982599	0.110796	-4.04057	8.17668e-06	1.48946e-05	#N/A	#N/A	#N/A	-3.27143	2.13262e-06	4.15745e-06	6	3557344	3557937	.	--	--	--	--	--	--	--	--	--	--	--	--	--
novel.1558	FALSE	TRUE	FALSE	0.1248	0.5775	1.3255	2.0103	2.1694	1.7681	5.3389	2.8972	3.868	0.675933	1.9826	4.0347	0.495101	0.164997	1.00377	2.89372	3.30525e-10	8.02956e-10	1.02078	0.000532096	0.00186896	1.87216	0.000164201	0.000274968	6	4527596	4528398	.	--	--	--	--	hypothetical protein I3760_13G102600 [Carya illinoinensis]	--	A0A6A1WTJ6_9ROSI SubName: Full=Uncharacterized protein {ECO:0000313|EMBL:KAB1226100.1};	--	--	--	--	--	--
novel.1565	TRUE	TRUE	FALSE	7.8552	7.6189	9.146	0.3633	0.2614	0.2071	0.1914	0.1611	0.5134	8.2067	0.277267	0.288633	0.671155	0.0647478	0.159415	-4.57674	6.48114e-38	3.67271e-37	#N/A	#N/A	#N/A	-4.54274	9.04991e-49	6.1301e-48	6	5538721	5540053	.	--	--	--	--	PREDICTED: cyclin-dependent protein kinase inhibitor SMR3-like [Vitis vinifera]	SMR3_ARATH RecName: Full=Cyclin-dependent protein kinase inhibitor SMR3 {ECO:0000303|PubMed:24399300, ECO:0000303|PubMed:26546445}; AltName: Full=Protein SIAMESE-RELATED 3 {ECO:0000303|PubMed:24399300, ECO:0000303|PubMed:26546445};	A0A438FAN3_VITVI SubName: Full=Uncharacterized protein {ECO:0000313|EMBL:RVW56981.1};	--	GO:0005634,nucleus; GO:0004860,protein kinase inhibitor activity; GO:0007049,cell cycle; GO:0045839,negative regulation of mitotic nuclear division; GO:0032875,regulation of DNA endoreduplication; GO:0003674,molecular_function; GO:0004857,enzyme inhibitor activity; GO:0019207,kinase regulator activity; GO:0019210,kinase inhibitor activity; GO:0019887,protein kinase regulator activity; GO:0030234,…	--	--	--	--
novel.1566	FALSE	TRUE	TRUE	0.9901	0.3666	2.2947	0.8933	1.928	1.8706	8.876	6.932	4.9939	1.21713	1.56397	6.93397	0.803347	0.474812	1.58486	2.84175	2.60015e-07	5.25015e-07	2.17001	1.92976e-06	1.0252e-05	#N/A	#N/A	#N/A	6	5670220	5670472	.	--	--	K19038 E3 ubiquitin-protein ligase ATL41 [EC:2.3.2.27] | (RefSeq) RING-H2 finger protein ATL39-like (A)	--	PREDICTED: RING-H2 finger protein ATL56-like [Vitis vinifera]	ATL39_ARATH RecName: Full=RING-H2 finger protein ATL39; EC=2.3.2.27 {ECO:0000305}; AltName: Full=RING-type E3 ubiquitin transferase ATL39 {ECO:0000305};	A0A438G108_VITVI SubName: Full=E3 ubiquitin-protein ligase ATL31 {ECO:0000313|EMBL:RVW65825.1};	FOG: Predicted E3 ubiquitin ligase	GO:0016021,integral component of membrane; GO:0016740,transferase activity; GO:0008270,zinc ion binding; GO:0016567,protein ubiquitination; GO:0003674,molecular_function; GO:0003824,catalytic activity; GO:0005488,binding; GO:0043167,ion binding; GO:0043169,cation binding; GO:0046872,metal ion binding; GO:0046914,transition metal ion binding; GO:0006807,nitrogen compound metabolic process; GO:0008…	PF13639.9:Ring finger domain	--	--	--
novel.1569	FALSE	FALSE	TRUE	7.5596	7.1345	8.8743	2.0059	1.8554	1.4002	8.1539	9.2126	9.3452	7.85613	1.75383	8.9039	0.740574	0.257494	0.533086	0.510061	0.0606143	0.0764719	2.34493	6.32183e-12	6.32845e-11	-1.83146	4.45606e-07	9.09277e-07	6	6494496	6494936	+	--	--	K00799 glutathione S-transferase [EC:2.5.1.18] | (RefSeq) probable glutathione S-transferase (A)	ko00480: Glutathione metabolism; ko01100: Metabolic pathways	PREDICTED: probable glutathione S-transferase, partial [Vitis vinifera]	GSTX6_SOYBN RecName: Full=Probable glutathione S-transferase; EC=2.5.1.18; AltName: Full=G2-4; AltName: Full=Heat shock protein 26A;	A0A438G0M8_VITVI SubName: Full=Putative glutathione S-transferase {ECO:0000313|EMBL:RVW65771.1};	Glutathione S-transferase	GO:0005737,cytoplasm; GO:0004364,glutathione transferase activity; GO:0006749,glutathione metabolic process; GO:0009737,response to abscisic acid; GO:0009733,response to auxin; GO:0009735,response to cytokinin; GO:0009739,response to gibberellin; GO:0009408,response to heat; GO:0010038,response to metal ion; GO:0003674,molecular_function; GO:0003824,catalytic activity; GO:0016740,transferase acti…	PF00043.28:Glutathione S-transferase, C-terminal domain	--	--	--
novel.1571	TRUE	TRUE	FALSE	2.588	2.8254	2.3068	0.0855	0.1846	0.0522	0.2704	0.1896	0.1395	2.5734	0.107433	0.199833	0.211969	0.0562331	0.0539274	-3.36284	4.98547e-08	1.06081e-07	#N/A	#N/A	#N/A	-4.24149	2.58415e-10	6.41911e-10	6	6521077	6521831	.	--	--	K14686 solute carrier family 31 (copper transporter), member 1 | (RefSeq) CTR7; copper transporter (A)	--	Copper transporter 1-like [Vitis vinifera]	COPT1_ARATH RecName: Full=Copper transporter 1; Short=AtCOPT1;	E9LK44_VITVI RecName: Full=Copper transport protein {ECO:0000256|RuleBase:RU367022};	Copper transporter	GO:0016021,integral component of membrane; GO:0016020,membrane; GO:0005886,plasma membrane; GO:0005375,copper ion transmembrane transporter activity; GO:0006878,cellular copper ion homeostasis; GO:0006825,copper ion transport; GO:0048235,pollen sperm cell differentiation; GO:0048364,root development; GO:0003674,molecular_function; GO:0005215,transporter activity; GO:0008324,cation transmembrane t…	PF04145.18:Ctr copper transporter family	--	--	--
novel.1579	FALSE	TRUE	TRUE	0	0.1077	0.1872	0.075	0.0809	0.0305	0.9481	0.7203	1.1816	0.0983	0.0621333	0.95	0.0767126	0.0224975	0.18833	3.58047	6.69581e-07	1.31333e-06	3.90797	5.18404e-08	3.40942e-07	#N/A	#N/A	#N/A	6	8281416	8282999	-	--	--	K26731 K+:H+ antiporter | (RefSeq) cation/H(+) antiporter 15 (A)	--	PREDICTED: cation/H(+) antiporter 15 isoform X2 [Vitis vinifera]	CHX15_ARATH RecName: Full=Cation/H(+) antiporter 15; AltName: Full=Protein CATION/H+ EXCHANGER 15; Short=AtCHX15;	A0A438FAF2_VITVI SubName: Full=Cation/H(+) antiporter 14 {ECO:0000313|EMBL:RVW56916.1};	Predicted K+/H+-antiporter	GO:0012505,endomembrane system; GO:0016021,integral component of membrane; GO:0015299,solute:proton antiporter activity; GO:0006813,potassium ion transport; GO:0006885,regulation of pH; GO:0003674,molecular_function; GO:0005215,transporter activity; GO:0005451,monovalent cation:proton antiporter activity; GO:0008324,cation transmembrane transporter activity; GO:0015075,ion transmembrane transport…	--	--	--	--
novel.158	FALSE	TRUE	FALSE	19.8285	22.9866	22.6793	5.6134	6.1248	7.7285	2.1082	1.9254	2.9331	21.8315	6.4889	2.32223	1.42186	0.901051	0.438347	-2.92501	2.68719e-59	2.15144e-58	-1.48767	1.01136e-10	8.98074e-10	-1.43072	1.72464e-25	7.33001e-25	11	1727789	1728829	.	--	--	--	--	PREDICTED: uncharacterized protein LOC100247359 [Vitis vinifera]	A70_ARATH RecName: Full=Pathogen-associated molecular patterns-induced protein A70 {ECO:0000303|PubMed:17215350}; Short=PIG A70 {ECO:0000303|PubMed:17215350};	A0A438J8Q7_VITVI SubName: Full=Uncharacterized protein {ECO:0000313|EMBL:RVX05321.1};	--	GO:0016021,integral component of membrane; GO:0042742,defense response to bacterium; GO:0009617,response to bacterium; GO:0009753,response to jasmonic acid; GO:0009611,response to wounding; GO:0006950,response to stress; GO:0006952,defense response; GO:0008150,biological_process; GO:0009605,response to external stimulus; GO:0009607,response to biotic stimulus; GO:0043207,response to external biot…	PF05553.14:Cotton fibre expressed protein	--	--	--
novel.1580	TRUE	TRUE	TRUE	0.0988	0.5488	0.2863	4.6485	6.1848	4.2005	25.569	26.6143	25.3358	0.3113	5.01127	25.8397	0.18456	0.84973	0.555937	6.67891	2.0379e-43	1.28425e-42	2.37328	4.89173e-42	2.23411e-40	4.31187	1.05488e-14	3.18325e-14	6	8972626	8973132	.	--	--	--	--	--	--	--	--	--	--	--	--	--
novel.1589	TRUE	TRUE	TRUE	0.3717	0.2064	0.4307	6.6581	5.5828	6.9631	25.6701	30.3751	26.2441	0.336267	6.40133	27.4298	0.094936	0.592033	2.09581	6.68996	1.31473e-59	1.05839e-58	2.11161	1.51e-46	8.12472e-45	4.58365	6.26983e-24	2.55905e-23	6	14570782	14571455	.	--	--	--	--	ankyrin repeat-containing protein NPR4-like [Vitis riparia]	--	A0A438CYB5_VITVI SubName: Full=Ankyrin repeat-containing protein BDA1 {ECO:0000313|EMBL:RVW28199.1};	--	GO:0016021,integral component of membrane; GO:0005575,cellular_component; GO:0016020,membrane; GO:0031224,intrinsic component of membrane; GO:0110165,cellular anatomical entity	PF13962.9:Domain of unknown function	--	--	--
novel.159	TRUE	TRUE	FALSE	6.6105	4.6696	2.5198	1.0089	0.9678	0.4108	0	0.8699	0.5484	4.59997	0.795833	0.472767	1.67075	0.272776	0.35914	-2.87021	9.53496e-05	0.00015985	#N/A	#N/A	#N/A	-2.18849	0.000155694	0.00026121	11	2075291	2075928	+	--	--	K00588 caffeoyl-CoA O-methyltransferase [EC:2.1.1.104] | (RefSeq) probable caffeoyl-CoA O-methyltransferase At4g26220 (A)	ko00940: Phenylpropanoid biosynthesis; ko00941: Flavonoid biosynthesis; ko00945: Stilbenoid, diarylheptanoid and gingerol biosynthesis; ko01100: Metabolic pathways; ko01110: Biosynthesis of secondary metabolites	unnamed protein product, partial [Vitis vinifera]	CAMT3_ARATH RecName: Full=Probable caffeoyl-CoA O-methyltransferase At4g26220; EC=2.1.1.104; AltName: Full=Trans-caffeoyl-CoA 3-O-methyltransferase; Short=CCoAMT; Short=CCoAOMT;	A0A438IHX3_VITVI SubName: Full=Putative caffeoyl-CoA O-methyltransferase {ECO:0000313|EMBL:RVW96297.1};	O-methyltransferase	GO:0042409,caffeoyl-CoA O-methyltransferase activity; GO:0046872,metal ion binding; GO:0008757,S-adenosylmethionine-dependent methyltransferase activity; GO:0009809,lignin biosynthetic process; GO:0032259,methylation; GO:0003674,molecular_function; GO:0003824,catalytic activity; GO:0008168,methyltransferase activity; GO:0008171,O-methyltransferase activity; GO:0016740,transferase activity; GO:001…	PF01596.20:O-methyltransferase	--	--	--
novel.1591	FALSE	TRUE	TRUE	0.134	0.372	0	1.2948	1.9563	1.1599	6.4138	5.6463	7.8826	0.168667	1.47033	6.64757	0.153834	0.348016	0.927809	5.59977	3.88661e-12	1.04529e-11	2.17633	6.57806e-09	4.81347e-08	#N/A	#N/A	#N/A	6	14578381	14578754	.	--	--	--	--	unnamed protein product, partial [Vitis vinifera]	--	A0A438CYB5_VITVI SubName: Full=Ankyrin repeat-containing protein BDA1 {ECO:0000313|EMBL:RVW28199.1};	--	GO:0016021,integral component of membrane; GO:0005575,cellular_component; GO:0016020,membrane; GO:0031224,intrinsic component of membrane; GO:0110165,cellular anatomical entity	--	--	--	--
novel.1602	TRUE	TRUE	TRUE	0.0215	0.0398	0.1246	4.2538	4.0822	3.1483	1.0076	0.8295	0.7682	0.0619667	3.8281	0.868433	0.0449142	0.485769	0.101538	4.1321	2.7424e-11	7.06082e-11	-2.13661	1.156e-23	2.51949e-22	6.27119	3.67576e-34	1.88587e-33	6	17895928	17898257	.	--	--	--	--	--	--	--	--	--	--	--	--	--
novel.1604	FALSE	TRUE	TRUE	14.0594	15.6991	15.1926	7.6218	7.7597	6.6755	1.1367	1.5943	1.876	14.9837	7.35233	1.53567	0.685509	0.481893	0.304652	-2.95624	1.5625e-21	5.96794e-21	-2.25009	2.26699e-11	2.14822e-10	-0.701228	0.000255771	0.000420528	6	18383475	18383923	.	--	--	--	--	--	--	--	--	--	--	--	--	--
novel.161	FALSE	TRUE	TRUE	0	0	0	0.2409	0	0.4415	4.5705	8.0131	4.9109	0	0.227467	5.8315	0	0.180492	1.54887	7.79825	7.73282e-10	1.8401e-09	4.74145	1.13898e-09	9.10441e-09	#N/A	#N/A	#N/A	11	2292023	2292290	.	--	--	--	--	--	--	--	--	--	--	--	--	--
novel.1610	FALSE	TRUE	TRUE	0.5506	0.8493	0.1772	0.8278	0.3829	0.8668	5.2346	6.4241	4.0496	0.5257	0.6925	5.2361	0.274948	0.219498	0.969386	3.64421	4.09475e-08	8.75387e-08	2.93854	1.10842e-07	6.9678e-07	#N/A	#N/A	#N/A	6	20761622	20761894	.	--	--	--	--	--	--	--	--	--	--	--	--	--
novel.1620	TRUE	TRUE	FALSE	1.5571	1.2717	1.3709	0	0.1592	0.036	0.0933	0.0327	0.0962	1.3999	0.0650667	0.0740667	0.118305	0.0681656	0.0292746	-3.99699	5.64519e-07	1.11367e-06	#N/A	#N/A	#N/A	-4.11376	3.48154e-08	7.63739e-08	7	452742	453835	.	--	--	--	--	--	--	--	--	--	--	--	--	--
novel.1623	TRUE	TRUE	FALSE	88.6805	92.8887	106.054	1.7095	1.5286	0.895	2.0075	2.6532	1.9911	95.8744	1.3777	2.21727	7.40029	0.349219	0.308324	-5.07763	1.05083e-182	2.55836e-181	0.6968	0.0765319	0.143076	-5.77265	8.71299e-209	2.4926e-207	7	1455363	1456023	+	--	--	K22683 aspartyl protease family protein [EC:3.4.23.-] | (RefSeq) protein ASPARTIC PROTEASE IN GUARD CELL 1 (A)	--	Basic 7S globulin [Vitis vinifera]	GIP2_NICBE RecName: Full=Probable aspartic proteinase GIP2 {ECO:0000305}; EC=3.4.23.- {ECO:0000305}; AltName: Full=Glucanase inhibitor protein 2 {ECO:0000303|PubMed:28082413}; Short=NbGIP2 {ECO:0000303|PubMed:28082413}; Flags: Precursor;	A0A438F4C8_VITVI SubName: Full=Basic 7S globulin {ECO:0000313|EMBL:RVW54858.1};	Aspartyl protease	GO:0048046,apoplast; GO:0004190,aspartic-type endopeptidase activity; GO:0006952,defense response; GO:0006508,proteolysis; GO:0003674,molecular_function; GO:0003824,catalytic activity; GO:0004175,endopeptidase activity; GO:0008233,peptidase activity; GO:0016787,hydrolase activity; GO:0070001,aspartic-type peptidase activity; GO:0140096,catalytic activity, acting on a protein; GO:0006950,response …	PF14543.9:Xylanase inhibitor N-terminal	--	--	--
novel.1627	FALSE	TRUE	FALSE	0.3691	0	0	1.1297	0.77	1.2347	1.9738	2.8343	1.0665	0.123033	1.0448	1.9582	0.173995	0.198985	0.721786	4.37139	2.8344e-06	5.32651e-06	0.934181	0.0585445	0.114691	#N/A	#N/A	#N/A	7	2094764	2095353	-	--	--	--	--	--	--	--	--	--	--	--	--	--
novel.1633	FALSE	TRUE	FALSE	1.0409	1.2846	1.6752	2.9065	3.5709	2.6765	6.9982	7.1881	7.2915	1.33357	3.0513	7.15927	0.261256	0.379221	0.121463	2.75073	1.30981e-20	4.8625e-20	1.23738	3.12672e-08	2.10626e-07	1.51724	1.23821e-05	2.28086e-05	7	2760747	2761468	.	--	--	--	--	PREDICTED: protein SRC2 homolog [Vitis vinifera]	SRC2_ARATH RecName: Full=Protein SRC2 homolog {ECO:0000305}; Short=AtSRC2 {ECO:0000303|PubMed:16227454};	A0A438KH59_VITVI SubName: Full=Protein SRC2-like {ECO:0000313|EMBL:RVX20519.1};	--	GO:0005783,endoplasmic reticulum; GO:0005789,endoplasmic reticulum membrane; GO:0005576,extracellular region; GO:0016021,integral component of membrane; GO:0005886,plasma membrane; GO:0000326,protein storage vacuole; GO:0032586,protein storage vacuole membrane; GO:0071456,cellular response to hypoxia; GO:0006952,defense response; GO:0006623,protein targeting to vacuole; GO:0001666,response to hyp…	PF00168.33:C2 domain	--	--	--
novel.1645	TRUE	TRUE	FALSE	1.2361	1.2335	1.0631	0.1245	0.1612	0.1064	0.059	0.2346	0.3044	1.17757	0.1307	0.199333	0.0809471	0.0227975	0.103241	-2.22183	2.2869e-07	4.64223e-07	#N/A	#N/A	#N/A	-2.84237	1.0801e-12	3.00235e-12	7	6943414	6960830	+	--	--	K19986 exocyst complex component 8 | (RefSeq) exocyst complex component EXO84B-like (A)	--	PREDICTED: exocyst complex component EXO84B-like isoform X2 [Vitis vinifera]	EX84B_ARATH RecName: Full=Exocyst complex component EXO84B {ECO:0000303|PubMed:19895414}; Short=AtExo80b {ECO:0000303|PubMed:19895414};	A0A438F115_VITVI SubName: Full=Retrovirus-related Pol polyprotein from transposon RE2 {ECO:0000313|EMBL:RVW53636.1};	Exocyst complex subunit	GO:0005856,cytoskeleton; GO:0005829,cytosol; GO:0000145,exocyst; GO:0005576,extracellular region; GO:0048471,perinuclear region of cytoplasm; GO:0009524,phragmoplast; GO:0005886,plasma membrane; GO:0006887,exocytosis; GO:0006893,Golgi to plasma membrane transport; GO:0008104,protein localization; GO:0015031,protein transport; GO:0006810,transport; GO:0008150,biological_process; GO:0009987,cellula…	PF16528.8:Exocyst component 84 C-terminal	--	--	--
novel.1647	FALSE	TRUE	FALSE	0.2114	0.1957	0.1225	0.7084	0.9997	0.7987	1.4644	1.178	1.3328	0.176533	0.8356	1.32507	0.0387412	0.121751	0.11705	3.23297	1.8999e-08	4.15057e-08	0.669147	0.0681632	0.130462	#N/A	#N/A	#N/A	7	7934327	7935511	.	--	--	--	--	--	--	--	--	--	--	--	--	--
novel.1655	TRUE	TRUE	FALSE	4.6548	4.422	4.0218	0	0	0	0	0	0	4.3662	0	0	0.261416	0	0	-7.39931	4.94983e-09	1.12265e-08	#N/A	#N/A	#N/A	-7.7745	4.99497e-10	1.22286e-09	7	9334295	9334934	+	--	--	--	--	unnamed protein product [Prunus armeniaca]	--	A0A6J5VUM4_PRUAR SubName: Full=Uncharacterized protein {ECO:0000313|EMBL:CAB4291337.1};	--	--	--	--	--	--
novel.1658	FALSE	TRUE	TRUE	0	0	0	0.9094	1.145	0.1852	3.3546	5.7132	6.1789	0	0.746533	5.08223	0	0.40841	1.23633	7.26176	2.43639e-08	5.28383e-08	2.75335	1.30943e-05	6.14157e-05	#N/A	#N/A	#N/A	7	11380844	11381349	+	--	--	--	--	--	--	--	--	--	--	--	--	--
novel.1659	FALSE	TRUE	FALSE	0	0	0	1.3712	0.6053	1.5988	3.8426	3.0402	3.9636	0	1.19177	3.61547	0	0.424977	0.409763	8.04366	1.14872e-10	2.85689e-10	1.60605	9.57397e-05	0.000389704	#N/A	#N/A	#N/A	7	11907717	11908427	-	--	--	--	--	hypothetical protein CK203_032351 [Vitis vinifera]	--	A0A438IJV2_VITVI SubName: Full=Uncharacterized protein {ECO:0000313|EMBL:RVW97002.1};	--	--	--	--	--	--
novel.1684	TRUE	TRUE	FALSE	9.0759	9.2296	11.5545	0	0.0566	0.032	0	0	0.0855	9.95333	0.0295333	0.0285	1.13393	0.0231726	0.0403051	-8.33945	8.7852e-16	2.78193e-15	#N/A	#N/A	#N/A	-8.11592	1.46401e-21	5.62762e-21	7	17340597	17342032	-	--	--	K19366 spartin | (RefSeq) uncharacterized protein LOC112293310 (A)	ko04144: Endocytosis	PREDICTED: uncharacterized protein LOC104879924 [Vitis vinifera]	--	A0A438F561_VITVI SubName: Full=Uncharacterized protein {ECO:0000313|EMBL:RVW55135.1};	--	--	--	--	--	--
novel.1685	TRUE	TRUE	FALSE	3.8391	3.6868	3.3829	0	0	0	0	0	0	3.63627	0	0	0.18964	0	0	-8.48737	3.49737e-12	9.42869e-12	#N/A	#N/A	#N/A	-8.86256	2.71648e-13	7.74303e-13	7	17337085	17338565	-	--	--	K19366 spartin | (RefSeq) senescence/dehydration-associated protein At4g35985, chloroplastic-like (A)	ko04144: Endocytosis	hypothetical protein CK203_066927 [Vitis vinifera]	--	A0A438F553_VITVI SubName: Full=Uncharacterized protein {ECO:0000313|EMBL:RVW55111.1};	--	GO:0016021,integral component of membrane; GO:0005575,cellular_component; GO:0016020,membrane; GO:0031224,intrinsic component of membrane; GO:0110165,cellular anatomical entity	--	--	--	--
novel.1687	TRUE	TRUE	FALSE	27.8538	20.4247	29.342	162.24	168.796	197.76	124.922	106.987	107.569	25.8735	176.265	113.159	3.90049	15.4328	8.32048	2.45672	3.0915e-71	2.92183e-70	-0.633782	2.2394e-10	1.93468e-09	3.09509	6.88489e-137	1.189e-135	7	17363588	17363864	.	--	--	--	--	hypothetical protein VITISV_024015 [Vitis vinifera]	--	A5AZ35_VITVI SubName: Full=Uncharacterized protein {ECO:0000313|EMBL:CAN78486.1};	--	--	--	--	--	--
novel.1698	FALSE	TRUE	FALSE	15.8438	19.4217	16.7467	7.0364	11.9114	8.0899	2.8354	3.6709	1.3499	17.3374	9.01257	2.61873	1.51922	2.09442	0.95985	-2.35789	2.09425e-10	5.13741e-10	-1.73878	2.81035e-05	0.000124777	-0.621795	0.0171936	0.0235726	7	18504905	18505417	+	--	--	K12309 beta-galactosidase [EC:3.2.1.23] | (RefSeq) beta-galactosidase 2 (A)	ko00052: Galactose metabolism; ko00511: Other glycan degradation; ko00531: Glycosaminoglycan degradation; ko00600: Sphingolipid metabolism; ko00604: Glycosphingolipid biosynthesis - ganglio series; ko01100: Metabolic pathways	unnamed protein product, partial [Vitis vinifera]	BGA10_ARATH RecName: Full=Beta-galactosidase 10; Short=Lactase 10; EC=3.2.1.23; Flags: Precursor;	A0A438FJG5_VITVI RecName: Full=Beta-galactosidase {ECO:0000256|ARBA:ARBA00012756}; EC=3.2.1.23 {ECO:0000256|ARBA:ARBA00012756};	Beta-galactosidase	GO:0048046,apoplast; GO:0009536,plastid; GO:0005773,vacuole; GO:0004565,beta-galactosidase activity; GO:0005975,carbohydrate metabolic process; GO:0003674,molecular_function; GO:0003824,catalytic activity; GO:0004553,hydrolase activity, hydrolyzing O-glycosyl compounds; GO:0015925,galactosidase activity; GO:0016787,hydrolase activity; GO:0016798,hydrolase activity, acting on glycosyl bonds; GO:00…	PF01301.22:Glycosyl hydrolases family 35	--	--	--
novel.17	TRUE	TRUE	FALSE	5.7763	5.2739	5.1605	0.0506	0.082	0.1237	0	0.0281	0.0826	5.40357	0.0854333	0.0369	0.267597	0.0299415	0.0342906	-6.92525	1.26986e-15	3.99133e-15	#N/A	#N/A	#N/A	-5.69697	2.33768e-27	1.04227e-26	1	4702148	4703422	.	--	--	--	--	hypothetical protein MANES_15G129400v8 [Manihot esculenta]	CLE17_ARATH RecName: Full=CLAVATA3/ESR (CLE)-related protein 17 {ECO:0000303|PubMed:16489133}; Contains: RecName: Full=CLE17p {ECO:0000303|PubMed:16489133}; Flags: Precursor;	A0A5B7AUJ8_DAVIN SubName: Full=Putative Clavata3/esr-related 16 {ECO:0000313|EMBL:MPA58773.1};	--	GO:0048046,apoplast; GO:0005615,extracellular space; GO:0045168,cell-cell signaling involved in cell fate commitment; GO:0010078,maintenance of root meristem identity; GO:0010088,phloem development; GO:0045595,regulation of cell differentiation; GO:0007154,cell communication; GO:0007267,cell-cell signaling; GO:0008150,biological_process; GO:0009987,cellular process; GO:0023052,signaling; GO:00301…	--	--	--	--
novel.1700	FALSE	TRUE	FALSE	0.6625	0.5557	0.6597	0.1201	0.1152	0.163	0.0633	0.1035	0.174	0.625967	0.132767	0.1136	0.0496992	0.0214716	0.0457539	-2.1464	0.000144342	0.000238357	#N/A	#N/A	#N/A	-1.92122	6.71772e-05	0.00011643	7	19273986	19276405	.	--	--	--	--	PREDICTED: uncharacterized protein LOC104879937 [Vitis vinifera]	KPL_ARATH RecName: Full=Protein KOKOPELLI {ECO:0000303|PubMed:20478994};	A0A438KJ95_VITVI SubName: Full=Uncharacterized protein {ECO:0000313|EMBL:RVX21278.1};	--	GO:0009567,double fertilization forming a zygote and endosperm; GO:0009555,pollen development; GO:0000003,reproduction; GO:0008150,biological_process; GO:0009566,fertilization; GO:0019953,sexual reproduction; GO:0022414,reproductive process; GO:0007275,multicellular organism development; GO:0032501,multicellular organismal process; GO:0032502,developmental process; GO:0048229,gametophyte developm…	--	--	--	--
novel.1703	TRUE	TRUE	FALSE	12.0294	12.7597	11.3021	0.9428	1.1305	0.5119	0.2318	0.2323	0.205	12.0304	0.861733	0.223033	0.595063	0.258966	0.0127531	-5.41795	1.45329e-58	1.14907e-57	-1.93882	0.00017917	0.000692003	-3.46281	1.1668e-69	1.08036e-68	7	19616970	19630363	-	--	--	K03320 ammonium transporter, Amt family | (RefSeq) ammonium transporter 3 member 1-like (A)	--	PREDICTED: ammonium transporter 3 member 1-like [Vitis vinifera]	AMT31_ORYSJ RecName: Full=Ammonium transporter 3 member 1; Short=OsAMT3;1;	A0A438KIT2_VITVI RecName: Full=Ammonium transporter {ECO:0000256|RuleBase:RU362002};	Ammonia permease	GO:0016021,integral component of membrane; GO:0005886,plasma membrane; GO:0008519,ammonium transmembrane transporter activity; GO:0072488,ammonium transmembrane transport; GO:0003674,molecular_function; GO:0005215,transporter activity; GO:0005216,ion channel activity; GO:0005261,cation channel activity; GO:0008324,cation transmembrane transporter activity; GO:0015075,ion transmembrane transporter…	PF00909.24:Ammonium Transporter Family	--	--	--
novel.171	TRUE	TRUE	FALSE	31.8067	21.1666	29.3087	0.134	0	0.8182	0.2118	0	0	27.4273	0.3174	0.0706	4.54295	0.35832	0.0998435	-8.32618	5.22157e-12	1.39625e-11	#N/A	#N/A	#N/A	-6.21654	1.40328e-22	5.54012e-22	11	3977805	3978045	.	--	--	--	--	--	--	--	--	--	--	--	--	--
novel.1724	TRUE	FALSE	FALSE	21.5719	23.6114	23.3304	75.0301	74.4447	70.8526	56.2564	53.4756	56.9512	22.8379	73.4425	55.5611	0.902518	1.84684	1.50168	1.60891	8.2556e-73	7.98056e-72	-0.396473	1.31615e-08	9.29625e-08	2.00934	7.30235e-152	1.42741e-150	7_random	296481	299539	-	--	--	K16296 serine carboxypeptidase-like clade I [EC:3.4.16.-] | (RefSeq) serine carboxypeptidase 1 (A)	--	unnamed protein product, partial [Vitis vinifera]	CBP1_HORVU RecName: Full=Serine carboxypeptidase 1; EC=3.4.16.5; AltName: Full=CP-MI; AltName: Full=Carboxypeptidase C; AltName: Full=Serine carboxypeptidase I; Contains: RecName: Full=Serine carboxypeptidase 1 chain A; AltName: Full=Serine carboxypeptidase I chain A; Contains: RecName: Full=Serine carboxypeptidase 1 chain B; AltName: Full=Serine carboxypeptidase I chain B; Flags: Precursor;	F6HWI4_VITVI RecName: Full=Carboxypeptidase {ECO:0000256|RuleBase:RU361156}; EC=3.4.16.- {ECO:0000256|RuleBase:RU361156};	Serine carboxypeptidases (lysosomal cathepsin A)	GO:0005576,extracellular region; GO:0004185,serine-type carboxypeptidase activity; GO:0006508,proteolysis; GO:0003674,molecular_function; GO:0003824,catalytic activity; GO:0004180,carboxypeptidase activity; GO:0008233,peptidase activity; GO:0008236,serine-type peptidase activity; GO:0008238,exopeptidase activity; GO:0016787,hydrolase activity; GO:0017171,serine hydrolase activity; GO:0070008,seri…	PF00450.25:Serine carboxypeptidase	--	--	--
novel.1725	TRUE	FALSE	FALSE	18.848	19.5641	18.9564	74.4646	72.1524	65.8881	51.528	57.3441	52.2648	19.1228	70.835	53.7123	0.315145	3.62314	2.58563	1.81962	1.65754e-77	1.70246e-76	-0.389265	5.30404e-07	3.06357e-06	2.21385	1.86308e-149	3.56771e-148	7_random	300081	302711	-	--	--	K16296 serine carboxypeptidase-like clade I [EC:3.4.16.-] | (RefSeq) serine carboxypeptidase 1 (A)	--	PREDICTED: serine carboxypeptidase 1 [Vitis vinifera]	SCP20_ARATH RecName: Full=Serine carboxypeptidase-like 20; EC=3.4.16.-; Flags: Precursor;	F6HWI4_VITVI RecName: Full=Carboxypeptidase {ECO:0000256|RuleBase:RU361156}; EC=3.4.16.- {ECO:0000256|RuleBase:RU361156};	Serine carboxypeptidases (lysosomal cathepsin A)	GO:0005576,extracellular region; GO:0005777,peroxisome; GO:0000325,plant-type vacuole; GO:0016747,acyltransferase activity, transferring groups other than amino-acyl groups; GO:0004185,serine-type carboxypeptidase activity; GO:0006508,proteolysis; GO:0019748,secondary metabolic process; GO:0003674,molecular_function; GO:0003824,catalytic activity; GO:0016740,transferase activity; GO:0016746,acylt…	PF00450.25:Serine carboxypeptidase	--	--	--
novel.1727	FALSE	TRUE	FALSE	16.3563	17.7409	16.0699	4.2301	4.2597	4.9427	2.1694	2.0703	2.9529	16.7224	4.4775	2.39753	0.729641	0.329168	0.394782	-2.48722	3.57366e-74	3.50797e-73	-0.901885	2.02699e-07	1.2363e-06	-1.5793	9.2936e-52	6.63668e-51	7_random	315312	323724	-	--	--	K19791 iron transport multicopper oxidase | (RefSeq) L-ascorbate oxidase homolog (A)	--	PREDICTED: monocopper oxidase-like protein SKU5 isoform X1 [Vitis vinifera]	SKU5_ARATH RecName: Full=Monocopper oxidase-like protein SKU5; AltName: Full=Skewed roots; Flags: Precursor;	D7TYL0_VITVI SubName: Full=Uncharacterized protein {ECO:0000313|EMBL:CBI35585.3};	Multicopper oxidases	GO:0031225,anchored component of membrane; GO:0046658,anchored component of plasma membrane; GO:0048046,apoplast; GO:0005829,cytosol; GO:0009505,plant-type cell wall; GO:0000325,plant-type vacuole; GO:0005886,plasma membrane; GO:0009506,plasmodesma; GO:0005507,copper ion binding; GO:0016491,oxidoreductase activity; GO:0009932,cell tip growth; GO:0003674,molecular_function; GO:0005488,binding; GO:…	PF00394.25:Multicopper oxidase	--	--	--
novel.1729	TRUE	TRUE	FALSE	267.445	312.027	304.184	4.2314	5.6512	5.5116	6.5413	6.1424	5.2987	294.552	5.1314	5.99413	19.4329	0.638943	0.51801	-5.2873	0	0	0.235534	0.162153	0.263454	-5.52541	0	0	7_random	356382	359326	+	--	--	K03453 bile acid:Na+ symporter, BASS family | (RefSeq) probable sodium/metabolite cotransporter BASS3, chloroplastic (A)	--	PREDICTED: probable sodium/metabolite cotransporter BASS3, chloroplastic [Vitis vinifera]	BASS3_ARATH RecName: Full=Probable sodium/metabolite cotransporter BASS3, chloroplastic; AltName: Full=Bile acid transporter 3; AltName: Full=Bile acid-sodium symporter family protein 3; Flags: Precursor;	D7TYL1_VITVI SubName: Full=Uncharacterized protein {ECO:0000313|EMBL:CBI35586.3};	Na+-bile acid cotransporter	GO:0009941,chloroplast envelope; GO:0016021,integral component of membrane; GO:0005575,cellular_component; GO:0005622,intracellular anatomical structure; GO:0005737,cytoplasm; GO:0009507,chloroplast; GO:0009526,plastid envelope; GO:0009536,plastid; GO:0031967,organelle envelope; GO:0031975,envelope; GO:0043226,organelle; GO:0043227,membrane-bounded organelle; GO:0043229,intracellular organelle; G…	PF01758.19:Sodium Bile acid symporter family	--	--	--
novel.173	TRUE	TRUE	FALSE	3.1419	3.93	3.034	0	0	0	0	0	0	3.36863	0	0	0.399383	0	0	-7.55366	1.91295e-09	4.44824e-09	#N/A	#N/A	#N/A	-7.9291	1.85598e-10	4.64957e-10	11	5246708	5248806	+	--	--	--	--	--	--	--	--	--	--	--	--	--
novel.1732	TRUE	TRUE	FALSE	3.1517	4.3256	3.1483	26.7523	25.8472	20.7884	16.9386	19.1769	21.4689	3.54187	24.4626	19.1948	0.554185	2.62422	1.84953	2.76311	4.30904e-32	2.15882e-31	-0.343652	0.0212735	0.0485729	3.10978	1.93111e-49	1.32042e-48	7_random	404684	405690	-	--	--	K17275 plastin-1 | (RefSeq) fimbrin-2 (A)	--	PREDICTED: fimbrin-2-like [Vitis vinifera]	FIMB2_ARATH RecName: Full=Fimbrin-2 {ECO:0000305}; Short=AtFIM2; AltName: Full=Fimbrin2 {ECO:0000305};	D7TYL4_VITVI RecName: Full=Calponin-homology (CH) domain-containing protein {ECO:0000259|PROSITE:PS50021};	Ca2+-binding actin-bundling protein (fimbrin/plastin), EF-Hand protein superfamily	GO:0005884,actin filament; GO:0032432,actin filament bundle; GO:0005737,cytoplasm; GO:0051015,actin filament binding; GO:0051017,actin filament bundle assembly; GO:0051639,actin filament network formation; GO:0003674,molecular_function; GO:0003779,actin binding; GO:0005488,binding; GO:0005515,protein binding; GO:0008092,cytoskeletal protein binding; GO:0044877,protein-containing complex binding; …	PF00307.34:Calponin homology (CH) domain	--	--	--
novel.1733	TRUE	TRUE	FALSE	4.0836	4.4569	4.1788	21.0912	19.2854	20.8705	15.7706	15.2833	15.5628	4.23977	20.4157	15.5389	0.158379	0.804305	0.199656	2.20037	2.8054e-37	1.56969e-36	-0.387346	0.000904063	0.0030167	2.59163	2.57077e-64	2.20666e-63	7_random	412204	413289	-	--	--	K17275 plastin-1 | (RefSeq) fimbrin-2-like (A)	--	PREDICTED: fimbrin-2 [Vitis vinifera]	FIMB2_ARATH RecName: Full=Fimbrin-2 {ECO:0000305}; Short=AtFIM2; AltName: Full=Fimbrin2 {ECO:0000305};	A0A438HW12_VITVI SubName: Full=Fimbrin-2 {ECO:0000313|EMBL:RVW88652.1};	Ca2+-binding actin-bundling protein (fimbrin/plastin), EF-Hand protein superfamily	GO:0005884,actin filament; GO:0032432,actin filament bundle; GO:0005737,cytoplasm; GO:0051015,actin filament binding; GO:0051017,actin filament bundle assembly; GO:0051639,actin filament network formation; GO:0003674,molecular_function; GO:0003779,actin binding; GO:0005488,binding; GO:0005515,protein binding; GO:0008092,cytoskeletal protein binding; GO:0044877,protein-containing complex binding; …	PF04574.16:Protein of unknown function (DUF592)	--	--	--
novel.1736	TRUE	TRUE	FALSE	0.4102	0.0475	0.1486	3.7671	3.1382	2.6238	2.7164	2.7842	1.9937	0.2021	3.17637	2.4981	0.152828	0.46753	0.357737	3.98176	8.66696e-13	2.40457e-12	-0.334287	0.202751	0.313964	4.32639	2.59058e-17	8.67585e-17	7_random	536702	538468	+	--	--	K01087 trehalose 6-phosphate phosphatase [EC:3.1.3.12] | (RefSeq) uncharacterized protein LOC123077236 (A)	ko00500: Starch and sucrose metabolism; ko01100: Metabolic pathways; ko01110: Biosynthesis of secondary metabolites	PREDICTED: cysteine-rich repeat secretory protein 55 [Vitis vinifera]	CRR55_ARATH RecName: Full=Cysteine-rich repeat secretory protein 55; Flags: Precursor;	D7SSW2_VITVI SubName: Full=Uncharacterized protein {ECO:0000313|EMBL:CBI18746.3};	--	GO:0005576,extracellular region; GO:0099503,secretory vesicle; GO:0005575,cellular_component; GO:0110165,cellular anatomical entity; GO:0005622,intracellular anatomical structure; GO:0005737,cytoplasm; GO:0031410,cytoplasmic vesicle; GO:0031982,vesicle; GO:0043226,organelle; GO:0043227,membrane-bounded organelle; GO:0043229,intracellular organelle; GO:0043231,intracellular membrane-bounded organe…	PF01657.20:Salt stress response/antifungal	--	--	--
novel.1739	TRUE	TRUE	FALSE	15.4632	16.7939	15.3301	0	0	0	0.4201	0	0	15.8624	0	0.140033	0.660908	0	0.198037	-6.66607	3.8817e-10	9.39523e-10	#N/A	#N/A	#N/A	-8.88473	2.2975e-13	6.57265e-13	7_random	665098	665340	.	--	--	--	--	unnamed protein product, partial [Vitis vinifera]	--	F6HWM9_VITVI SubName: Full=Uncharacterized protein {ECO:0000313|EMBL:CCB59093.1};	--	--	--	--	--	--
novel.1744	TRUE	TRUE	FALSE	8.0473	6.6592	7.5201	1.0993	1.0058	1.0801	0.68	1.0862	0.6624	7.40887	1.06173	0.809533	0.572122	0.0403201	0.195765	-2.82917	9.16726e-28	4.16382e-27	-0.362169	0.335132	0.46318	-2.47835	1.75157e-31	8.53965e-31	7_random	934964	936314	.	--	--	--	--	PREDICTED: inactive LRR receptor-like serine/threonine-protein kinase BIR2 [Vitis vinifera]	RLP44_ARATH RecName: Full=Receptor-like protein 44 {ECO:0000303|PubMed:18434605}; Short=AtRLP44 {ECO:0000303|PubMed:18434605}; Flags: Precursor;	A0A438FBP2_VITVI SubName: Full=Inactive LRR receptor-like serine/threonine-protein kinase BIR2 {ECO:0000313|EMBL:RVW57407.1};	FOG: Leucine rich repeat	GO:0016021,integral component of membrane; GO:0005886,plasma membrane; GO:0005575,cellular_component; GO:0016020,membrane; GO:0031224,intrinsic component of membrane; GO:0110165,cellular anatomical entity; GO:0071944,cell periphery	PF13855.9:Leucine rich repeat	--	--	--
novel.1745	FALSE	TRUE	FALSE	3.5016	4.5036	3.4009	1.3512	2.0528	1.6346	0.7881	0.8581	0.599	3.80203	1.67953	0.7484	0.497783	0.288184	0.109439	-2.00359	1.5783e-17	5.3308e-17	-1.14578	1.75897e-05	8.05693e-05	-0.856791	7.31679e-06	1.37141e-05	7_random	914792	918621	+	--	--	K09285 AP2-like factor, ANT lineage | (RefSeq) AP2-like ethylene-responsive transcription factor ANT (A)	--	PREDICTED: AP2-like ethylene-responsive transcription factor ANT isoform X2 [Vitis vinifera]	ANT_ARATH RecName: Full=AP2-like ethylene-responsive transcription factor ANT {ECO:0000303|PubMed:8742706, ECO:0000303|PubMed:8742707}; AltName: Full=Complementing a protein kinase C mutant protein 1; AltName: Full=Protein AINTEGUMENTA {ECO:0000303|PubMed:8742706, ECO:0000303|PubMed:8742707}; AltName: Full=Protein DRAGON; AltName: Full=Protein OVULE MUTANT {ECO:0000303|PubMed:12271029};	F6I7I7_VITVI SubName: Full=Uncharacterized protein {ECO:0000313|EMBL:CCB62905.1};	--	GO:0005634,nucleus; GO:0003677,DNA binding; GO:0003700,DNA-binding transcription factor activity; GO:0000976,transcription cis-regulatory region binding; GO:0030154,cell differentiation; GO:0051301,cell division; GO:0009908,flower development; GO:0019760,glucosinolate metabolic process; GO:0010492,maintenance of shoot apical meristem identity; GO:0010601,positive regulation of auxin biosynthetic …	PF00847.23:AP2 domain	AP2/ERF-AP2	TF	AP2/ERF->AP2/ERF-AP2
novel.1750	TRUE	FALSE	FALSE	2.0315	2.9219	2.2635	9.9493	13.2582	11.5632	2.4197	3.8404	3.2184	2.40563	11.5902	3.1595	0.377142	1.35099	0.581492	0.728291	0.00272406	0.004005	-1.85301	2.10391e-29	6.02747e-28	2.58911	5.67826e-57	4.35033e-56	7_random	964246	966272	-	--	--	K13691 pathogen-inducible salicylic acid glucosyltransferase [EC:2.4.1.-] | (RefSeq) UDP-glycosyltransferase 74E2 (A)	--	PREDICTED: UDP-glycosyltransferase 74E2 [Vitis vinifera]	U74E2_ARATH RecName: Full=UDP-glycosyltransferase 74E2; EC=2.4.1.- {ECO:0000269|PubMed:20798329};	F6H7U4_VITVI RecName: Full=Glycosyltransferase {ECO:0000256|RuleBase:RU362057}; EC=2.4.1.- {ECO:0000256|RuleBase:RU362057};	UDP-glucuronosyl and UDP-glucosyl transferase	GO:0052638,indole-3-butyrate beta-glucosyltransferase activity; GO:0080043,quercetin 3-O-glucosyltransferase activity; GO:0080044,quercetin 7-O-glucosyltransferase activity; GO:0035251,UDP-glucosyltransferase activity; GO:0071475,cellular hyperosmotic salinity response; GO:0071215,cellular response to abscisic acid stimulus; GO:0070301,cellular response to hydrogen peroxide; GO:0042631,cellular r…	PF00201.21:UDP-glucoronosyl and UDP-glucosyl transferase	--	--	--
novel.1760	FALSE	TRUE	FALSE	2.5199	2.2638	1.646	0.6209	0.1546	0.6126	0.1887	0.1588	0.2726	2.14323	0.4627	0.2067	0.366813	0.217886	0.0481706	-3.07617	2.78225e-10	6.78321e-10	#N/A	#N/A	#N/A	-1.88693	3.02491e-06	5.83769e-06	7_random	1095630	1103325	+	--	--	K17888 ubiquitin-like-conjugating enzyme ATG10 | (RefSeq) uncharacterized protein LOC126621386 isoform X1 (A)	ko04136: Autophagy - other	PREDICTED: uncharacterized protein LOC100244633 [Vitis vinifera]	--	F6H7U9_VITVI RecName: Full=AB hydrolase-1 domain-containing protein {ECO:0000259|Pfam:PF00561};	Predicted hydrolase/acyltransferase (alpha/beta hydrolase superfamily)	GO:0016787,hydrolase activity; GO:0003674,molecular_function; GO:0003824,catalytic activity	PF00561.23:alpha/beta hydrolase fold	--	--	--
novel.1771	FALSE	TRUE	FALSE	2.9247	3.4652	2.4006	0.7162	0.7932	1.1972	0.5661	0.4388	0.6146	2.93017	0.9022	0.539833	0.434638	0.210952	0.0741344	-2.13072	2.03151e-11	5.26893e-11	-0.743224	0.0594807	0.116327	-1.38371	2.78966e-07	5.77251e-07	8	3301452	3303164	-	--	--	--	--	--	--	--	--	--	--	--	--	--
novel.1772	FALSE	TRUE	FALSE	0.4726	0.4375	0	2.2335	2.1912	1.3642	4.8148	5.4025	2.6488	0.303367	1.92963	4.2887	0.214991	0.400195	1.18415	4.15756	6.28346e-08	1.32707e-07	1.1653	0.00871586	0.0224824	#N/A	#N/A	#N/A	8	3665432	3665749	.	--	--	K12447 UDP-sugar pyrophosphorylase [EC:2.7.7.64] | (RefSeq) uncharacterized protein LOC104808371 (A)	ko00040: Pentose and glucuronate interconversions; ko00052: Galactose metabolism; ko00053: Ascorbate and aldarate metabolism; ko00520: Amino sugar and nucleotide sugar metabolism; ko01100: Metabolic pathways; ko01110: Biosynthesis of secondary metabolites; ko01250: Biosynthesis of nucleotide sugars	uncharacterized mitochondrial protein AtMg00810-like [Quercus robur]	POLR2_ARATH RecName: Full=Retrovirus-related Pol polyprotein from transposon RE2; AltName: Full=Retro element 2 {ECO:0000303|PubMed:10689195}; Short=AtRE2 {ECO:0000303|PubMed:10689195}; Includes: RecName: Full=Protease RE2; EC=3.4.23.-; Includes: RecName: Full=Reverse transcriptase RE2; EC=2.7.7.49; Includes: RecName: Full=Endonuclease RE2;	A0A438C028_VITVI SubName: Full=Retrovirus-related Pol polyprotein from transposon RE2 {ECO:0000313|EMBL:RVW16578.1};	FOG: Transposon-encoded proteins with TYA, reverse transcriptase, integrase domains in various combinations	GO:0004190,aspartic-type endopeptidase activity; GO:0004519,endonuclease activity; GO:0046872,metal ion binding; GO:0003676,nucleic acid binding; GO:0003964,RNA-directed DNA polymerase activity; GO:0015074,DNA integration; GO:0006310,DNA recombination; GO:0006508,proteolysis; GO:0003674,molecular_function; GO:0003824,catalytic activity; GO:0004175,endopeptidase activity; GO:0008233,peptidase acti…	--	--	--	--
novel.1774	FALSE	TRUE	FALSE	13.0848	15.5183	15.435	3.2624	2.6849	3.1929	1.4079	1.6313	1.6101	14.6794	3.04673	1.54977	1.12804	0.257423	0.100688	-2.91118	5.44004e-114	8.00799e-113	-0.965049	5.45056e-09	4.02953e-08	-1.94393	2.19402e-74	2.15217e-73	8	3761405	3764739	.	--	--	--	--	PREDICTED: protein QUIRKY [Vitis vinifera]	QKY_ARATH RecName: Full=Protein QUIRKY {ECO:0000303|PubMed:19180193};	A0A200QP97_9MAGN SubName: Full=C2 calcium-dependent membrane targeting {ECO:0000313|EMBL:OVA12293.1};	--	GO:0005829,cytosol; GO:0016021,integral component of membrane; GO:0009506,plasmodesma; GO:0099402,plant organ development; GO:0009911,positive regulation of flower development; GO:0007275,multicellular organism development; GO:0008150,biological_process; GO:0032501,multicellular organismal process; GO:0032502,developmental process; GO:0048731,system development; GO:0048856,anatomical structure de…	PF08372.13:Plant phosphoribosyltransferase C-terminal	--	--	--
novel.1780	TRUE	FALSE	TRUE	1.7916	1.1845	2.3479	0.1237	0.178	0.0504	1.3036	1.2799	1.143	1.77467	0.117367	1.24217	0.475107	0.0522846	0.0707858	-0.184917	0.672011	0.707217	3.39125	2.23121e-06	1.17447e-05	-3.57158	3.02948e-07	6.25226e-07	8	8723603	8724385	.	--	--	K19038 E3 ubiquitin-protein ligase ATL41 [EC:2.3.2.27] | (RefSeq) E3 ubiquitin-protein ligase ATL41-like (A)	--	RING-H2 finger protein ATL66-like [Vitis riparia]	ATL66_ARATH RecName: Full=RING-H2 finger protein ATL66; EC=2.3.2.27 {ECO:0000305}; AltName: Full=RING-type E3 ubiquitin transferase ATL66 {ECO:0000305};	A0A822Y2E8_NELNU RecName: Full=RING-type E3 ubiquitin transferase {ECO:0000256|ARBA:ARBA00012483}; EC=2.3.2.27 {ECO:0000256|ARBA:ARBA00012483};	FOG: Predicted E3 ubiquitin ligase	GO:0016021,integral component of membrane; GO:0046872,metal ion binding; GO:0016740,transferase activity; GO:0016567,protein ubiquitination; GO:0003674,molecular_function; GO:0005488,binding; GO:0043167,ion binding; GO:0043169,cation binding; GO:0003824,catalytic activity; GO:0006807,nitrogen compound metabolic process; GO:0008150,biological_process; GO:0008152,metabolic process; GO:0019538,prote…	PF13639.9:Ring finger domain	--	--	--
novel.1781	TRUE	TRUE	FALSE	30.7848	23.227	26.4796	0.0556	0.1799	0	0	0	0.0906	26.8305	0.0785	0.0302	3.09542	0.0752078	0.0427092	-9.56373	9.74577e-16	3.07793e-15	#N/A	#N/A	#N/A	-8.04989	1.32508e-27	5.9502e-27	8	8812878	8813458	.	--	--	--	--	--	--	--	--	--	--	--	--	--
novel.1783	FALSE	TRUE	FALSE	1.5391	1.5991	1.2133	4.9794	4.6527	3.8078	5.4397	5.0265	5.0169	1.4505	4.47997	5.16103	0.169505	0.493653	0.197086	2.15778	9.40922e-24	3.81715e-23	0.208532	0.190466	0.299219	1.95267	5.05043e-20	1.8514e-19	8	8621507	8702827	-	--	--	K19613 leucine-rich repeat protein SHOC2 | (RefSeq) receptor-like protein 12 (A)	--	Receptor like protein 42 [Vitis vinifera]	RLP53_ARATH RecName: Full=Receptor-like protein 53 {ECO:0000303|PubMed:18434605}; Short=AtRLP53 {ECO:0000303|PubMed:18434605}; Flags: Precursor;	F6GXV5_VITVI SubName: Full=Uncharacterized protein {ECO:0000313|EMBL:CCB44835.1};	FOG: Leucine rich repeat	GO:0016021,integral component of membrane; GO:0005886,plasma membrane; GO:0005575,cellular_component; GO:0016020,membrane; GO:0031224,intrinsic component of membrane; GO:0110165,cellular anatomical entity; GO:0071944,cell periphery	PF13855.9:Leucine rich repeat	--	--	--
novel.1789	TRUE	TRUE	FALSE	8.3501	6.4572	4.695	1.4303	1.8376	0.4992	0.5384	1.0571	0.5553	6.50077	1.2557	0.716933	1.49251	0.560174	0.240633	-2.80124	1.57992e-09	3.69773e-09	#N/A	#N/A	#N/A	-2.03298	2.56309e-07	5.31772e-07	8	10242941	10243414	+	--	--	--	--	TPA_asm: hypothetical protein HUJ06_027862 [Nelumbo nucifera]	--	A0A822XXN2_NELNU SubName: Full=Uncharacterized protein {ECO:0000313|EMBL:DAD26394.1};	--	--	--	--	--	--
novel.179	TRUE	FALSE	FALSE	0.8947	0	0.216	5.1886	5.2883	6.8664	4.3291	4.1544	4.2304	0.370233	5.7811	4.23797	0.381194	0.768502	0.0715214	#N/A	#N/A	#N/A	-0.439261	0.260851	0.38274	4.32422	2.94542e-08	6.49538e-08	11	6347363	6347586	.	--	--	--	--	--	--	--	--	--	--	--	--	--
novel.1794	TRUE	TRUE	FALSE	5.17	6.1668	5.4556	0.1717	0.0741	0.2937	0.1629	0.1904	0	5.59747	0.179833	0.117767	0.419124	0.0898356	0.084027	-5.1378	8.76935e-19	3.07637e-18	#N/A	#N/A	#N/A	-4.66792	1.47829e-24	6.14155e-24	8	11653463	11654402	.	--	--	K03260 translation initiation factor 4G | (RefSeq) eukaryotic translation initiation factor 4G-like (A)	--	PREDICTED: Werner Syndrome-like exonuclease [Vitis vinifera]	WEX_ARATH RecName: Full=3'-5' exonuclease {ECO:0000303|PubMed:12937173}; EC=3.1.-.- {ECO:0000269|PubMed:12937173}; AltName: Full=Werner Syndrome-like exonuclease;	A0A438J7T1_VITVI SubName: Full=Werner Syndrome-like exonuclease {ECO:0000313|EMBL:RVX05022.1};	Predicted 3'-5' exonuclease	GO:0005737,cytoplasm; GO:0005634,nucleus; GO:0008408,3'-5' exonuclease activity; GO:0003677,DNA binding; GO:0046872,metal ion binding; GO:0003674,molecular_function; GO:0003824,catalytic activity; GO:0004518,nuclease activity; GO:0004527,exonuclease activity; GO:0016787,hydrolase activity; GO:0016788,hydrolase activity, acting on ester bonds; GO:0003676,nucleic acid binding; GO:0005488,binding; G…	PF01612.23:3'-5' exonuclease	--	--	--
novel.1795	TRUE	TRUE	FALSE	13.5761	12.7577	14.5737	0.111	0.0479	0.0814	0.0351	0	0.1448	13.6358	0.0801	0.0599667	0.742581	0.0257769	0.061674	-7.70983	2.01412e-31	9.92637e-31	#N/A	#N/A	#N/A	-7.07448	5.01487e-50	3.47059e-49	8	12004638	12008803	-	--	--	--	--	PREDICTED: probable mediator of RNA polymerase II transcription subunit 26b isoform X2 [Vitis vinifera]	MD26B_ARATH RecName: Full=Probable mediator of RNA polymerase II transcription subunit 26b;	A0A438BZ34_VITVI SubName: Full=Putative mediator of RNA polymerase II transcription subunit 26b {ECO:0000313|EMBL:RVW15880.1};	--	GO:0005634,nucleus; GO:0003746,translation elongation factor activity; GO:0003674,molecular_function; GO:0003676,nucleic acid binding; GO:0005488,binding; GO:0008135,translation factor activity, RNA binding; GO:0045182,translation regulator activity; GO:0090079,translation regulator activity, nucleic acid binding; GO:0097159,organic cyclic compound binding; GO:1901363,heterocyclic compound bindin…	PF08711.14:TFIIS helical bundle-like domain	IWS1	TR	IWS1
novel.1808	TRUE	TRUE	FALSE	7.0482	5.7628	9.812	274.099	266.514	286.192	226.766	194.945	211.565	7.541	275.602	211.092	1.68941	8.10325	12.9951	5.13396	5.33713e-122	8.35317e-121	-0.378431	1.59893e-08	1.11595e-07	5.51649	3.05964e-151	5.93148e-150	8	15566129	15566981	.	--	--	K14686 solute carrier family 31 (copper transporter), member 1 | (RefSeq) copper transporter 6-like (A)	--	Copper transporter 6 [Vitis vinifera]	--	A0A438JAP0_VITVI RecName: Full=Copper transport protein {ECO:0000256|RuleBase:RU367022};	--	GO:0016021,integral component of membrane; GO:0005375,copper ion transmembrane transporter activity; GO:0006878,cellular copper ion homeostasis; GO:0003674,molecular_function; GO:0005215,transporter activity; GO:0008324,cation transmembrane transporter activity; GO:0015075,ion transmembrane transporter activity; GO:0015318,inorganic molecular entity transmembrane transporter activity; GO:0022857,…	--	--	--	--
novel.181	FALSE	TRUE	TRUE	0.5587	0	0.3597	0.6001	0.3886	0.2932	5.5022	4.923	8.0239	0.306133	0.4273	6.1497	0.231212	0.128245	1.34619	4.67754	2.11089e-09	4.89359e-09	3.82493	4.01962e-10	3.37608e-09	#N/A	#N/A	#N/A	11	6510103	6510371	.	--	--	--	--	spidroin-1-like [Vitis riparia]	--	--	--	--	--	--	--	--
novel.1821	TRUE	TRUE	FALSE	41.9139	40.2372	53.4456	0.1486	0	0.2269	0.8222	1.4416	0.2423	45.1989	0.125167	0.835367	5.87134	0.0941019	0.489701	-5.40439	1.76552e-19	6.31802e-19	#N/A	#N/A	#N/A	-8.21131	1.45254e-61	1.19557e-60	8	18586894	18587839	-	--	--	K13513 lysocardiolipin and lysophospholipid acyltransferase [EC:2.3.1.- 2.3.1.51] | (RefSeq) probable 1-acyl-sn-glycerol-3-phosphate acyltransferase 4 isoform X1 (A)	ko00561: Glycerolipid metabolism; ko00564: Glycerophospholipid metabolism; ko01100: Metabolic pathways; ko01110: Biosynthesis of secondary metabolites	PREDICTED: thaumatin-like protein 1b [Vitis vinifera]	TLP1_PYRPY RecName: Full=Thaumatin-like protein 1; Flags: Precursor;	A0A438EJR9_VITVI SubName: Full=Thaumatin-like protein 1 {ECO:0000313|EMBL:RVW47971.1};	--	GO:0005576,extracellular region; GO:0005575,cellular_component; GO:0110165,cellular anatomical entity	PF00314.20:Thaumatin family	--	--	--
novel.1828	TRUE	TRUE	FALSE	2.3822	1.1714	2.8754	0	0.1035	0.2344	0.1517	0	0	2.143	0.112633	0.0505667	0.715922	0.0959111	0.0715121	-5.23283	5.77016e-06	1.06267e-05	#N/A	#N/A	#N/A	-4.00091	2.19754e-07	4.58051e-07	8	19508919	19537817	-	--	--	--	--	--	--	--	--	--	--	--	--	--
novel.1830	TRUE	TRUE	FALSE	0	0	0	1.9309	2.7089	2.689	2.7472	3.5535	3.5894	0	2.44293	3.2967	0	0.362153	0.388831	8.60849	2.2659e-12	6.15661e-12	0.447394	0.107916	0.189854	8.16852	3.27113e-11	8.51552e-11	8	19760577	19761412	.	--	--	K01142 exodeoxyribonuclease III [EC:3.1.11.2] | (RefSeq) DNA-(apurinic or apyrimidinic site) endonuclease, chloroplastic-like (A)	ko03410: Base excision repair	PREDICTED: probable F-box protein At5g04010 [Vitis vinifera]	FB336_ARATH RecName: Full=Probable F-box protein At5g04010; AltName: Full=Non-specific F-box protein;	A0A438I628_VITVI SubName: Full=Putative F-box protein {ECO:0000313|EMBL:RVW92127.1};	--	GO:0019005,SCF ubiquitin ligase complex; GO:0009740,gibberellic acid mediated signaling pathway; GO:0031146,SCF-dependent proteasomal ubiquitin-dependent protein catabolic process; GO:0007154,cell communication; GO:0007165,signal transduction; GO:0008150,biological_process; GO:0009719,response to endogenous stimulus; GO:0009725,response to hormone; GO:0009739,response to gibberellin; GO:0009755,h…	PF12937.10:F-box-like	--	--	--
novel.1835	TRUE	FALSE	FALSE	1.9299	1.9293	2.0127	0.1492	0.4295	0.3038	0.9437	0.9927	0.6489	1.9573	0.294167	0.861767	0.0391745	0.114635	0.151843	-0.844075	0.0846659	0.104736	#N/A	#N/A	#N/A	-2.42259	2.80024e-05	5.00635e-05	8	20384928	20385651	-	--	--	--	--	--	--	--	--	--	--	--	--	--
novel.1837	FALSE	TRUE	FALSE	26.1395	23.5748	25.0796	6.4786	4.0784	6.9907	4.9501	2.8729	5.4581	24.9313	5.84923	4.42703	1.05227	1.2695	1.11834	-2.19953	3.8597e-16	1.23889e-15	-0.414954	0.261191	0.383093	-1.76942	1.25262e-14	3.77087e-14	8	21089435	21090056	+	--	--	--	--	--	--	--	--	--	--	--	--	--
novel.184	FALSE	TRUE	FALSE	29.5745	33.2684	32.199	6.3706	5.9428	7.1885	5.2915	4.0101	4.7538	31.6806	6.50063	4.68513	1.55193	0.5168	0.525378	-2.44415	2.25649e-44	1.44444e-43	-0.473183	0.044769	0.0917208	-1.96387	2.2278e-41	1.31668e-40	11	6566971	6567568	.	--	--	--	--	PREDICTED: uncharacterized protein LOC104880693 [Vitis vinifera]	--	A0A438E835_VITVI SubName: Full=Uncharacterized protein {ECO:0000313|EMBL:RVW43770.1};	--	--	--	--	--	--
novel.1841	FALSE	TRUE	TRUE	0.2708	0.376	0	0.4363	0.4708	0.5329	3.1726	4.0628	2.4188	0.2156	0.48	3.21807	0.158386	0.0399697	0.67193	4.22835	2.77799e-07	5.59856e-07	2.76915	1.96811e-06	1.04428e-05	#N/A	#N/A	#N/A	8	21971125	21971494	.	--	--	--	--	--	--	--	--	--	--	--	--	--
novel.1842	FALSE	TRUE	TRUE	0.2815	0.3908	0.1359	1.451	1.3701	0.997	7.885	8.8474	4.2884	0.2694	1.2727	7.00693	0.104414	0.197727	1.96203	5.02919	7.49432e-13	2.085e-12	2.46985	1.42862e-09	1.12731e-08	#N/A	#N/A	#N/A	8	21971786	21972141	.	--	--	--	--	--	--	--	--	--	--	--	--	--
novel.1843	TRUE	TRUE	TRUE	0.13	0.4413	0.4604	1.4243	1.2658	0.6141	4.5033	5.3873	5.1005	0.3439	1.1014	4.99703	0.151451	0.350596	0.368233	4.17959	5.29131e-29	2.47834e-28	2.17839	2.08037e-16	2.92407e-15	2.00003	0.000163456	0.000273794	8	21972556	21973711	.	--	--	--	--	unnamed protein product, partial [Vitis vinifera]	--	D7THV7_VITVI SubName: Full=Uncharacterized protein {ECO:0000313|EMBL:CBI29833.3};	--	GO:0016021,integral component of membrane; GO:0005575,cellular_component; GO:0016020,membrane; GO:0031224,intrinsic component of membrane; GO:0110165,cellular anatomical entity	--	--	--	--
novel.1844	FALSE	TRUE	FALSE	0.2195	0.3048	0.2649	0.5304	0.4961	0.1728	1.3416	1.2153	1.5568	0.263067	0.399767	1.37123	0.0348477	0.161099	0.140983	2.70224	3.66703e-06	6.84266e-06	1.76478	0.00041623	0.00149243	#N/A	#N/A	#N/A	8	21990697	21991832	-	--	--	--	--	--	--	--	--	--	--	--	--	--
novel.1846	FALSE	FALSE	TRUE	0.9176	1.359	1.5063	0.4139	0.6381	0.3612	2.4303	3.6054	3.9532	1.26097	0.471067	3.32963	0.250133	0.120054	0.651583	1.72944	5.91e-05	0.000100645	2.82822	5.38486e-09	3.98267e-08	#N/A	#N/A	#N/A	8	21999902	22002163	-	--	--	--	--	--	--	--	--	--	--	--	--	--
novel.1847	FALSE	TRUE	FALSE	7.1572	5.5687	8.3136	1.9384	1.5148	1.7963	0	0.2223	0.545	7.01317	1.74983	0.255767	1.12522	0.176028	0.22375	-4.48146	4.25568e-13	1.19655e-12	#N/A	#N/A	#N/A	-1.67719	1.94868e-07	4.07532e-07	9	898197	898679	.	--	--	--	--	hypothetical protein I3760_02G134800 [Carya illinoinensis]	--	A0A5N6QIR3_9ROSI SubName: Full=Uncharacterized protein {ECO:0000313|EMBL:KAE7999045.1};	--	GO:0016021,integral component of membrane; GO:0005575,cellular_component; GO:0016020,membrane; GO:0031224,intrinsic component of membrane; GO:0110165,cellular anatomical entity	--	--	--	--
novel.185	TRUE	TRUE	FALSE	12.4641	11.4239	9.2039	127.958	129.676	161.792	177.51	113.922	140.727	11.0306	139.809	144.053	1.35971	15.5604	26.0659	4.03307	4.33291e-150	8.44563e-149	0.0483113	0.82853	0.883266	3.99013	1.82315e-197	4.88179e-196	11	6640855	6641264	.	--	--	--	--	PREDICTED: uncharacterized protein LOC104880688 [Vitis vinifera]	--	A0A438J8M1_VITVI SubName: Full=Uncharacterized protein {ECO:0000313|EMBL:RVX05300.1};	--	--	--	--	--	--
novel.1853	FALSE	TRUE	FALSE	0.8786	1.0456	0.9696	0.2831	0.2328	0.3952	0.1492	0.2242	0.0879	0.9646	0.3037	0.153767	0.0682691	0.0678808	0.0557379	-2.27443	1.43894e-06	2.75933e-06	#N/A	#N/A	#N/A	-1.35084	0.000213278	0.000353193	9	3977356	3994003	-	--	--	--	--	--	--	--	--	--	--	--	--	--
novel.1854	FALSE	TRUE	FALSE	0.5122	0.5603	0.6969	1.4852	1.7161	0.898	2.5376	3.0104	2.3974	0.5898	1.36643	2.64847	0.0782356	0.344385	0.262248	2.49874	6.2786e-20	2.28283e-19	0.963822	3.31202e-05	0.000145438	1.53748	1.89949e-06	3.71878e-06	9	4124182	4126788	-	--	--	K04733 interleukin-1 receptor-associated kinase 4 [EC:2.7.11.1] | (RefSeq) G-type lectin S-receptor-like serine/threonine-protein kinase RKS1 (A)	--	PREDICTED: G-type lectin S-receptor-like serine/threonine-protein kinase CES101 [Vitis vinifera]	Y4230_ARATH RecName: Full=G-type lectin S-receptor-like serine/threonine-protein kinase At4g03230; EC=2.7.11.1; Flags: Precursor;	F6HYF3_VITVI SubName: Full=Uncharacterized protein {ECO:0000313|EMBL:CCB59476.1};	--	GO:0016021,integral component of membrane; GO:0005886,plasma membrane; GO:0005524,ATP binding; GO:0005516,calmodulin binding; GO:0030246,carbohydrate binding; GO:0106310,protein serine kinase activity; GO:0004674,protein serine/threonine kinase activity; GO:0031625,ubiquitin protein ligase binding; GO:0006468,protein phosphorylation; GO:0048544,recognition of pollen; GO:0000166,nucleotide binding…	PF07714.20:Protein tyrosine and serine/threonine kinase	--	--	--
novel.1863	TRUE	TRUE	FALSE	2.086	1.6404	1.8717	0.0952	0.0257	0.0581	0	0.1187	0.1552	1.86603	0.0596667	0.0913	0.18196	0.0283949	0.0662562	-3.99247	2.0184e-18	7.00597e-18	#N/A	#N/A	#N/A	-4.62304	1.40767e-23	5.69114e-23	9	6703076	6707049	-	--	--	K17604 zinc finger SWIM domain-containing protein 3 | (RefSeq) uncharacterized protein LOC122648088 isoform X1 (A)	--	PREDICTED: uncharacterized protein LOC104880261 [Vitis vinifera]	--	A0A438HJ03_VITVI RecName: Full=SWIM-type domain-containing protein {ECO:0000259|PROSITE:PS50966};	--	GO:0008270,zinc ion binding; GO:0003674,molecular_function; GO:0005488,binding; GO:0043167,ion binding; GO:0043169,cation binding; GO:0046872,metal ion binding; GO:0046914,transition metal ion binding	PF10551.12:MULE transposase domain	--	--	--
novel.1864	FALSE	TRUE	FALSE	0	0	0	1.0514	1.2682	1.3599	4.1064	3.9769	4.8409	0	1.2265	4.30807	0	0.12935	0.380461	8.31023	1.77412e-11	4.61518e-11	1.82231	5.36938e-07	3.09819e-06	#N/A	#N/A	#N/A	9	7421403	7421924	.	--	--	K26267 SAP30-binding protein | (RefSeq) LOW QUALITY PROTEIN: uncharacterized protein LOC109797383 (A)	--	Retrovirus-related Pol polyprotein from transposon TNT 1-94 [Vitis vinifera]	POLX_TOBAC RecName: Full=Retrovirus-related Pol polyprotein from transposon TNT 1-94; Includes: RecName: Full=Protease; EC=3.4.23.-; Includes: RecName: Full=Reverse transcriptase; EC=2.7.7.49; Includes: RecName: Full=Endonuclease;	A0A438G5R6_VITVI SubName: Full=Retrovirus-related Pol polyprotein from transposon TNT 1-94 {ECO:0000313|EMBL:RVW67536.1};	FOG: Transposon-encoded proteins with TYA, reverse transcriptase, integrase domains in various combinations	GO:0004190,aspartic-type endopeptidase activity; GO:0004519,endonuclease activity; GO:0003676,nucleic acid binding; GO:0003964,RNA-directed DNA polymerase activity; GO:0008270,zinc ion binding; GO:0015074,DNA integration; GO:0006508,proteolysis; GO:0003674,molecular_function; GO:0003824,catalytic activity; GO:0004175,endopeptidase activity; GO:0008233,peptidase activity; GO:0016787,hydrolase acti…	PF07727.17:Reverse transcriptase (RNA-dependent DNA polymerase)	--	--	--
novel.1868	FALSE	TRUE	FALSE	6.2396	5.7755	5.789	2.9959	2.9353	1.8298	0.8724	1.0925	0.5785	5.9347	2.587	0.8478	0.215667	0.535993	0.210559	-2.44793	2.84083e-13	8.06715e-13	-1.57834	5.53924e-05	0.000234336	-0.866917	0.00036501	0.000592783	9	8748128	8752087	-	--	--	K26538 protein PHOX | (RefSeq) protein PHOX1 (A)	--	phosphopantothenoylcysteine decarboxylase subunit VHS3-like [Vitis riparia]	--	A5BP08_VITVI SubName: Full=Uncharacterized protein {ECO:0000313|EMBL:CAN72543.1};	--	--	--	--	--	--
novel.187	TRUE	TRUE	FALSE	9.761	9.9861	10.1375	0.8204	1.1339	0.6154	0.7509	0.5266	0.7276	9.96153	0.856567	0.668367	0.154684	0.213216	0.100694	-3.59826	6.59148e-74	6.45038e-73	-0.363029	0.285664	0.40988	-3.20765	5.94666e-79	6.14042e-78	11	7061665	7075792	-	--	--	--	--	PREDICTED: uncharacterized protein LOC104880698 [Vitis vinifera]	--	A0A438J8K9_VITVI SubName: Full=Uncharacterized protein {ECO:0000313|EMBL:RVX05289.1};	--	--	--	--	--	--
novel.1876	TRUE	FALSE	FALSE	17.6411	1.7962	1.2776	0.9094	0.3067	0.7638	0	7.4986	0.2781	6.90497	0.659967	2.59223	7.59454	0.256772	3.47118	-1.0883	1	1	#N/A	#N/A	#N/A	-3.0641	0.0111163	0.0155601	9	9116766	9118622	-	--	--	K14558 periodic tryptophan protein 2 | (RefSeq) protein TOPLESS isoform X1 (A)	ko03008: Ribosome biogenesis in eukaryotes	Protein TOPLESS [Vitis vinifera]	TPL_ARATH RecName: Full=Protein TOPLESS; AltName: Full=WUS-interacting protein 1;	A0A438H9K3_VITVI SubName: Full=Protein TOPLESS {ECO:0000313|EMBL:RVW81011.1};	WD40 repeat-containing protein	GO:0005634,nucleus; GO:0042802,identical protein binding; GO:0042803,protein homodimerization activity; GO:0009867,jasmonic acid mediated signaling pathway; GO:0045892,negative regulation of DNA-templated transcription; GO:0010072,primary shoot apical meristem specification; GO:0006355,regulation of DNA-templated transcription; GO:0009733,response to auxin; GO:0010051,xylem and phloem pattern for…	--	--	--	--
novel.1904	TRUE	TRUE	FALSE	3.659	4.2206	4.7836	0.6892	0.6264	0.7533	0.6881	0.563	0.2958	4.22107	0.689633	0.515633	0.459116	0.0518076	0.163621	-2.69282	1.6828e-11	4.3824e-11	#N/A	#N/A	#N/A	-2.29285	3.64345e-12	9.89959e-12	9	17945382	17946381	+	--	--	--	--	PREDICTED: uncharacterized protein LOC100260295 [Vitis vinifera]	--	A0A438JX24_VITVI SubName: Full=Uncharacterized protein {ECO:0000313|EMBL:RVX13507.1};	--	GO:0016021,integral component of membrane; GO:0005575,cellular_component; GO:0016020,membrane; GO:0031224,intrinsic component of membrane; GO:0110165,cellular anatomical entity	PF18926.3:2TM family of unknown function (DUF5676)	--	--	--
novel.1911	TRUE	TRUE	FALSE	15.1765	12.8629	15.8911	51.9621	47.938	68.8007	53.4587	47.6787	44.9591	14.6435	56.2336	48.6988	1.29243	9.03686	3.54413	2.06171	4.98007e-33	2.55408e-32	-0.200669	0.170758	0.274571	2.26678	2.89135e-38	1.61121e-37	9	20513261	20513534	.	--	--	--	--	uncharacterized protein LOC117921924 [Vitis riparia]	--	D7SS56_VITVI SubName: Full=Uncharacterized protein {ECO:0000313|EMBL:CBI18488.3};	--	--	--	--	--	--
novel.1913	TRUE	TRUE	FALSE	1.0207	0.6299	0.4928	2.6858	2.8985	2.5444	2.1663	2.7953	1.877	0.714467	2.70957	2.27953	0.223656	0.145534	0.383349	2.0145	9.87375e-05	0.000165282	-0.227345	0.507218	0.626895	2.2531	7.18076e-07	1.44351e-06	9	20422315	20423042	+	--	--	K13466 EIX receptor 1/2 | (RefSeq) receptor-like protein EIX2 (A)	ko04626: Plant-pathogen interaction	receptor-like protein 38 [Vitis riparia]	RLP39_ARATH RecName: Full=Receptor-like protein 39 {ECO:0000303|PubMed:18434605}; Short=AtRLP39 {ECO:0000303|PubMed:18434605}; Flags: Precursor;	A0A438HGT9_VITVI SubName: Full=LRR receptor-like serine/threonine-protein kinase GSO1 {ECO:0000313|EMBL:RVW83683.1};	FOG: Leucine rich repeat	GO:0016021,integral component of membrane; GO:0005886,plasma membrane; GO:0005575,cellular_component; GO:0016020,membrane; GO:0031224,intrinsic component of membrane; GO:0110165,cellular anatomical entity; GO:0071944,cell periphery	PF12799.10:Leucine Rich repeats (2 copies)	--	--	--
novel.1916	FALSE	TRUE	FALSE	1.708	0.527	1.2828	1.5898	1.3197	1.7926	4.4464	5.8297	6.1817	1.1726	1.56737	5.48593	0.488398	0.193711	0.748976	2.56516	2.79933e-06	5.26373e-06	1.82075	5.70725e-05	0.00024097	#N/A	#N/A	#N/A	9	21234843	21261441	+	--	--	--	--	glycine-rich protein 2-like [Carya illinoinensis]	--	F6GYM9_VITVI SubName: Full=Uncharacterized protein {ECO:0000313|EMBL:CCB45065.1};	--	GO:0016021,integral component of membrane; GO:0005575,cellular_component; GO:0016020,membrane; GO:0031224,intrinsic component of membrane; GO:0110165,cellular anatomical entity	--	--	--	--
novel.1922	TRUE	TRUE	FALSE	1.2305	1.7204	1.5822	8.2882	8.1427	6.9893	9.5662	10.3822	10.3914	1.51103	7.80673	10.1133	0.206235	0.581057	0.386853	3.06899	1.04355e-194	2.72508e-193	0.381679	4.64896e-07	2.70974e-06	2.69166	8.74427e-147	1.62972e-145	9	22661844	22693313	+	--	--	K17925 sorting nexin-13 | (RefSeq) LOW QUALITY PROTEIN: uncharacterized protein LOC114301317 (A)	--	PREDICTED: uncharacterized protein LOC100853522 [Vitis vinifera]	--	A0A438GS18_VITVI SubName: Full=Uncharacterized protein {ECO:0000313|EMBL:RVW74993.1};	--	GO:0005634,nucleus; GO:0003677,DNA binding; GO:0046872,metal ion binding; GO:0046983,protein dimerization activity; GO:0003674,molecular_function; GO:0003676,nucleic acid binding; GO:0005488,binding; GO:0097159,organic cyclic compound binding; GO:1901363,heterocyclic compound binding; GO:0043167,ion binding; GO:0043169,cation binding; GO:0005515,protein binding; GO:0005575,cellular_component; GO:…	PF04937.18:Protein of unknown function (DUF 659)	--	--	--
novel.1930	FALSE	TRUE	TRUE	0.0768	0.2134	0.1484	0.5942	0.8016	0.5444	2.2701	3.129	3.6334	0.1462	0.646733	3.01083	0.0557884	0.111379	0.562802	4.6797	4.7886e-11	1.21827e-10	2.22614	1.36049e-07	8.45362e-07	#N/A	#N/A	#N/A	Un	1127587	1128238	.	--	--	--	--	hypothetical protein RasatMp032 [Raphanus sativus]	--	R4I1S4_RAPSA SubName: Full=Uncharacterized protein {ECO:0000313|EMBL:AEX57663.1};	--	GO:0005739,mitochondrion; GO:0005575,cellular_component; GO:0005622,intracellular anatomical structure; GO:0005737,cytoplasm; GO:0043226,organelle; GO:0043227,membrane-bounded organelle; GO:0043229,intracellular organelle; GO:0043231,intracellular membrane-bounded organelle; GO:0110165,cellular anatomical entity	--	--	--	--
novel.1933	FALSE	TRUE	FALSE	6.9298	6.0291	3.9661	19.9958	13.3123	12.0636	19.6113	30.5826	46.1803	5.64167	15.1239	32.1247	1.24055	3.48247	10.9014	2.83962	6.95077e-12	1.84982e-11	1.09756	0.00850265	0.0220082	1.74644	4.64282e-08	1.01095e-07	Un	1135274	1138042	.	--	--	K02132 F-type H+-transporting ATPase subunit alpha | (RefSeq) ATP synthase subunit alpha, mitochondrial-like (A)	ko00190: Oxidative phosphorylation; ko01100: Metabolic pathways	hypothetical protein EZV62_028250 [Acer yangbiense]	M030_ARATH RecName: Full=Uncharacterized mitochondrial protein AtMg00030; AltName: Full=ORF107a;	A0A5C7GP19_9ROSI SubName: Full=Uncharacterized protein {ECO:0000313|EMBL:TXG46219.1};	--	GO:0005739,mitochondrion; GO:0005575,cellular_component; GO:0005622,intracellular anatomical structure; GO:0005737,cytoplasm; GO:0043226,organelle; GO:0043227,membrane-bounded organelle; GO:0043229,intracellular organelle; GO:0043231,intracellular membrane-bounded organelle; GO:0110165,cellular anatomical entity	--	--	--	--
novel.1943	TRUE	FALSE	FALSE	5.3584	2.4799	3.3633	0.9496	0.8384	0.1054	1.0917	0.957	0.1408	3.73387	0.631133	0.729833	1.204	0.374511	0.420124	-1.99768	0.00127459	0.00193651	#N/A	#N/A	#N/A	-2.21142	0.000158645	0.000265934	Un	1684227	1684600	.	--	--	--	--	PREDICTED: uncharacterized protein LOC100264972 [Vitis vinifera]	--	F6H2Q7_VITVI SubName: Full=Uncharacterized protein {ECO:0000313|EMBL:CCB46499.1};	Ubiquitin and ubiquitin-like proteins	GO:0016021,integral component of membrane; GO:0005575,cellular_component; GO:0016020,membrane; GO:0031224,intrinsic component of membrane; GO:0110165,cellular anatomical entity	--	--	--	--
novel.1950	TRUE	TRUE	FALSE	3.2556	4.1854	3.3184	0.4662	0.6918	0.2848	0	0	0.2851	3.58647	0.480933	0.0950333	0.424285	0.166483	0.134397	-5.10334	5.28591e-08	1.12248e-07	#N/A	#N/A	#N/A	-2.56312	7.89006e-08	1.69314e-07	Un	1949842	1951314	-	--	--	K13944 LOB domain-containing protein 16 | (RefSeq) LOB domain-containing protein 16 (A)	--	PREDICTED: LOB domain-containing protein 4 [Vitis vinifera]	LBD4_ARATH RecName: Full=LOB domain-containing protein 4; AltName: Full=ASYMMETRIC LEAVES 2-like protein 6; Short=AS2-like protein 6;	E0CTA1_VITVI RecName: Full=LOB domain-containing protein {ECO:0000259|PROSITE:PS50891};	--	GO:0000976,transcription cis-regulatory region binding; GO:0010087,phloem or xylem histogenesis; GO:0001067,transcription regulatory region nucleic acid binding; GO:0003674,molecular_function; GO:0003676,nucleic acid binding; GO:0003677,DNA binding; GO:0003690,double-stranded DNA binding; GO:0005488,binding; GO:0043565,sequence-specific DNA binding; GO:0097159,organic cyclic compound binding; GO:…	PF03195.17:Lateral organ boundaries (LOB) domain	LOB	TF	LOB
novel.1951	FALSE	TRUE	FALSE	302.971	280.489	272.775	60.9246	59.0448	66.972	23.8135	19.5452	24.7453	285.412	62.3138	22.7013	12.8092	3.38206	2.26391	-3.33388	0	0	-1.45623	4.16276e-46	2.17856e-44	-1.87136	8.57571e-176	1.96625e-174	Un	1947168	1948375	+	--	--	K02694 photosystem I subunit III | (RefSeq) photosystem I reaction center subunit III, chloroplastic (A)	ko00195: Photosynthesis; ko01100: Metabolic pathways	PREDICTED: photosystem I reaction center subunit III, chloroplastic [Vitis vinifera]	PSAF_ARATH RecName: Full=Photosystem I reaction center subunit III, chloroplastic; AltName: Full=Light-harvesting complex I 17 kDa protein; AltName: Full=PSI-F; Flags: Precursor;	F6H2R3_VITVI RecName: Full=Photosystem I reaction center subunit III {ECO:0000256|RuleBase:RU368107}; AltName: Full=PSI-F {ECO:0000256|RuleBase:RU368107};	--	GO:0009507,chloroplast; GO:0009941,chloroplast envelope; GO:0009534,chloroplast thylakoid; GO:0009535,chloroplast thylakoid membrane; GO:0016021,integral component of membrane; GO:0005634,nucleus; GO:0009538,photosystem I reaction center; GO:0010287,plastoglobule; GO:0009579,thylakoid; GO:0003729,mRNA binding; GO:0019904,protein domain specific binding; GO:0015979,photosynthesis; GO:0003674,molec…	PF02507.18:Photosystem I reaction centre subunit III	--	--	--
novel.1953	TRUE	TRUE	FALSE	2.2118	1.6188	2.0365	0.4641	0.2862	0.2025	0.4716	0.3307	0.2162	1.9557	0.3176	0.3395	0.248742	0.109081	0.104452	-2.19855	1.57645e-05	2.81358e-05	#N/A	#N/A	#N/A	-2.27814	1.16643e-06	2.31393e-06	Un	1993434	2011477	-	--	--	--	--	PREDICTED: uncharacterized protein LOC104877354 isoform X1 [Vitis vinifera]	--	D7TVM0_VITVI SubName: Full=Uncharacterized protein {ECO:0000313|EMBL:CBI34545.3};	--	--	--	--	--	--
novel.1958	FALSE	TRUE	FALSE	0.7859	0.7274	0.9486	1.1395	2.596	3.2478	3.2023	4.2108	4.7483	0.820633	2.32777	4.0538	0.0935848	0.88136	0.640841	2.63447	3.44674e-05	5.98735e-05	0.820634	0.0950351	0.171198	#N/A	#N/A	#N/A	Un	2999787	3001506	-	--	--	K01214 isoamylase [EC:3.2.1.68] | (RefSeq) isoamylase 3, chloroplastic (A)	ko00500: Starch and sucrose metabolism; ko01100: Metabolic pathways; ko01110: Biosynthesis of secondary metabolites	Isoamylase 3, chloroplastic [Vitis vinifera]	ISOA3_ARATH RecName: Full=Isoamylase 3, chloroplastic; Short=AtISA3; EC=3.2.1.68; Flags: Precursor;	A0A438FZL0_VITVI SubName: Full=Isoamylase 3, chloroplastic {ECO:0000313|EMBL:RVW65399.1};	1,4-alpha-glucan branching enzyme/starch branching enzyme II	GO:0009507,chloroplast; GO:0009569,chloroplast starch grain; GO:0009570,chloroplast stroma; GO:0019156,isoamylase activity; GO:0005983,starch catabolic process; GO:0003674,molecular_function; GO:0003824,catalytic activity; GO:0004553,hydrolase activity, hydrolyzing O-glycosyl compounds; GO:0016787,hydrolase activity; GO:0016798,hydrolase activity, acting on glycosyl bonds; GO:0000272,polysacchari…	PF02922.21:Carbohydrate-binding module 48 (Isoamylase N-terminal domain)	--	--	--
novel.1959	FALSE	TRUE	FALSE	2.4571	2.737	2.0108	0.2415	0.6661	0.5573	0.4667	0.4463	0.5251	2.40163	0.4883	0.479367	0.299053	0.180078	0.0333935	-2.00403	4.5338e-07	9.02453e-07	#N/A	#N/A	#N/A	-1.98667	1.83528e-07	3.84414e-07	Un	2170781	2264547	-	--	--	K17098 annexin D | (RefSeq) annexin D3 (A)	--	PREDICTED: annexin D3 isoform X2 [Vitis vinifera]	ANXD3_ARATH RecName: Full=Annexin D3; AltName: Full=AnnAt3;	F6HB42_VITVI SubName: Full=Uncharacterized protein {ECO:0000313|EMBL:CCB49436.1};	Annexin	GO:0000325,plant-type vacuole; GO:0005509,calcium ion binding; GO:0005544,calcium-dependent phospholipid binding; GO:0009409,response to cold; GO:0009408,response to heat; GO:0009651,response to salt stress; GO:0009414,response to water deprivation; GO:0003674,molecular_function; GO:0005488,binding; GO:0043167,ion binding; GO:0043169,cation binding; GO:0046872,metal ion binding; GO:0005543,phosph…	PF00191.23:Annexin	--	--	--
novel.1964	TRUE	TRUE	FALSE	2.0902	1.8761	1.9572	0.2449	0.1321	0.698	0.3871	0.2715	0.3328	1.9745	0.358333	0.330467	0.0882578	0.244555	0.0472223	-2.26974	4.56448e-05	7.85527e-05	#N/A	#N/A	#N/A	-2.1669	5.25063e-05	9.1814e-05	Un	2379182	2644302	-	--	--	K17098 annexin D | (RefSeq) annexin D3 (A)	--	PREDICTED: annexin D3 [Vitis vinifera]	ANXD3_ARATH RecName: Full=Annexin D3; AltName: Full=AnnAt3;	D7T2R7_VITVI SubName: Full=Uncharacterized protein {ECO:0000313|EMBL:CBI24798.3};	Annexin	GO:0000325,plant-type vacuole; GO:0005509,calcium ion binding; GO:0005544,calcium-dependent phospholipid binding; GO:0009409,response to cold; GO:0009408,response to heat; GO:0009651,response to salt stress; GO:0009414,response to water deprivation; GO:0003674,molecular_function; GO:0005488,binding; GO:0043167,ion binding; GO:0043169,cation binding; GO:0046872,metal ion binding; GO:0005543,phosph…	PF00191.23:Annexin	--	--	--
novel.1965	TRUE	FALSE	FALSE	2.6801	2.1263	1.8486	0.1762	0.2663	0.3444	0.39	1.055	0.2874	2.21833	0.2623	0.577467	0.34564	0.0687256	0.340255	-1.55493	0.00151203	0.00227892	#N/A	#N/A	#N/A	-2.77403	1.48565e-08	3.342e-08	Un	2379926	2854548	-	--	--	K17098 annexin D | (RefSeq) annexin D3-like (A)	--	hypothetical protein VITISV_010594 [Vitis vinifera]	ANXD3_ARATH RecName: Full=Annexin D3; AltName: Full=AnnAt3;	A5AIA0_VITVI SubName: Full=Uncharacterized protein {ECO:0000313|EMBL:CAN71344.1};	Annexin	GO:0000325,plant-type vacuole; GO:0005509,calcium ion binding; GO:0005544,calcium-dependent phospholipid binding; GO:0009409,response to cold; GO:0009408,response to heat; GO:0009651,response to salt stress; GO:0009414,response to water deprivation; GO:0003674,molecular_function; GO:0005488,binding; GO:0043167,ion binding; GO:0043169,cation binding; GO:0046872,metal ion binding; GO:0005543,phosph…	PF00191.23:Annexin	--	--	--
novel.1970	FALSE	TRUE	FALSE	2.9705	3.9232	3.9879	8.8707	9.4219	8.3553	15.9053	15.5278	14.8455	3.6272	8.88263	15.4262	0.465108	0.435519	0.438586	2.41444	1.00453e-60	8.2221e-60	0.804031	2.37495e-13	2.69557e-12	1.61497	5.18011e-25	2.18095e-24	Un	4723044	4827331	+	--	--	K00799 glutathione S-transferase [EC:2.5.1.18] | (RefSeq) probable glutathione S-transferase (A)	ko00480: Glutathione metabolism; ko01100: Metabolic pathways	PREDICTED: probable glutathione S-transferase [Vitis vinifera]	GSTX6_SOYBN RecName: Full=Probable glutathione S-transferase; EC=2.5.1.18; AltName: Full=G2-4; AltName: Full=Heat shock protein 26A;	F6HJH8_VITVI RecName: Full=Glutathione transferase {ECO:0000256|ARBA:ARBA00012452}; EC=2.5.1.18 {ECO:0000256|ARBA:ARBA00012452};	Glutathione S-transferase	GO:0005737,cytoplasm; GO:0004364,glutathione transferase activity; GO:0006749,glutathione metabolic process; GO:0009737,response to abscisic acid; GO:0009733,response to auxin; GO:0009735,response to cytokinin; GO:0009739,response to gibberellin; GO:0009408,response to heat; GO:0010038,response to metal ion; GO:0003674,molecular_function; GO:0003824,catalytic activity; GO:0016740,transferase acti…	PF02798.23:Glutathione S-transferase, N-terminal domain	--	--	--
novel.199	TRUE	TRUE	FALSE	12.0321	8.7636	12.2853	0.0636	0.0686	0	0	0	0.1036	11.027	0.0440667	0.0345333	1.6038	0.0312266	0.0488375	-8.08742	2.32444e-11	6.00742e-11	#N/A	#N/A	#N/A	-7.57443	5.88259e-13	1.65299e-12	11	10453822	10454329	.	--	--	--	--	hypothetical protein CK203_046707 [Vitis vinifera]	PAR2_ARATH RecName: Full=Transcription factor PAR2; AltName: Full=Basic helix-loop-helix protein 166; Short=AtbHLH166; Short=bHLH 166; AltName: Full=Protein HELIX-LOOP-HELIX 2; AltName: Full=Protein PHYTOCHROME RAPIDLY REGULATED 2; AltName: Full=bHLH transcription factor bHLH166;	A0A438HJV3_VITVI SubName: Full=Uncharacterized protein {ECO:0000313|EMBL:RVW84738.1};	--	GO:0005634,nucleus; GO:0009742,brassinosteroid mediated signaling pathway; GO:0007623,circadian rhythm; GO:0032502,developmental process; GO:0040008,regulation of growth; GO:0006355,regulation of DNA-templated transcription; GO:0009641,shade avoidance; GO:0007154,cell communication; GO:0007165,signal transduction; GO:0008150,biological_process; GO:0009719,response to endogenous stimulus; GO:00097…	--	--	--	--
novel.20	TRUE	TRUE	FALSE	0.1996	0.0924	0.2891	22.9274	21.0988	22.0759	18.1477	12.6554	16.9364	0.1937	22.034	15.9132	0.0804107	0.74711	2.35607	6.69396	3.50006e-50	2.46478e-49	-0.469932	0.000235029	0.000888025	7.16575	7.04066e-62	5.80777e-61	1	6220945	6222792	-	--	--	--	--	PREDICTED: CASP-like protein 4D1 [Vitis vinifera]	CSPLE_RICCO RecName: Full=CASP-like protein 4D1; Short=RcCASPL4D1;	A0A438HXS2_VITVI RecName: Full=CASP-like protein {ECO:0000256|RuleBase:RU361233};	--	GO:0016021,integral component of membrane; GO:0005886,plasma membrane; GO:0051539,4 iron, 4 sulfur cluster binding; GO:0003674,molecular_function; GO:0005488,binding; GO:0051536,iron-sulfur cluster binding; GO:0051540,metal cluster binding; GO:0005575,cellular_component; GO:0016020,membrane; GO:0031224,intrinsic component of membrane; GO:0110165,cellular anatomical entity; GO:0071944,cell periphe…	PF04535.15:Casparian strip membrane protein domain	--	--	--
novel.2009	TRUE	TRUE	FALSE	0.7801	1.043	0.7533	3.7982	3.9784	2.4563	5.3863	5.3254	5.1005	0.8588	3.41097	5.27073	0.130708	0.679048	0.122914	2.94261	5.61361e-14	1.64584e-13	0.631941	0.0200173	0.046071	2.31333	3.88687e-08	8.50872e-08	Un	7054064	7054641	.	--	--	--	--	--	--	--	--	--	--	--	--	--
novel.2010	TRUE	TRUE	FALSE	10.9776	11.8036	12.0351	1.2499	1.2628	1.3319	1.3873	0.5896	1.4744	11.6054	1.28153	1.15043	0.453894	0.0360019	0.39816	-3.05941	2.15301e-36	1.18621e-35	-0.173116	0.646629	0.743584	-2.85703	1.51194e-51	1.0744e-50	Un	7010563	7046389	-	--	--	--	--	PREDICTED: uncharacterized protein LOC100852665 [Vitis vinifera]	--	F6I1X3_VITVI SubName: Full=Uncharacterized protein {ECO:0000313|EMBL:CCB60940.1};	--	--	PF12579.11:Protein of unknown function (DUF3755)	--	--	--
novel.2023	TRUE	FALSE	FALSE	0.6436	0.7839	0.8178	0.0873	0.0707	0.1067	0.2761	0.2178	0.5339	0.748433	0.0882333	0.3426	0.0754092	0.0147117	0.137347	-0.82643	0.127646	0.153988	#N/A	#N/A	#N/A	-2.76875	1.97681e-05	3.57528e-05	Un	7325488	7327044	+	--	--	--	--	--	--	--	--	--	--	--	--	--
novel.2027	TRUE	FALSE	TRUE	5.6069	4.9029	5.4642	1.0157	0.9703	0.7322	4.3167	5.1685	3.7196	5.32467	0.906067	4.4016	0.303871	0.124332	0.59455	0.0611328	0.714277	0.746465	2.28777	5.05131e-26	1.23542e-24	-2.2232	4.23134e-28	1.92161e-27	Un	7416224	7419443	+	--	--	K09419 heat shock transcription factor, other eukaryote | (RefSeq) heat stress transcription factor A-6b (A)	--	PREDICTED: heat stress transcription factor A-6b [Vitis vinifera]	HFA6B_ARATH RecName: Full=Heat stress transcription factor A-6b; Short=AtHsfA6b; AltName: Full=AtHsf-07;	F6HBI2_VITVI RecName: Full=HSF_DOMAIN domain-containing protein {ECO:0000259|PROSITE:PS00434};	Heat shock transcription factor	GO:0005737,cytoplasm; GO:0005634,nucleus; GO:0003700,DNA-binding transcription factor activity; GO:0000978,RNA polymerase II cis-regulatory region sequence-specific DNA binding; GO:0000976,transcription cis-regulatory region binding; GO:0034605,cellular response to heat; GO:0006357,regulation of transcription by RNA polymerase II; GO:0003674,molecular_function; GO:0140110,transcription regulator …	PF00447.20:HSF-type DNA-binding	HSF	TF	HSF
novel.2029	TRUE	TRUE	FALSE	6.4705	7.4865	8.8663	1.292	1.2358	1.1478	1.1837	1.3672	1.2449	7.60777	1.2252	1.26527	0.981833	0.0593446	0.0762853	-2.2537	9.90405e-33	5.02799e-32	0.0577004	0.816336	0.874334	-2.30823	4.68792e-41	2.75423e-40	Un	7430574	7434186	+	--	--	K25870 zinc finger protein IDD3/4/5/6/7/8/9/10/11/12/13 | (RefSeq) protein indeterminate-domain 12 (A)	--	PREDICTED: protein indeterminate-domain 12 [Vitis vinifera]	IDD12_ARATH RecName: Full=Protein indeterminate-domain 12 {ECO:0000303|PubMed:16784536};	F6HBI4_VITVI RecName: Full=C2H2-type domain-containing protein {ECO:0000259|PROSITE:PS50157};	FOG: Zn-finger	GO:0005634,nucleus; GO:0003677,DNA binding; GO:0003700,DNA-binding transcription factor activity; GO:0046872,metal ion binding; GO:0006355,regulation of DNA-templated transcription; GO:0003674,molecular_function; GO:0003676,nucleic acid binding; GO:0005488,binding; GO:0097159,organic cyclic compound binding; GO:1901363,heterocyclic compound binding; GO:0140110,transcription regulator activity; GO…	PF12171.11:Zinc-finger double-stranded RNA-binding	C2H2	TF	C2H2
novel.2037	FALSE	TRUE	FALSE	2.3623	2.551	1.8059	0.8246	0.4107	0.9298	0.9024	0.211	0	2.23973	0.7217	0.371133	0.316291	0.224065	0.385412	-2.29805	0.00160274	0.00241012	#N/A	#N/A	#N/A	-1.31265	0.011355	0.0158813	Un	7518297	7518805	.	--	--	--	--	--	--	--	--	--	--	--	--	--
novel.2041	FALSE	TRUE	FALSE	0.1761	0.0815	0.085	1.4752	1.0409	1.8714	5.1127	4.5919	4.3485	0.1142	1.4625	4.68437	0.0437932	0.339169	0.318761	5.69884	7.8391e-13	2.17933e-12	1.692	5.02098e-07	2.90788e-06	#N/A	#N/A	#N/A	Un	7523489	7524948	-	--	--	K02183 calmodulin | (RefSeq) calmodulin-like protein 11 (A)	ko04016: MAPK signaling pathway - plant; ko04070: Phosphatidylinositol signaling system; ko04626: Plant-pathogen interaction	PREDICTED: calmodulin-like protein 11 isoform X1 [Theobroma cacao]	CML11_ARATH RecName: Full=Calmodulin-like protein 11;	A0A061DPJ5_THECC SubName: Full=Calmodulin-like 11, putative {ECO:0000313|EMBL:EOX94620.1};	Calmodulin and related proteins (EF-Hand superfamily)	GO:0005509,calcium ion binding; GO:0003674,molecular_function; GO:0005488,binding; GO:0043167,ion binding; GO:0043169,cation binding; GO:0046872,metal ion binding	PF00036.35:EF hand	--	--	--
novel.2045	TRUE	TRUE	FALSE	2.6369	2.3217	2.0494	0.0829	0	0.2531	0.5241	0.2297	0.2703	2.336	0.112	0.341367	0.240059	0.105357	0.130271	-2.47986	5.61378e-06	1.03487e-05	#N/A	#N/A	#N/A	-4.12203	1.82218e-09	4.33034e-09	Un	7573985	7576448	-	--	--	K11251 histone H2A | (RefSeq) histone H2A variant 1 (A)	ko03082: ATP-dependent chromatin remodeling	PREDICTED: histone H2A variant 1 [Vitis vinifera]	H2AV1_ARATH RecName: Full=Histone H2A variant 1; AltName: Full=H2A.F/Z 1; AltName: Full=H2AvAt; AltName: Full=HTA11;	D7T3I0_VITVI RecName: Full=Histone H2A {ECO:0000256|RuleBase:RU003767};	Histone 2A	GO:0000786,nucleosome; GO:0005634,nucleus; GO:0003677,DNA binding; GO:0046982,protein heterodimerization activity; GO:0030527,structural constituent of chromatin; GO:0016048,detection of temperature stimulus; GO:0045892,negative regulation of DNA-templated transcription; GO:0044030,regulation of DNA methylation; GO:0010468,regulation of gene expression; GO:0006970,response to osmotic stress; GO:0…	PF00125.27:Core histone H2A/H2B/H3/H4	--	--	--
novel.2046	TRUE	TRUE	FALSE	27.3804	27.3505	28.8628	1.518	1.7331	1.6931	1.3737	1.8048	1.3991	27.8646	1.64807	1.52587	0.705963	0.0934095	0.197508	-3.84115	3.04926e-229	9.95344e-228	-0.0922534	0.647442	0.744318	-3.75886	1.74055e-299	8.05016e-298	Un	7558764	7562411	+	--	--	--	--	PREDICTED: protein LONGIFOLIA 2 isoform X1 [Vitis vinifera]	LNG1_ARATH RecName: Full=Protein LONGIFOLIA 1; AltName: Full=Protein TON1 RECRUITING MOTIF 2;	F6HBJ3_VITVI SubName: Full=Uncharacterized protein {ECO:0000313|EMBL:CCB49588.1};	--	GO:0005829,cytosol; GO:0005634,nucleus; GO:0051513,regulation of monopolar cell growth; GO:0009826,unidimensional cell growth; GO:0000902,cell morphogenesis; GO:0001558,regulation of cell growth; GO:0008150,biological_process; GO:0009653,anatomical structure morphogenesis; GO:0009987,cellular process; GO:0016043,cellular component organization; GO:0016049,cell growth; GO:0022603,regulation of ana…	PF14309.9:Domain of unknown function (DUF4378)	--	--	--
novel.2050	FALSE	TRUE	FALSE	135.179	136.753	133.41	27.5083	27.4297	27.0185	21.7432	24.0525	22.7094	135.114	27.3188	22.835	1.36552	0.214778	0.946944	-2.23405	1.63345e-258	6.2527e-257	-0.248834	0.00145396	0.0046129	-1.98167	4.21908e-298	1.92767e-296	Un	7600192	7602212	+	--	--	--	--	PREDICTED: uncharacterized protein LOC100245954 [Vitis vinifera]	--	A0A438KH01_VITVI SubName: Full=Uncharacterized protein {ECO:0000313|EMBL:RVX20492.1};	--	--	PF04720.15:PDDEXK-like family of unknown function	--	--	--
novel.2051	TRUE	TRUE	TRUE	31.068	30.9004	28.7967	1.3117	1.4156	1.6825	0.311	0.2	0.1872	30.255	1.46993	0.232733	1.03346	0.156178	0.055589	-6.71644	1.14905e-127	1.8883e-126	-2.66514	9.10755e-12	8.98132e-11	-4.04819	7.75597e-233	2.5391e-231	Un	7645394	7647362	.	--	--	--	--	PREDICTED: vacuolar protein 8 [Vitis vinifera]	--	A0A438EF64_VITVI SubName: Full=Vacuolar protein 8 {ECO:0000313|EMBL:RVW46341.1};	FOG: Armadillo/beta-catenin-like repeats	--	PF00514.26:Armadillo/beta-catenin-like repeat	--	--	--
novel.2053	TRUE	TRUE	FALSE	5.9947	5.9506	5.6054	0.2272	0.3018	0.2989	0.1934	0.4457	0.342	5.85023	0.275967	0.327033	0.174057	0.0345036	0.103543	-3.78604	5.83201e-38	3.30781e-37	#N/A	#N/A	#N/A	-4.09103	1.2043e-49	8.27363e-49	Un	7653298	7655773	-	--	--	K14485 transport inhibitor response 1 | (RefSeq) protein TRANSPORT INHIBITOR RESPONSE 1 (A)	ko04075: Plant hormone signal transduction	Protein auxin signaling F-BOX 3 [Vitis vinifera]	TIR1B_ORYSJ RecName: Full=Transport inhibitor response 1-like protein Os04g0395600; Short=TIR1-like protein;	A0A438EF38_VITVI SubName: Full=Protein auxin signaling F-BOX 3 {ECO:0000313|EMBL:RVW46300.1};	Leucine rich repeat proteins, some proteins contain F-box	GO:0005634,nucleus; GO:0019005,SCF ubiquitin ligase complex; GO:0010011,auxin binding; GO:0000822,inositol hexakisphosphate binding; GO:0009734,auxin-activated signaling pathway; GO:0016567,protein ubiquitination; GO:0031146,SCF-dependent proteasomal ubiquitin-dependent protein catabolic process; GO:0003674,molecular_function; GO:0005488,binding; GO:0042562,hormone binding; GO:0036094,small molec…	--	--	--	--
novel.2054	FALSE	TRUE	FALSE	0.2319	1.0735	0.8959	2.8399	3.226	1.0955	2.3628	4.6397	5.1182	0.733767	2.38713	4.04023	0.362204	0.926825	1.2021	2.78325	0.000158744	0.000261301	0.765304	0.155019	0.25413	#N/A	#N/A	#N/A	Un	7689805	7690020	.	--	--	K03885 NADH:quinone reductase (non-electrogenic) [EC:1.6.5.9] | (RefSeq) external alternative NAD(P)H-ubiquinone oxidoreductase B2, mitochondrial-like (A)	ko00190: Oxidative phosphorylation; ko01100: Metabolic pathways	hypothetical protein VITISV_016566 [Vitis vinifera]	--	A5C820_VITVI RecName: Full=NADH:ubiquinone reductase (non-electrogenic) {ECO:0000256|ARBA:ARBA00012637}; EC=1.6.5.9 {ECO:0000256|ARBA:ARBA00012637};	--	GO:0005743,mitochondrial inner membrane; GO:0005777,peroxisome; GO:0005509,calcium ion binding; GO:0003954,NADH dehydrogenase activity; GO:0006116,NADH oxidation; GO:0003674,molecular_function; GO:0005488,binding; GO:0043167,ion binding; GO:0043169,cation binding; GO:0046872,metal ion binding; GO:0003824,catalytic activity; GO:0016491,oxidoreductase activity; GO:0016651,oxidoreductase activity, a…	--	--	--	--
novel.2055	TRUE	TRUE	FALSE	4.2074	4.4337	4.6254	0.0626	0.1575	0.1529	0.1978	0.1618	0.2381	4.42217	0.124333	0.199233	0.170843	0.0436924	0.0311658	-4.17411	5.18994e-26	2.24395e-25	#N/A	#N/A	#N/A	-4.85693	3.84936e-31	1.86561e-30	Un	7656999	7659964	-	--	--	K14485 transport inhibitor response 1 | (RefSeq) protein TRANSPORT INHIBITOR RESPONSE 1 (A)	ko04075: Plant hormone signal transduction	PREDICTED: protein TRANSPORT INHIBITOR RESPONSE 1 [Vitis vinifera]	TIR1_ARATH RecName: Full=Protein TRANSPORT INHIBITOR RESPONSE 1; AltName: Full=Weak ethylene-insensitive protein 1;	F6H7S9_VITVI SubName: Full=Uncharacterized protein {ECO:0000313|EMBL:CCB48271.1};	Leucine rich repeat proteins, some proteins contain F-box	GO:0005634,nucleus; GO:0019005,SCF ubiquitin ligase complex; GO:0010011,auxin binding; GO:0038198,auxin receptor activity; GO:0000822,inositol hexakisphosphate binding; GO:0004842,ubiquitin-protein transferase activity; GO:0009734,auxin-activated signaling pathway; GO:0007049,cell cycle; GO:0016036,cellular response to phosphate starvation; GO:0006952,defense response; GO:0009873,ethylene-activat…	PF18791.4:Transport inhibitor response 1 protein domain	--	--	--
novel.2056	TRUE	TRUE	FALSE	5.6959	6.94	7.8013	0.1498	0.2425	0.4118	0.1184	0.6643	0.6718	6.8124	0.268033	0.484833	0.864249	0.108474	0.259126	-3.4448	3.25105e-19	1.15474e-18	#N/A	#N/A	#N/A	-4.38253	6.06597e-27	2.67602e-26	Un	7693880	7694741	.	--	--	--	--	hypothetical protein CK203_014282 [Vitis vinifera]	--	A0A438JHT9_VITVI SubName: Full=Uncharacterized protein {ECO:0000313|EMBL:RVX08517.1};	--	GO:0016021,integral component of membrane; GO:0005575,cellular_component; GO:0016020,membrane; GO:0031224,intrinsic component of membrane; GO:0110165,cellular anatomical entity	--	--	--	--
novel.2059	FALSE	TRUE	FALSE	6.9921	7.1407	7.2262	15.9748	15.9336	17.7403	31.9645	31.8905	34.4891	7.11967	16.5496	32.7814	0.0967213	0.842144	1.20793	2.53002	7.99639e-152	1.57312e-150	0.993714	8.7082e-32	2.72957e-30	1.54092	1.4267e-48	9.63281e-48	Un	7714286	7754225	-	--	--	--	--	PREDICTED: F-box protein At1g61340-like [Vitis vinifera]	FB316_ARATH RecName: Full=F-box protein At1g61340;	F6H7T1_VITVI SubName: Full=Uncharacterized protein {ECO:0000313|EMBL:CCB48273.1};	--	GO:0071456,cellular response to hypoxia; GO:0009961,response to 1-aminocyclopropane-1-carboxylic acid; GO:0009737,response to abscisic acid; GO:0009617,response to bacterium; GO:0009753,response to jasmonic acid; GO:0006970,response to osmotic stress; GO:0009751,response to salicylic acid; GO:0009651,response to salt stress; GO:0009611,response to wounding; GO:0001666,response to hypoxia; GO:0006…	--	--	--	--
novel.2069	TRUE	TRUE	FALSE	4.9609	3.7736	2.9881	0	0.1025	0	0	0	0	3.90753	0.0341667	0	0.810941	0.048319	0	-8.55732	2.71917e-12	7.36928e-12	#N/A	#N/A	#N/A	-6.49697	2.45932e-13	7.02172e-13	Un	7830734	7831950	+	--	--	K08914 light-harvesting complex II chlorophyll a/b binding protein 3 | (RefSeq) chlorophyll a-b binding protein 13, chloroplastic (A)	ko00196: Photosynthesis - antenna proteins; ko01100: Metabolic pathways	PREDICTED: chlorophyll a-b binding protein 13, chloroplastic [Vitis vinifera]	CB23_SOLLC RecName: Full=Chlorophyll a-b binding protein 13, chloroplastic; AltName: Full=LHCII type III CAB-13; Flags: Precursor;	F6H7T7_VITVI RecName: Full=Chlorophyll a-b binding protein, chloroplastic {ECO:0000256|RuleBase:RU363080};	--	GO:0009535,chloroplast thylakoid membrane; GO:0016021,integral component of membrane; GO:0009522,photosystem I; GO:0009523,photosystem II; GO:0016168,chlorophyll binding; GO:0046872,metal ion binding; GO:0009768,photosynthesis, light harvesting in photosystem I; GO:0009416,response to light stimulus; GO:0003674,molecular_function; GO:0005488,binding; GO:0046906,tetrapyrrole binding; GO:0097159,or…	PF00504.24:Chlorophyll A-B binding protein	--	--	--
novel.2077	TRUE	TRUE	FALSE	0.7119	0.7413	0.888	0.0191	0.0413	0	0	0.0424	0	0.7804	0.0201333	0.0141333	0.0770256	0.0168765	0.0199876	-5.16219	9.02342e-06	1.63854e-05	#N/A	#N/A	#N/A	-4.90758	3.36489e-07	6.91871e-07	Un	7866522	7879402	-	--	--	K01322 prolyl oligopeptidase [EC:3.4.21.26] | (RefSeq) putative F-box/LRR-repeat protein At3g18150 (A)	--	PREDICTED: F-box/LRR-repeat protein 25-like, partial [Vitis vinifera]	FB50_ARATH RecName: Full=Putative F-box protein At1g49610;	A0A438EF96_VITVI SubName: Full=Putative F-box/LRR-repeat protein {ECO:0000313|EMBL:RVW46360.1};	--	--	--	--	--	--
novel.2078	TRUE	TRUE	FALSE	3.0136	2.6587	1.5914	0	0	0	0	0	0	2.42123	0	0	0.604404	0	0	-7.92739	2.15765e-10	5.29087e-10	#N/A	#N/A	#N/A	-8.30261	1.93294e-11	5.08252e-11	Un	7885033	7886293	+	--	--	K08914 light-harvesting complex II chlorophyll a/b binding protein 3 | (RefSeq) chlorophyll a-b binding protein 13, chloroplastic (A)	ko00196: Photosynthesis - antenna proteins; ko01100: Metabolic pathways	PREDICTED: chlorophyll a-b binding protein 13, chloroplastic [Vitis vinifera]	CB23_SOLLC RecName: Full=Chlorophyll a-b binding protein 13, chloroplastic; AltName: Full=LHCII type III CAB-13; Flags: Precursor;	A5BW14_VITVI RecName: Full=Chlorophyll a-b binding protein, chloroplastic {ECO:0000256|RuleBase:RU363080};	--	GO:0009535,chloroplast thylakoid membrane; GO:0016021,integral component of membrane; GO:0009522,photosystem I; GO:0009523,photosystem II; GO:0016168,chlorophyll binding; GO:0046872,metal ion binding; GO:0009768,photosynthesis, light harvesting in photosystem I; GO:0009416,response to light stimulus; GO:0003674,molecular_function; GO:0005488,binding; GO:0046906,tetrapyrrole binding; GO:0097159,or…	PF00504.24:Chlorophyll A-B binding protein	--	--	--
novel.2088	TRUE	FALSE	TRUE	0.9011	0.9771	0.6464	0.0498	0.1969	0.0608	0.6819	0.8277	0.6493	0.841533	0.1025	0.719633	0.141426	0.0669018	0.077565	0.110389	0.768607	0.796215	2.82507	5.26161e-07	3.0411e-06	-2.71256	1.30466e-06	2.58297e-06	Un	8362764	8369735	+	--	--	K02542 DNA replication licensing factor MCM6 [EC:5.6.2.3] | (RefSeq) MCM6; DNA replication licensing factor MCM6 (A)	ko03030: DNA replication	PREDICTED: DNA replication licensing factor MCM6 [Vitis vinifera]	MCM6_ARATH RecName: Full=DNA replication licensing factor MCM6; EC=3.6.4.12; AltName: Full=Minichromosome maintenance protein 6; Short=AtMCM6;	A0A438FUG2_VITVI RecName: Full=DNA replication licensing factor MCM6 {ECO:0000256|RuleBase:RU368064}; EC=3.6.4.12 {ECO:0000256|RuleBase:RU368064};	DNA replication licensing factor, MCM6 component	GO:0042555,MCM complex; GO:0005634,nucleus; GO:0000347,THO complex; GO:0005524,ATP binding; GO:0016887,ATP hydrolysis activity; GO:0003678,DNA helicase activity; GO:0046872,metal ion binding; GO:0003697,single-stranded DNA binding; GO:0006270,DNA replication initiation; GO:0006268,DNA unwinding involved in DNA replication; GO:0000727,double-strand break repair via break-induced replication; GO:19…	PF00493.26:MCM P-loop domain	--	--	--
novel.21	TRUE	TRUE	FALSE	0.3467	0.4814	0.3348	8.8253	8.9212	6.0044	12.5386	9.9077	6.9221	0.387633	7.91697	9.78947	0.0664808	1.35296	2.29445	4.98103	1.22635e-14	3.69962e-14	0.312736	0.273588	0.397053	4.67253	2.37651e-13	6.7925e-13	1	6403933	6404221	.	--	--	--	--	hypothetical protein VITISV_004736 [Vitis vinifera]	--	A5B1E3_VITVI SubName: Full=Uncharacterized protein {ECO:0000313|EMBL:CAN60830.1};	--	--	--	--	--	--
novel.210	FALSE	TRUE	FALSE	19.8159	17.1308	17.2397	5.3607	5.8501	8.02	3.7135	2.8713	3.1429	18.0621	6.41027	3.24257	1.2409	1.15566	0.350975	-2.16056	3.02305e-21	1.14456e-20	-0.981367	0.000497751	0.00175764	-1.17588	6.63442e-10	1.61373e-09	11	17837243	17837778	.	--	--	--	--	hypothetical protein FH972_013476 [Carpinus fangiana]	SMR6_ARATH RecName: Full=Cyclin-dependent protein kinase inhibitor SMR6 {ECO:0000303|PubMed:20706207, ECO:0000303|PubMed:24399300, ECO:0000303|PubMed:26546445}; AltName: Full=Protein SIAMESE-RELATED 6 {ECO:0000303|PubMed:20706207, ECO:0000303|PubMed:24399300, ECO:0000303|PubMed:26546445};	A0A5N6R7V3_9ROSI SubName: Full=Uncharacterized protein {ECO:0000313|EMBL:KAE8056731.1};	--	GO:0005634,nucleus; GO:0004860,protein kinase inhibitor activity; GO:0007049,cell cycle; GO:0045839,negative regulation of mitotic nuclear division; GO:0032875,regulation of DNA endoreduplication; GO:0003674,molecular_function; GO:0004857,enzyme inhibitor activity; GO:0019207,kinase regulator activity; GO:0019210,kinase inhibitor activity; GO:0019887,protein kinase regulator activity; GO:0030234,…	--	--	--	--
novel.211	TRUE	TRUE	FALSE	27.0962	22.135	32.3993	0.1172	0.4426	0	1.2968	0.7795	0.1911	27.2102	0.1866	0.7558	4.19116	0.187236	0.451711	-4.83094	5.20914e-47	3.48672e-46	#N/A	#N/A	#N/A	-6.82589	1.7619e-40	1.02428e-39	11	17948426	17949202	+	--	--	--	--	hypothetical protein VITISV_010975 [Vitis vinifera]	--	A5BK98_VITVI SubName: Full=Uncharacterized protein {ECO:0000313|EMBL:CAN70272.1};	--	--	--	--	--	--
novel.2110	FALSE	TRUE	FALSE	0.0891	0	0.043	1.0915	0.8679	0.7017	1.3622	0.9553	1.0772	0.0440333	0.887033	1.13157	0.0363823	0.159709	0.170507	5.03739	1.75873e-07	3.60308e-07	0.345953	0.378885	0.50819	#N/A	#N/A	#N/A	Un	9186722	9187845	.	--	--	--	--	PREDICTED: acyl-CoA--sterol O-acyltransferase 1-like [Vitis vinifera]	ASAT1_ARATH RecName: Full=Acyl-CoA--sterol O-acyltransferase 1; EC=2.3.1.-; AltName: Full=Sterol O-acyltransferase 1;	A5CAF9_VITVI RecName: Full=MBOAT_2 domain-containing protein {ECO:0000259|Pfam:PF13813};	--	GO:0016021,integral component of membrane; GO:0008374,O-acyltransferase activity; GO:0016127,sterol catabolic process; GO:0034434,sterol esterification; GO:0003674,molecular_function; GO:0003824,catalytic activity; GO:0016740,transferase activity; GO:0016746,acyltransferase activity; GO:0016747,acyltransferase activity, transferring groups other than amino-acyl groups; GO:0006629,lipid metabolic …	PF13813.9:Membrane bound O-acyl transferase family	--	--	--
novel.2111	TRUE	TRUE	FALSE	5.5365	4.1165	3.2428	0.3509	0.8836	0.1429	0.5548	0.3242	1.1444	4.2986	0.459133	0.674467	0.945211	0.311924	0.345371	-2.39767	1.74225e-06	3.31992e-06	#N/A	#N/A	#N/A	-2.88731	6.47232e-09	1.48507e-08	Un	9165571	9166209	-	--	--	K02605 origin recognition complex subunit 3 | (RefSeq) hypothetical protein (A)	--	PREDICTED: putative lipid-transfer protein DIR1 [Vitis vinifera]	DIRL1_ARATH RecName: Full=Putative lipid-transfer protein DIR1; AltName: Full=Protein DEFECTIVE IN INDUCED RESISTANCE 1; Flags: Precursor;	A0A438D466_VITVI SubName: Full=Putative lipid-transfer protein DIR1 {ECO:0000313|EMBL:RVW30244.1};	--	GO:0048046,apoplast; GO:0005783,endoplasmic reticulum; GO:0009506,plasmodesma; GO:0099503,secretory vesicle; GO:0005504,fatty acid binding; GO:0043621,protein self-association; GO:0008270,zinc ion binding; GO:0006869,lipid transport; GO:0009627,systemic acquired resistance; GO:0009862,systemic acquired resistance, salicylic acid mediated signaling pathway; GO:0003674,molecular_function; GO:000548…	PF14368.9:Probable lipid transfer	--	--	--
novel.2119	FALSE	TRUE	FALSE	1.5861	1.5832	1.1712	0.501	0.3244	0.6365	0.1901	0.3555	0.1961	1.44683	0.4873	0.247233	0.194906	0.127782	0.0765953	-2.17834	2.77004e-06	5.21123e-06	#N/A	#N/A	#N/A	-1.25035	0.000689887	0.00109259	Un	9143236	9146219	+	--	--	K12462 Rho GDP-dissociation inhibitor | (RefSeq) rho GDP-dissociation inhibitor 1 (A)	--	PREDICTED: rho GDP-dissociation inhibitor 1 [Vitis vinifera]	GDIR_ARATH RecName: Full=Rho GDP-dissociation inhibitor 1; Short=AtRhoGDI1; Short=Rho GDI-1;	D7TRI5_VITVI SubName: Full=Uncharacterized protein {ECO:0000313|EMBL:CBI33110.3};	Rho GDP-dissociation inhibitor	GO:0005829,cytosol; GO:0016020,membrane; GO:0005096,GTPase activator activity; GO:0005094,Rho GDP-dissociation inhibitor activity; GO:0009932,cell tip growth; GO:0007266,Rho protein signal transduction; GO:0010053,root epidermal cell differentiation; GO:0003674,molecular_function; GO:0008047,enzyme activator activity; GO:0030234,enzyme regulator activity; GO:0030695,GTPase regulator activity; GO:…	PF02115.20:RHO protein GDP dissociation inhibitor	--	--	--
novel.2124	TRUE	FALSE	FALSE	278.103	245.588	272.028	882.466	897.873	1051.56	462.521	394	429.441	265.24	943.965	428.654	14.1153	76.3379	27.9792	1.01924	4.00834e-48	2.73482e-47	-1.13313	3.93324e-48	2.24992e-46	2.1569	6.89901e-203	1.91544e-201	Un	9279231	9280454	-	--	--	--	--	PREDICTED: mavicyanin [Vitis vinifera]	UCC1_ARATH RecName: Full=Uclacyanin 1 {ECO:0000303|PubMed:9761472}; Flags: Precursor;	A0A438FE31_VITVI SubName: Full=Uclacyanin 1 {ECO:0000313|EMBL:RVW58236.1};	--	GO:0031225,anchored component of membrane; GO:0046658,anchored component of plasma membrane; GO:0009055,electron transfer activity; GO:0046872,metal ion binding; GO:0003674,molecular_function; GO:0003824,catalytic activity; GO:0016491,oxidoreductase activity; GO:0005488,binding; GO:0043167,ion binding; GO:0043169,cation binding; GO:0005575,cellular_component; GO:0016020,membrane; GO:0031224,intri…	PF02298.20:Plastocyanin-like domain	--	--	--
novel.214	FALSE	TRUE	FALSE	1.4781	0.9361	1.202	1.7045	1.623	1.2248	3.6455	4.8352	3.9238	1.2054	1.51743	4.13483	0.221284	0.209581	0.5081	2.11601	1.41433e-08	3.11801e-08	1.45603	5.79187e-06	2.87307e-05	0.661995	0.137918	0.167204	11	17995415	17996264	-	--	--	K17500 integrin-linked kinase-associated serine/threonine phosphatase 2C [EC:3.1.3.16] | (RefSeq) WAT1-related protein At3g18200 isoform X1 (A)	--	WAT1-related protein [Vitis vinifera]	WTR24_ARATH RecName: Full=WAT1-related protein At3g30340;	A0A438H7Y1_VITVI SubName: Full=WAT1-related protein {ECO:0000313|EMBL:RVW80660.1};	--	GO:0016021,integral component of membrane; GO:0005886,plasma membrane; GO:0022857,transmembrane transporter activity; GO:0003674,molecular_function; GO:0005215,transporter activity; GO:0005575,cellular_component; GO:0016020,membrane; GO:0031224,intrinsic component of membrane; GO:0110165,cellular anatomical entity; GO:0071944,cell periphery	PF00892.23:EamA-like transporter family	--	--	--
novel.2145	TRUE	FALSE	FALSE	42.3556	36.5169	45.458	5.1469	6.2276	7.7161	11.5882	8.6453	7.3753	41.4435	6.36353	9.20293	3.70673	1.05327	1.76453	-1.84721	2.09551e-24	8.69161e-24	0.541664	0.0349515	0.0740671	-2.38806	1.58451e-42	9.58135e-42	Un	9761793	9769655	-	--	--	K22390 acid phosphatase type 7 | (RefSeq) purple acid phosphatase 15 isoform X1 (A)	--	unnamed protein product, partial [Vitis vinifera]	--	D7T5A5_VITVI RecName: Full=4F5 domain-containing protein {ECO:0000259|Pfam:PF04419};	--	--	PF04419.17:4F5 protein related disordered region	--	--	--
novel.2149	TRUE	TRUE	FALSE	1.2478	1.2705	0.8435	0.0804	0	0.0982	0.1271	0	0.0656	1.1206	0.0595333	0.0642333	0.196158	0.042719	0.0518974	-3.94367	0.00014555	0.000240248	#N/A	#N/A	#N/A	-3.92722	2.00841e-05	3.62964e-05	Un	10535744	10536546	.	--	--	K19307 25S rRNA (uracil2634-N3)-methyltransferase [EC:2.1.1.313] | (RefSeq) uncharacterized protein At4g26485 (A)	--	unnamed protein product, partial [Vitis vinifera]	HIP41_ARATH RecName: Full=Heavy metal-associated isoprenylated plant protein 41 {ECO:0000303|PubMed:21072340, ECO:0000303|PubMed:23368984}; Short=AtHIP41 {ECO:0000303|PubMed:21072340, ECO:0000303|PubMed:23368984}; Flags: Precursor;	F6HCU8_VITVI SubName: Full=Uncharacterized protein {ECO:0000313|EMBL:CCB50043.1};	Uncharacterized conserved protein	GO:0005737,cytoplasm; GO:0046872,metal ion binding; GO:0070042,rRNA (uridine-N3-)-methyltransferase activity; GO:0070475,rRNA base methylation; GO:0003674,molecular_function; GO:0005488,binding; GO:0043167,ion binding; GO:0043169,cation binding; GO:0003824,catalytic activity; GO:0008168,methyltransferase activity; GO:0008170,N-methyltransferase activity; GO:0008173,RNA methyltransferase activity;…	PF10354.12:rRNA (uridine-N3-)-methyltransferase BTM5-like	--	--	--
novel.2150	TRUE	TRUE	FALSE	3.108	2.8768	4.2017	0.4006	0.5187	0.3914	0.1266	0	0	3.3955	0.4369	0.0422	0.577831	0.0579631	0.0596798	-6.05421	2.71413e-06	5.10905e-06	#N/A	#N/A	#N/A	-2.63326	4.62061e-06	8.78835e-06	Un	10537189	10537683	-	--	--	K19307 25S rRNA (uracil2634-N3)-methyltransferase [EC:2.1.1.313] | (RefSeq) uncharacterized protein At4g26485 (A)	--	PREDICTED: uncharacterized protein At4g26485 [Vitis vinifera]	Y4648_ARATH RecName: Full=Uncharacterized protein At4g26485;	A0A438D4D2_VITVI SubName: Full=Heavy metal-associated isoprenylated plant protein 41 {ECO:0000313|EMBL:RVW30257.1};	Uncharacterized conserved protein	GO:0005737,cytoplasm; GO:0070042,rRNA (uridine-N3-)-methyltransferase activity; GO:0070475,rRNA base methylation; GO:0003674,molecular_function; GO:0003824,catalytic activity; GO:0008168,methyltransferase activity; GO:0008170,N-methyltransferase activity; GO:0008173,RNA methyltransferase activity; GO:0008649,rRNA methyltransferase activity; GO:0008757,S-adenosylmethionine-dependent methyltransfer…	PF10354.12:rRNA (uridine-N3-)-methyltransferase BTM5-like	--	--	--
novel.2160	TRUE	TRUE	FALSE	11.2611	10.7778	9.8237	1.6097	1.4149	0.999	0.7798	0.662	0.7832	10.6209	1.3412	0.741667	0.597216	0.254706	0.0563499	-3.52603	2.72412e-84	3.0227e-83	-0.856859	0.00203656	0.00623275	-2.65055	2.97753e-71	2.80526e-70	Un	10586691	10592211	-	--	--	K01738 cysteine synthase [EC:2.5.1.47] | (RefSeq) cysteine synthase (A)	ko00270: Cysteine and methionine metabolism; ko00920: Sulfur metabolism; ko01100: Metabolic pathways; ko01110: Biosynthesis of secondary metabolites; ko01200: Carbon metabolism; ko01230: Biosynthesis of amino acids	PREDICTED: BTB/POZ domain-containing protein At5g47800 isoform X2 [Vitis vinifera]	Y5780_ARATH RecName: Full=BTB/POZ domain-containing protein At5g47800;	D7T5F3_VITVI SubName: Full=Uncharacterized protein {ECO:0000313|EMBL:CBI25736.3};	--	GO:0016567,protein ubiquitination; GO:0006807,nitrogen compound metabolic process; GO:0008150,biological_process; GO:0008152,metabolic process; GO:0019538,protein metabolic process; GO:0032446,protein modification by small protein conjugation; GO:0036211,protein modification process; GO:0043170,macromolecule metabolic process; GO:0043412,macromolecule modification; GO:0044238,primary metabolic pr…	PF03000.17:NPH3 family	--	--	--
novel.2162	FALSE	TRUE	TRUE	0	0	0	0.4447	0.2879	0.3984	3.6087	4.2398	3.2389	0	0.377	3.6958	0	0.0657776	0.413231	9.15664	4.21071e-14	1.2439e-13	3.30418	8.41318e-21	1.55094e-19	#N/A	#N/A	#N/A	Un	10620071	10621159	.	--	--	K00640 serine O-acetyltransferase [EC:2.3.1.30] | (RefSeq) serine acetyltransferase 1, chloroplastic (A)	ko00270: Cysteine and methionine metabolism; ko00543: Exopolysaccharide biosynthesis; ko00920: Sulfur metabolism; ko01100: Metabolic pathways; ko01110: Biosynthesis of secondary metabolites; ko01200: Carbon metabolism; ko01230: Biosynthesis of amino acids	PREDICTED: serine acetyltransferase 1, chloroplastic [Vitis vinifera]	SAT3_ARATH RecName: Full=Serine acetyltransferase 3, mitochondrial; Short=AtSAT-3; Short=AtSERAT2;2; Short=SAT-m; EC=2.3.1.30; Flags: Precursor;	F6HCV5_VITVI RecName: Full=Serine O-acetyltransferase {ECO:0000256|ARBA:ARBA00013266}; EC=2.3.1.30 {ECO:0000256|ARBA:ARBA00013266};	Serine O-acetyltransferase	GO:0005829,cytosol; GO:0005739,mitochondrion; GO:0009001,serine O-acetyltransferase activity; GO:0008270,zinc ion binding; GO:0019344,cysteine biosynthetic process; GO:0006535,cysteine biosynthetic process from serine; GO:0003674,molecular_function; GO:0003824,catalytic activity; GO:0008374,O-acyltransferase activity; GO:0016407,acetyltransferase activity; GO:0016412,serine O-acyltransferase acti…	PF06426.17:Serine acetyltransferase, N-terminal	--	--	--
novel.2164	TRUE	TRUE	FALSE	2.3914	2.7393	1.9052	11.8468	11.5166	10.2595	10.3232	10.1011	8.5437	2.3453	11.2076	9.656	0.342077	0.68385	0.791724	2.3699	6.2749e-44	3.98762e-43	-0.205532	0.0723056	0.136929	2.58045	1.45413e-65	1.26842e-64	Un	10613726	10619590	+	--	--	K19269 phosphoglycolate phosphatase [EC:3.1.3.18 3.1.3.48] | (RefSeq) phosphoglycolate phosphatase 2 (A)	ko00630: Glyoxylate and dicarboxylate metabolism; ko01100: Metabolic pathways; ko01110: Biosynthesis of secondary metabolites; ko01200: Carbon metabolism	Phosphoglycolate phosphatase 2 [Vitis vinifera]	PGP2_ARATH RecName: Full=Phosphoglycolate phosphatase 2; EC=3.1.3.18;	A0A438D440_VITVI SubName: Full=Phosphoglycolate phosphatase 2 {ECO:0000313|EMBL:RVW30250.1};	p-Nitrophenyl phosphatase	GO:0009507,chloroplast; GO:0009536,plastid; GO:0016791,phosphatase activity; GO:0008967,phosphoglycolate phosphatase activity; GO:0004674,protein serine/threonine kinase activity; GO:0003674,molecular_function; GO:0003824,catalytic activity; GO:0016787,hydrolase activity; GO:0016788,hydrolase activity, acting on ester bonds; GO:0042578,phosphoric ester hydrolase activity; GO:0004672,protein kinas…	PF13344.9:Haloacid dehalogenase-like hydrolase	--	--	--
novel.2166	FALSE	TRUE	FALSE	1.614	1.4939	2.143	0.3033	0.6547	0.2647	0.0685	0.048	0	1.7503	0.407567	0.0388333	0.281976	0.175459	0.0287064	-5.11802	9.11703e-06	1.6549e-05	#N/A	#N/A	#N/A	-1.77558	0.000767622	0.0012105	Un	10656300	10657044	.	--	--	--	--	PREDICTED: uncharacterized protein LOC100254484 [Vitis vinifera]	--	D7T5G1_VITVI RecName: Full=Uncharacterized protein ycf33 {ECO:0000256|ARBA:ARBA00021584};	--	GO:0016021,integral component of membrane; GO:0009536,plastid; GO:0005575,cellular_component; GO:0016020,membrane; GO:0031224,intrinsic component of membrane; GO:0110165,cellular anatomical entity; GO:0005622,intracellular anatomical structure; GO:0005737,cytoplasm; GO:0043226,organelle; GO:0043227,membrane-bounded organelle; GO:0043229,intracellular organelle; GO:0043231,intracellular membrane-b…	PF05421.14:Protein of unknown function (DUF751)	--	--	--
novel.2167	FALSE	TRUE	TRUE	0	0.1255	0	0	0	0.1067	9.5306	8.96	5.2003	0.0418333	0.0355667	7.89697	0.0591613	0.0502989	1.92101	7.8365	1.20123e-13	3.46902e-13	7.96142	3.63074e-14	4.38695e-13	#N/A	#N/A	#N/A	Un	10659923	10661394	-	--	--	--	--	PREDICTED: TPD1 protein homolog 1 [Vitis vinifera]	TDL1_ARATH RecName: Full=TPD1 protein homolog 1 {ECO:0000305}; AltName: Full=TPD1-like protein 1 {ECO:0000303|PubMed:18248596}; Short=AtTDL1 {ECO:0000303|PubMed:18248596}; Flags: Precursor;	F6HCV9_VITVI SubName: Full=Uncharacterized protein {ECO:0000313|EMBL:CCB50054.1};	--	GO:0001709,cell fate determination; GO:0009408,response to heat; GO:0008150,biological_process; GO:0009987,cellular process; GO:0030154,cell differentiation; GO:0032502,developmental process; GO:0045165,cell fate commitment; GO:0048869,cellular developmental process; GO:0006950,response to stress; GO:0009266,response to temperature stimulus; GO:0009628,response to abiotic stimulus; GO:0050896,res…	--	--	--	--
novel.2169	TRUE	TRUE	FALSE	6.8355	6.793	7.3554	1.0244	1.4095	1.0011	0.9042	1.1451	0.7517	6.99463	1.145	0.933667	0.25569	0.187271	0.161951	-2.55575	4.35641e-58	3.41613e-57	-0.273905	0.240495	0.358701	-2.28613	2.5435e-61	2.0835e-60	Un	10633712	10654970	-	--	--	K25868 chromatin remodeling protein | (RefSeq) chromatin remodeling protein EBS-like (A)	--	uncharacterized protein LOC117923945 isoform X1 [Vitis riparia]	DUF3_ARATH RecName: Full=DUF724 domain-containing protein 3 {ECO:0000305}; Short=AtDUF3 {ECO:0000303|PubMed:19795213};	A0A438D4B3_VITVI RecName: Full=BAH domain-containing protein {ECO:0000259|PROSITE:PS51038};	--	GO:0000325,plant-type vacuole; GO:0042803,protein homodimerization activity; GO:0040008,regulation of growth; GO:0003674,molecular_function; GO:0005488,binding; GO:0005515,protein binding; GO:0042802,identical protein binding; GO:0046983,protein dimerization activity; GO:0008150,biological_process; GO:0040007,growth; GO:0050789,regulation of biological process; GO:0065007,biological regulation; G…	PF05641.15:Agenet domain	--	--	--
novel.217	TRUE	TRUE	FALSE	19.167	13.6314	16.6505	0	0.0515	0.0583	0	0	0	16.483	0.0366	0	2.263	0.0260286	0	-10.0433	4.53461e-17	1.50624e-16	#N/A	#N/A	#N/A	-8.56531	1.4611e-16	4.75102e-16	11	18523517	18529132	+	--	--	--	--	hypothetical protein VITISV_043769 [Vitis vinifera]	--	A5BJN5_VITVI SubName: Full=Uncharacterized protein {ECO:0000313|EMBL:CAN79020.1};	--	--	--	--	--	--
novel.2171	TRUE	TRUE	FALSE	7.1214	5.3384	6.344	0.1616	0.1046	0.0395	0.4598	0.5016	0.527	6.26793	0.1019	0.496133	0.729891	0.0498837	0.0277053	-3.33074	1.37677e-21	5.27439e-21	#N/A	#N/A	#N/A	-5.56844	2.38471e-25	1.0099e-24	Un	10667243	10668241	.	--	--	--	--	PREDICTED: uncharacterized protein LOC104878147 [Vitis vinifera]	--	F6HCW1_VITVI SubName: Full=Uncharacterized protein {ECO:0000313|EMBL:CCB50056.1};	--	GO:0016021,integral component of membrane; GO:0005575,cellular_component; GO:0016020,membrane; GO:0031224,intrinsic component of membrane; GO:0110165,cellular anatomical entity	PF14364.9:Domain of unknown function (DUF4408)	--	--	--
novel.2185	TRUE	TRUE	FALSE	1.4229	1.2057	1.6643	0.1291	0.1254	0.1578	0.1633	0.1861	0.0421	1.43097	0.137433	0.1305	0.18731	0.0144804	0.0631975	-3.07427	7.06898e-12	1.88023e-11	#N/A	#N/A	#N/A	-3.06317	3.52984e-15	1.0866e-14	Un	11102710	11129932	-	--	--	K20619 cytochrome P450 family 78 subfamily A | (RefSeq) cytochrome P450 78A7 (A)	--	PREDICTED: rho GTPase-activating protein REN1 [Vitis vinifera]	REN1_ARATH RecName: Full=Rho GTPase-activating protein REN1; AltName: Full=Protein ROP1 ENHANCER 1; AltName: Full=Rho-type GTPase-activating protein REN1;	A5C3N1_VITVI RecName: Full=Rho-GAP domain-containing protein {ECO:0000259|PROSITE:PS50238};	Rho-GTPase activating protein	GO:0045177,apical part of cell; GO:0016324,apical plasma membrane; GO:0005938,cell cortex; GO:0070382,exocytic vesicle; GO:0090406,pollen tube; GO:0005096,GTPase activator activity; GO:0031267,small GTPase binding; GO:0090630,activation of GTPase activity; GO:0035024,negative regulation of Rho protein signal transduction; GO:0009846,pollen germination; GO:0009865,pollen tube adhesion; GO:0048868,…	PF00620.30:RhoGAP domain	--	--	--
novel.2187	TRUE	TRUE	FALSE	2.4047	1.998	1.737	0.3172	0.237	0.2236	0.1543	0.3111	0.1791	2.04657	0.259267	0.214833	0.274742	0.0413287	0.0688196	-2.87489	4.3225e-16	1.38417e-15	#N/A	#N/A	#N/A	-2.64676	1.01189e-18	3.55237e-18	Un	11131495	11140872	-	--	--	K20363 protein YIPF5/7 | (RefSeq) uncharacterized protein LOC114296056 isoform X1 (A)	--	unnamed protein product, partial [Vitis vinifera]	--	F6GZ55_VITVI SubName: Full=Uncharacterized protein {ECO:0000313|EMBL:CCB45241.1};	--	--	--	--	--	--
novel.2189	TRUE	FALSE	FALSE	0.6913	1.036	0.8265	0.1061	0.0458	0.0518	0.2012	0.0941	0.3113	0.851267	0.0679	0.2022	0.141809	0.0271223	0.0886743	-1.79594	0.00231074	0.00342	#N/A	#N/A	#N/A	-3.30076	9.1745e-07	1.83217e-06	Un	11150590	11157149	-	--	--	K20363 protein YIPF5/7 | (RefSeq) uncharacterized protein LOC114296056 isoform X1 (A)	--	PREDICTED: uncharacterized protein LOC100242393 [Vitis vinifera]	--	A0A438KRN5_VITVI SubName: Full=Uncharacterized protein {ECO:0000313|EMBL:RVX23884.1};	--	--	--	--	--	--
novel.2197	TRUE	FALSE	FALSE	1.1415	1.0566	1.0615	0.218	0.0588	0.2662	0.9045	0.9061	0.1777	1.08653	0.181	0.662767	0.0389187	0.0886207	0.342995	-0.366589	0.476529	0.520458	1.89543	0.00773003	0.0202704	-2.27003	7.10703e-05	0.00012294	Un	11196416	11198944	+	--	--	--	--	PREDICTED: protein CHAPERONE-LIKE PROTEIN OF POR1, chloroplastic [Vitis vinifera]	CPP1_ARATH RecName: Full=Protein CHAPERONE-LIKE PROTEIN OF POR1, chloroplastic {ECO:0000303|PubMed:24151298}; Short=AtCPP1 {ECO:0000303|PubMed:24151298}; AltName: Full=Protein CELL GROWTH DEFECT FACTOR 1 {ECO:0000303|PubMed:16192270}; Short=AtCDF1 {ECO:0000303|PubMed:16192270}; Flags: Precursor;	F6GZ58_VITVI SubName: Full=Uncharacterized protein {ECO:0000313|EMBL:CCB45244.1};	--	GO:0009507,chloroplast; GO:0009941,chloroplast envelope; GO:0009706,chloroplast inner membrane; GO:0031969,chloroplast membrane; GO:0009570,chloroplast stroma; GO:0009534,chloroplast thylakoid; GO:0009535,chloroplast thylakoid membrane; GO:0016021,integral component of membrane; GO:0031966,mitochondrial membrane; GO:0005739,mitochondrion; GO:0009536,plastid; GO:0055035,plastid thylakoid membrane;…	PF11833.11:Protein CHAPERONE-LIKE PROTEIN OF POR1-like	--	--	--
novel.2198	TRUE	TRUE	FALSE	2.5988	2.5273	2.1283	0.0424	0	0.0518	0.067	0.1175	0.1728	2.41813	0.0314	0.1191	0.207011	0.0225323	0.0432075	-4.02199	1.24947e-14	3.76817e-14	#N/A	#N/A	#N/A	-5.96501	1.7734e-14	5.3005e-14	Un	11226228	11228669	+	--	--	K18810 cyclin D1/2/4, plant | (RefSeq) cyclin-D4-2 (A)	--	PREDICTED: cyclin-D4-2 [Vitis vinifera]	CCD21_ARATH RecName: Full=Cyclin-D2-1; AltName: Full=Cyclin-delta-2; Short=Cyclin-d2; AltName: Full=G1/S-specific cyclin-D2-1; Short=CycD2;1;	D7SSS8_VITVI RecName: Full=Cyclin N-terminal domain-containing protein {ECO:0000259|PROSITE:PS00292};	G1/S-specific cyclin D	GO:0000307,cyclin-dependent protein kinase holoenzyme complex; GO:0005737,cytoplasm; GO:0005634,nucleus; GO:0016538,cyclin-dependent protein serine/threonine kinase regulator activity; GO:0051301,cell division; GO:0044772,mitotic cell cycle phase transition; GO:0000079,regulation of cyclin-dependent protein serine/threonine kinase activity; GO:0003674,molecular_function; GO:0019207,kinase regulat…	PF00134.26:Cyclin, N-terminal domain	--	--	--
novel.2201	TRUE	TRUE	FALSE	12.6672	11.3538	11.0056	1.4215	1.9524	2.3152	1.8386	1.5998	1.756	11.6755	1.89637	1.73147	0.715478	0.366997	0.0990211	-2.43326	1.41148e-41	8.60199e-41	-0.123845	0.644914	0.74217	-2.30769	2.72628e-41	1.60826e-40	Un	11255495	11280681	-	--	--	K15601 [histone H3]-dimethyl-L-lysine9 demethylase [EC:1.14.11.65] | (RefSeq) lysine-specific demethylase JMJ25-like (A)	--	PREDICTED: zinc-finger homeodomain protein 2 isoform X1 [Vitis vinifera]	ZHD1_ORYSI RecName: Full=Zinc-finger homeodomain protein 1;	F6GZ63_VITVI RecName: Full=ZF-HD dimerization-type domain-containing protein {ECO:0000259|PROSITE:PS51523};	--	GO:0005634,nucleus; GO:0003677,DNA binding; GO:0046872,metal ion binding; GO:0003674,molecular_function; GO:0003676,nucleic acid binding; GO:0005488,binding; GO:0097159,organic cyclic compound binding; GO:1901363,heterocyclic compound binding; GO:0043167,ion binding; GO:0043169,cation binding; GO:0005575,cellular_component; GO:0005622,intracellular anatomical structure; GO:0043226,organelle; GO:0…	PF04770.15:ZF-HD protein dimerisation region	zf-HD	TF	zf-HD
novel.2205	TRUE	TRUE	FALSE	15.6051	17.2003	21.513	58.7478	60.4003	60.8542	69.1304	64.9824	58.7934	18.1061	60.0008	64.3021	2.49549	0.905152	4.24739	2.15564	4.02445e-62	3.3663e-61	0.108363	0.233644	0.350561	2.05222	6.94449e-68	6.30903e-67	Un	11305917	11306737	-	--	--	--	--	PREDICTED: esterase AGAP003155 [Vitis vinifera]	STR6_ARATH RecName: Full=Rhodanese-like domain-containing protein 6; AltName: Full=Sulfurtransferase 6; Short=AtStr6;	A0A438KQ12_VITVI SubName: Full=Esterase {ECO:0000313|EMBL:RVX23286.1};	Phospholipase/carboxyhydrolase	GO:0005737,cytoplasm; GO:0005634,nucleus; GO:0016787,hydrolase activity; GO:0003674,molecular_function; GO:0003824,catalytic activity; GO:0005575,cellular_component; GO:0005622,intracellular anatomical structure; GO:0110165,cellular anatomical entity; GO:0043226,organelle; GO:0043227,membrane-bounded organelle; GO:0043229,intracellular organelle; GO:0043231,intracellular membrane-bounded organelle	PF03959.16:Serine hydrolase (FSH1)	--	--	--
novel.2207	FALSE	TRUE	FALSE	15.0683	18.0764	16.9669	3.6807	4.5017	2.9975	2.9924	3.381	2.6865	16.7039	3.72663	3.01997	1.24206	0.614945	0.284198	-2.12857	7.03054e-31	3.42683e-30	-0.289095	0.243129	0.36172	-1.83665	1.38469e-28	6.3512e-28	Un	11325059	11325979	.	--	--	--	--	PREDICTED: classical arabinogalactan protein 2 [Vitis vinifera]	--	F6GZ66_VITVI SubName: Full=Uncharacterized protein {ECO:0000313|EMBL:CCB45252.1};	--	--	--	--	--	--
novel.221	TRUE	TRUE	FALSE	4.5076	4.1989	4.6023	0.1943	0.4692	0.2147	0.2194	0.2769	0.3168	4.43627	0.292733	0.271033	0.172239	0.125058	0.0399792	-3.7041	1.52366e-53	1.12188e-52	-0.100068	0.826317	0.881585	-3.59732	1.90145e-56	1.44385e-55	11_random	15204	18693	.	--	--	K13415 protein brassinosteroid insensitive 1 [EC:2.7.10.1 2.7.11.1] | (RefSeq) systemin receptor SR160-like (A)	ko04075: Plant hormone signal transduction	PREDICTED: probable LRR receptor-like serine/threonine-protein kinase At2g24230 [Vitis vinifera]	Y2242_ARATH RecName: Full=Probable LRR receptor-like serine/threonine-protein kinase At2g24230; EC=2.7.11.1; Flags: Precursor;	F6I799_VITVI RecName: Full=Protein kinase domain-containing protein {ECO:0000259|PROSITE:PS50011};	--	GO:0016021,integral component of membrane; GO:0005524,ATP binding; GO:0106310,protein serine kinase activity; GO:0004674,protein serine/threonine kinase activity; GO:0006468,protein phosphorylation; GO:0000166,nucleotide binding; GO:0003674,molecular_function; GO:0005488,binding; GO:0017076,purine nucleotide binding; GO:0030554,adenyl nucleotide binding; GO:0032553,ribonucleotide binding; GO:0032…	PF07714.20:Protein tyrosine and serine/threonine kinase	--	--	--
novel.2213	TRUE	FALSE	FALSE	16.1322	13.2498	17.8817	46.5604	50.7997	56.1612	55.0878	41.1482	49.7794	15.7546	51.1738	48.6718	1.90973	3.92843	5.74446	1.95181	7.06828e-37	3.93179e-36	-0.0690966	0.569235	0.680017	2.02469	2.71177e-50	1.88363e-49	Un	11855221	11855661	.	--	--	--	--	hypothetical protein VITISV_011095 [Vitis vinifera]	--	F6I736_VITVI SubName: Full=Uncharacterized protein {ECO:0000313|EMBL:CCB62754.1};	--	--	PF12609.11:Wound-induced protein	--	--	--
novel.2223	TRUE	TRUE	FALSE	2.0375	1.5474	2.4215	0.5723	0.2906	0.1645	0.479	0.4105	0.1098	2.00213	0.342467	0.3331	0.357725	0.170475	0.160354	-2.23467	2.40065e-05	4.22603e-05	#N/A	#N/A	#N/A	-2.19736	4.76071e-06	9.04416e-06	Un	11968203	11971207	-	--	--	K15601 [histone H3]-dimethyl-L-lysine9 demethylase [EC:1.14.11.65] | (RefSeq) lysine-specific demethylase JMJ25 isoform X1 (A)	--	lysine-specific demethylase JMJ25 isoform X3 [Vitis riparia]	JMJ28_ARATH RecName: Full=Lysine-specific demethylase JMJ28 {ECO:0000303|PubMed:18713399}; EC=1.14.11.- {ECO:0000250|UniProtKB:O64752}; AltName: Full=Jumonji domain-containing protein 28 {ECO:0000303|PubMed:18713399}; Short=AtJMJ28 {ECO:0000303|PubMed:18713399}; Short=Protein JUMONJI 28 {ECO:0000303|PubMed:18713399}; AltName: Full=Lysine-specific histone demethylase JMJ28 {ECO:0000303|PubMed:1871…	A5C057_VITVI SubName: Full=Uncharacterized protein {ECO:0000313|EMBL:CAN59730.1};	Putative transcription factor 5qNCA, contains JmjC domain	GO:0000785,chromatin; GO:0000118,histone deacetylase complex; GO:0005634,nucleus; GO:0048188,Set1C/COMPASS complex; GO:0031490,chromatin DNA binding; GO:0032454,histone H3-methyl-lysine-9 demethylase activity; GO:0043565,sequence-specific DNA binding; GO:0003712,transcription coregulator activity; GO:0033169,histone H3-K9 demethylation; GO:0036123,histone H3-K9 dimethylation; GO:0040029,epigeneti…	PF08879.13:WRC	--	--	--
novel.2225	FALSE	TRUE	FALSE	41.4114	40.3345	41.3923	13.2178	12.1078	12.612	5.3966	6.046	4.8198	41.0461	12.6459	5.4208	0.503214	0.453788	0.500886	-2.58218	1.47504e-130	2.47306e-129	-1.20684	2.92351e-21	5.5621e-20	-1.37359	1.76127e-67	1.58936e-66	Un	12000918	12002575	-	--	--	K03122 transcription initiation factor TFIIA large subunit | (RefSeq) uncharacterized protein LOC114825099 (A)	ko03022: Basal transcription factors	hypothetical protein VITISV_034615 [Vitis vinifera]	--	A5B0Z1_VITVI RecName: Full=PB1 domain-containing protein {ECO:0000259|SMART:SM00666};	--	--	PF00564.27:PB1 domain	--	--	--
novel.2227	FALSE	TRUE	FALSE	3.9965	4.5001	4.6947	1.9647	1.8337	1.8811	0.6296	0.5298	0.6494	4.3971	1.89317	0.602933	0.294197	0.0541569	0.052341	-2.5528	1.82481e-15	5.69718e-15	-1.65539	3.71409e-06	1.89199e-05	-0.891224	5.36997e-05	9.38573e-05	Un	12008383	12010266	+	--	--	K18812 cyclin D6, plant | (RefSeq) putative cyclin-D6-1 (A)	--	PREDICTED: putative cyclin-D6-1, partial [Vitis vinifera]	CCD61_ARATH RecName: Full=Putative cyclin-D6-1; AltName: Full=G1/S-specific cyclin-D6-1; Short=CycD6;1;	A0A438CYL5_VITVI SubName: Full=Putative cyclin-D6-1 {ECO:0000313|EMBL:RVW28294.1};	G1/S-specific cyclin D	GO:0000307,cyclin-dependent protein kinase holoenzyme complex; GO:0005737,cytoplasm; GO:0005634,nucleus; GO:0016538,cyclin-dependent protein serine/threonine kinase regulator activity; GO:0051301,cell division; GO:0044772,mitotic cell cycle phase transition; GO:0000079,regulation of cyclin-dependent protein serine/threonine kinase activity; GO:0003674,molecular_function; GO:0019207,kinase regulat…	PF00134.26:Cyclin, N-terminal domain	--	--	--
novel.2247	TRUE	TRUE	FALSE	3.8619	3.4781	3.7292	0	0	0	0	0	0.2194	3.68973	0	0.0731333	0.159152	0	0.103426	-5.53066	6.74088e-07	1.3219e-06	#N/A	#N/A	#N/A	-7.76271	5.37211e-10	1.31365e-09	Un	12253907	12254551	+	--	--	K00261 glutamate dehydrogenase (NAD(P)+) [EC:1.4.1.3] | (RefSeq) glutamate dehydrogenase 2-like (A)	ko00220: Arginine biosynthesis; ko00250: Alanine, aspartate and glutamate metabolism; ko00910: Nitrogen metabolism; ko01100: Metabolic pathways; ko01200: Carbon metabolism	Glutamate dehydrogenase A [Vitis vinifera]	DHEA_NICPL RecName: Full=Glutamate dehydrogenase A; Short=GDH A; EC=1.4.1.3;	A0A438ESU8_VITVI RecName: Full=Glutamate dehydrogenase {ECO:0000256|PIRNR:PIRNR000185};	Glutamate/leucine/phenylalanine/valine dehydrogenases	GO:0004352,glutamate dehydrogenase (NAD+) activity; GO:0004354,glutamate dehydrogenase (NADP+) activity; GO:0006520,cellular amino acid metabolic process; GO:0003674,molecular_function; GO:0003824,catalytic activity; GO:0004353,glutamate dehydrogenase [NAD(P)+] activity; GO:0016491,oxidoreductase activity; GO:0016638,oxidoreductase activity, acting on the CH-NH2 group of donors; GO:0016639,oxidor…	PF00208.24:Glutamate/Leucine/Phenylalanine/Valine dehydrogenase	--	--	--
novel.2248	TRUE	TRUE	FALSE	4.0769	4.78	4.0243	0.1168	0	0	0.0923	0.0647	0	4.29373	0.0389333	0.0523333	0.344512	0.05506	0.0386827	-5.97941	4.8863e-08	1.04017e-07	#N/A	#N/A	#N/A	-6.34084	5.09812e-09	1.17751e-08	Un	12254783	12255437	+	--	--	K00261 glutamate dehydrogenase (NAD(P)+) [EC:1.4.1.3] | (RefSeq) glutamate dehydrogenase 2 (A)	ko00220: Arginine biosynthesis; ko00250: Alanine, aspartate and glutamate metabolism; ko00910: Nitrogen metabolism; ko01100: Metabolic pathways; ko01200: Carbon metabolism	PREDICTED: LOW QUALITY PROTEIN: glutamate dehydrogenase 2, partial [Vitis vinifera]	DHE3_ORYSJ RecName: Full=Glutamate dehydrogenase 3, mitochondrial {ECO:0000305}; Short=OsGDH3; EC=1.4.1.3 {ECO:0000255|PROSITE-ProRule:PRU10011}; Flags: Precursor;	A0A438K2R8_VITVI RecName: Full=Glutamate dehydrogenase {ECO:0000256|PIRNR:PIRNR000185};	Glutamate/leucine/phenylalanine/valine dehydrogenases	GO:0005739,mitochondrion; GO:0004352,glutamate dehydrogenase (NAD+) activity; GO:0004354,glutamate dehydrogenase (NADP+) activity; GO:0006995,cellular response to nitrogen starvation; GO:0006538,glutamate catabolic process; GO:0010446,response to alkaline pH; GO:0009651,response to salt stress; GO:0003674,molecular_function; GO:0003824,catalytic activity; GO:0004353,glutamate dehydrogenase [NAD(P…	PF00208.24:Glutamate/Leucine/Phenylalanine/Valine dehydrogenase	--	--	--
novel.2250	TRUE	TRUE	FALSE	8.086	8.4725	9.3698	0.2293	0.045	0.2037	0.0659	0.0693	0.1359	8.64277	0.159333	0.0903667	0.53776	0.0815186	0.0322268	-6.29825	8.26584e-35	4.39163e-34	#N/A	#N/A	#N/A	-5.43699	3.40791e-53	2.4759e-52	Un	12336680	12339751	-	--	--	K13065 shikimate O-hydroxycinnamoyltransferase [EC:2.3.1.133] | (RefSeq) omega-hydroxypalmitate O-feruloyl transferase (A)	ko00940: Phenylpropanoid biosynthesis; ko00941: Flavonoid biosynthesis; ko00945: Stilbenoid, diarylheptanoid and gingerol biosynthesis; ko01100: Metabolic pathways; ko01110: Biosynthesis of secondary metabolites	PREDICTED: omega-hydroxypalmitate O-feruloyl transferase [Vitis vinifera]	GLC_ARATH RecName: Full=Acyltransferase GLAUCE {ECO:0000303|PubMed:17965055, ECO:0000303|PubMed:22872756}; EC=2.3.1.- {ECO:0000305};	D7U6H3_VITVI SubName: Full=Uncharacterized protein {ECO:0000313|EMBL:CBI38342.3};	--	GO:0005737,cytoplasm; GO:0005634,nucleus; GO:0016747,acyltransferase activity, transferring groups other than amino-acyl groups; GO:0009567,double fertilization forming a zygote and endosperm; GO:0006355,regulation of DNA-templated transcription; GO:0003674,molecular_function; GO:0003824,catalytic activity; GO:0016740,transferase activity; GO:0016746,acyltransferase activity; GO:0000003,reproduct…	PF02458.18:Transferase family	--	--	--
novel.2257	TRUE	TRUE	FALSE	3.507	3.6256	4.662	0.3228	0.3801	0.5736	0.0464	0.2278	0.0957	3.93153	0.4255	0.1233	0.518782	0.107303	0.0765846	-4.54505	2.02021e-16	6.54398e-16	#N/A	#N/A	#N/A	-2.90178	1.04229e-16	3.40626e-16	Un	12443097	12446598	+	--	--	--	--	PREDICTED: ycf20-like protein isoform X1 [Vitis vinifera]	YC20L_ARATH RecName: Full=Ycf20-like protein;	D7U6I2_VITVI SubName: Full=Uncharacterized protein {ECO:0000313|EMBL:CBI38352.3};	--	GO:0009507,chloroplast; GO:0016021,integral component of membrane; GO:0010196,nonphotochemical quenching; GO:0008150,biological_process; GO:0009314,response to radiation; GO:0009416,response to light stimulus; GO:0009628,response to abiotic stimulus; GO:0050896,response to stimulus; GO:1990066,energy quenching; GO:0005575,cellular_component; GO:0005622,intracellular anatomical structure; GO:00057…	PF04483.15:Protein of unknown function (DUF565)	--	--	--
novel.2262	TRUE	TRUE	FALSE	1.7128	3.0388	2.1594	0.092	0.0993	0.1124	0	0.2039	0.05	2.30367	0.101233	0.0846333	0.550865	0.00843972	0.0867694	-4.24995	1.21292e-09	2.85914e-09	#N/A	#N/A	#N/A	-4.19287	3.66213e-12	9.9489e-12	Un	12453326	12456184	+	--	--	--	--	unnamed protein product, partial [Vitis vinifera]	--	D7U6I3_VITVI SubName: Full=Uncharacterized protein {ECO:0000313|EMBL:CBI38353.3};	--	GO:0016021,integral component of membrane; GO:0005575,cellular_component; GO:0016020,membrane; GO:0031224,intrinsic component of membrane; GO:0110165,cellular anatomical entity	PF14389.9:Leucine-zipper of ternary complex factor MIP1	--	--	--
novel.2263	FALSE	TRUE	FALSE	2.3335	1.8423	2.9823	0.9287	0.6682	0.2701	0.0699	0	0	2.38603	0.622333	0.0233	0.466883	0.270821	0.0329512	-6.40236	4.63678e-07	9.22469e-07	#N/A	#N/A	#N/A	-1.59586	0.000586992	0.000935609	Un	12461432	12462161	.	--	--	K13449 pathogenesis-related protein 1 | (RefSeq) pathogenesis-related protein PRB1-2-like (A)	ko04016: MAPK signaling pathway - plant; ko04075: Plant hormone signal transduction; ko04626: Plant-pathogen interaction	PREDICTED: STS14 protein [Vitis vinifera]	ST14_SOLTU RecName: Full=STS14 protein; Flags: Precursor;	A0A438FB36_VITVI SubName: Full=STS14 protein {ECO:0000313|EMBL:RVW57193.1};	Defense-related protein containing SCP domain	GO:0005615,extracellular space; GO:0005575,cellular_component; GO:0005576,extracellular region; GO:0110165,cellular anatomical entity	PF00188.29:Cysteine-rich secretory protein family	--	--	--
novel.2265	FALSE	TRUE	FALSE	0.385	0.5791	0.6971	1.6282	2.1085	1.5343	2.2307	2.9397	3.3124	0.553733	1.757	2.8276	0.128671	0.251487	0.44866	2.67847	3.67788e-20	1.34674e-19	0.695571	0.00108444	0.00355115	1.98705	3.70232e-11	9.61142e-11	Un	12505384	12507465	.	--	--	no KO assigned | (RefSeq) putative pentatricopeptide repeat-containing protein At3g05240 (A)	--	PREDICTED: pentatricopeptide repeat-containing protein At2g22410, mitochondrial isoform X1 [Vitis vinifera]	PP169_ARATH RecName: Full=Pentatricopeptide repeat-containing protein At2g22410, mitochondrial; Flags: Precursor;	F6I228_VITVI SubName: Full=Uncharacterized protein {ECO:0000313|EMBL:CCB60995.1};	FOG: PPR repeat	GO:0009507,chloroplast; GO:0005739,mitochondrion; GO:1900865,chloroplast RNA modification; GO:0006139,nucleobase-containing compound metabolic process; GO:0006725,cellular aromatic compound metabolic process; GO:0006807,nitrogen compound metabolic process; GO:0008150,biological_process; GO:0008152,metabolic process; GO:0009451,RNA modification; GO:0009987,cellular process; GO:0016070,RNA metaboli…	PF01535.23:PPR repeat	--	--	--
novel.2266	TRUE	TRUE	FALSE	2.8289	3.1008	2.9473	16.79	15.4791	20.1585	9.5553	10.1046	9.6215	2.959	17.4759	9.76047	0.111311	1.97096	0.244835	2.05038	7.97353e-19	2.79977e-18	-0.830388	1.19744e-07	7.48908e-07	2.88559	2.06978e-47	1.36803e-46	Un	12471975	12497212	-	--	--	--	--	uncharacterized protein LOC117917498 [Vitis riparia]	--	A0A438KRM6_VITVI SubName: Full=Uncharacterized protein {ECO:0000313|EMBL:RVX23867.1};	--	--	PF14009.9:PADRE domain	--	--	--
novel.2267	TRUE	TRUE	FALSE	2.644	2.6962	2.5748	0.0722	0.1091	0.0882	0.0228	0.064	0.0235	2.63833	0.0898333	0.0367667	0.0497231	0.0151086	0.019259	-5.71437	6.61795e-19	2.32936e-18	#N/A	#N/A	#N/A	-4.5583	5.34057e-28	2.41835e-27	Un	12478996	12484374	+	--	--	--	--	PREDICTED: uncharacterized protein LOC100853414 [Vitis vinifera]	--	A0A438FB39_VITVI SubName: Full=Uncharacterized protein {ECO:0000313|EMBL:RVW57195.1};	--	--	PF04784.17:Protein of unknown function, DUF547	--	--	--
novel.2295	TRUE	TRUE	FALSE	0.1923	0.1068	0.13	2.4787	2.8889	2.059	2.2727	2.4869	3.678	0.143033	2.47553	2.81253	0.0361014	0.338813	0.618194	4.63099	7.74257e-34	4.03049e-33	0.187289	0.341181	0.469243	4.44661	2.59662e-34	1.33512e-33	Un	13420891	13424926	+	--	--	K03188 urease accessory protein | (RefSeq) uncharacterized protein LOC108224146 isoform X1 (A)	--	PREDICTED: putative F-box protein PP2-B12 [Vitis vinifera]	PP2B1_ARATH RecName: Full=F-box protein PP2-B1; AltName: Full=Protein PHLOEM PROTEIN 2-LIKE B1; Short=AtPP2-B1; AltName: Full=SKP1-interacting partner 21;	F6I212_VITVI RecName: Full=F-box domain-containing protein {ECO:0000259|PROSITE:PS50181};	--	GO:0005634,nucleus; GO:0030246,carbohydrate binding; GO:0016567,protein ubiquitination; GO:0003674,molecular_function; GO:0005488,binding; GO:0006807,nitrogen compound metabolic process; GO:0008150,biological_process; GO:0008152,metabolic process; GO:0019538,protein metabolic process; GO:0032446,protein modification by small protein conjugation; GO:0036211,protein modification process; GO:0043170…	PF14299.9:Phloem protein 2	--	--	--
novel.2306	TRUE	TRUE	FALSE	16.0566	16.1389	15.5751	1.5904	1.5951	1.5542	2.0261	1.5661	1.556	15.9235	1.5799	1.71607	0.24866	0.0182737	0.219265	-2.89432	1.82688e-131	3.09014e-130	0.122659	0.501785	0.622358	-3.00858	1.50361e-186	3.72422e-185	Un	12862140	12959753	-	--	--	K00600 glycine hydroxymethyltransferase [EC:2.1.2.1] | (RefSeq) serine hydroxymethyltransferase, mitochondrial (A)	ko00260: Glycine, serine and threonine metabolism; ko00460: Cyanoamino acid metabolism; ko00630: Glyoxylate and dicarboxylate metabolism; ko00670: One carbon pool by folate; ko01100: Metabolic pathways; ko01110: Biosynthesis of secondary metabolites; ko01200: Carbon metabolism; ko01230: Biosynthesis of amino acids; ko01240: Biosynthesis of cofactors	PREDICTED: serine hydroxymethyltransferase, mitochondrial [Vitis vinifera]	GLYM_SOLTU RecName: Full=Serine hydroxymethyltransferase, mitochondrial; Short=SHMT; EC=2.1.2.1; AltName: Full=Glycine hydroxymethyltransferase; AltName: Full=Serine methylase; Flags: Precursor;	A0A438KQG9_VITVI RecName: Full=Serine hydroxymethyltransferase {ECO:0000256|RuleBase:RU000585}; EC=2.1.2.1 {ECO:0000256|RuleBase:RU000585};	Glycine/serine hydroxymethyltransferase	GO:0005737,cytoplasm; GO:0005739,mitochondrion; GO:0004372,glycine hydroxymethyltransferase activity; GO:0030170,pyridoxal phosphate binding; GO:0070905,serine binding; GO:0008270,zinc ion binding; GO:0046655,folic acid metabolic process; GO:0019264,glycine biosynthetic process from serine; GO:0006565,L-serine catabolic process; GO:0006730,one-carbon metabolic process; GO:0035999,tetrahydrofolate…	PF00464.22:Serine hydroxymethyltransferase	--	--	--
novel.231	TRUE	TRUE	FALSE	10.7053	4.4921	10.751	0	0	0	0.1454	0	0.15	8.64947	0	0.0984667	2.93976	0	0.0696518	-6.31485	8.37725e-09	1.87326e-08	#N/A	#N/A	#N/A	-8.5411	5.54117e-12	1.49287e-11	12	1632695	1633045	.	--	--	--	--	--	--	--	--	--	--	--	--	--
novel.2317	TRUE	TRUE	FALSE	0.6297	0.8014	0.418	3.0941	2.8464	3.5627	2.2853	2.6148	3.3084	0.616367	3.16773	2.73617	0.156806	0.297027	0.426404	2.47457	3.18937e-12	8.61298e-12	-0.205998	0.366716	0.495807	2.68284	2.30738e-17	7.74641e-17	Un	13861008	13862618	-	--	--	--	--	PREDICTED: ninja-family protein AFP1 [Vitis vinifera]	AFP3_ARATH RecName: Full=Ninja-family protein AFP3; AltName: Full=ABI five-binding protein 3; Short=ABI5-binding protein 3;	A0A438FJH5_VITVI RecName: Full=Ninja-family protein {ECO:0000256|RuleBase:RU369029}; AltName: Full=ABI-binding protein {ECO:0000256|RuleBase:RU369029};	--	GO:0005634,nucleus; GO:0045892,negative regulation of DNA-templated transcription; GO:0009737,response to abscisic acid; GO:0007165,signal transduction; GO:0006139,nucleobase-containing compound metabolic process; GO:0006351,DNA-templated transcription; GO:0006355,regulation of DNA-templated transcription; GO:0006725,cellular aromatic compound metabolic process; GO:0006807,nitrogen compound metab…	PF16135.8:Tify domain binding domain	--	--	--
novel.2321	FALSE	TRUE	FALSE	0.1813	0.1119	0.4085	0.4673	0.8826	0.4282	1.8469	1.6838	2.1591	0.2339	0.5927	1.8966	0.12667	0.205611	0.197197	3.3472	2.21158e-08	4.80833e-08	1.68004	0.000128043	0.000509273	#N/A	#N/A	#N/A	Un	13916161	13917157	+	--	--	K23232 8-hydroxygeraniol dehydrogenase [EC:1.1.1.324] | (RefSeq) probable mannitol dehydrogenase (A)	ko00902: Monoterpenoid biosynthesis; ko01100: Metabolic pathways; ko01110: Biosynthesis of secondary metabolites	unnamed protein product, partial [Vitis vinifera]	MTDH_FRAAN RecName: Full=Probable mannitol dehydrogenase; EC=1.1.1.255; AltName: Full=NAD-dependent mannitol dehydrogenase;	D7ST12_VITVI RecName: Full=PKS_ER domain-containing protein {ECO:0000259|SMART:SM00829};	Alcohol dehydrogenase, class V	GO:0046029,mannitol dehydrogenase activity; GO:0008270,zinc ion binding; GO:0071704,organic substance metabolic process; GO:0003674,molecular_function; GO:0003824,catalytic activity; GO:0016491,oxidoreductase activity; GO:0016614,oxidoreductase activity, acting on CH-OH group of donors; GO:0016616,oxidoreductase activity, acting on the CH-OH group of donors, NAD or NADP as acceptor; GO:0031320,he…	PF00107.29:Zinc-binding dehydrogenase	--	--	--
novel.2322	TRUE	TRUE	FALSE	14.173	14.0355	14.3127	0.9903	1.4012	1.3979	0.5219	0.7807	0.8613	14.1737	1.26313	0.7213	0.113168	0.192927	0.144786	-3.95957	4.30182e-72	4.11056e-71	-0.793558	0.0280655	0.0615818	-3.17343	6.43487e-78	6.56887e-77	Un	13957417	13958883	.	--	--	K16222 Dof zinc finger protein DOF5.5 | (RefSeq) hypothetical protein (A)	ko04712: Circadian rhythm - plant	PREDICTED: dof zinc finger protein DOF5.7 [Vitis vinifera]	DOF57_ARATH RecName: Full=Dof zinc finger protein DOF5.7; Short=AtDOF5.7;	A0A438FBL2_VITVI SubName: Full=Dof zinc finger protein DOF5.7 {ECO:0000313|EMBL:RVW57344.1};	--	GO:0005634,nucleus; GO:0003700,DNA-binding transcription factor activity; GO:0046872,metal ion binding; GO:0043565,sequence-specific DNA binding; GO:0010052,guard cell differentiation; GO:0045893,positive regulation of DNA-templated transcription; GO:1902066,regulation of cell wall pectin metabolic process; GO:0006355,regulation of DNA-templated transcription; GO:0010118,stomatal movement; GO:000…	PF02701.18:Dof domain, zinc finger	C2C2-Dof	TF	C2C2->C2C2-Dof
novel.2326	FALSE	TRUE	FALSE	3.857	2.7148	2.289	0.5955	1.1735	0.5535	0.1228	0.3444	0.3166	2.9536	0.774167	0.261267	0.66203	0.282891	0.0985663	-3.13964	3.11502e-20	1.14372e-19	-1.53604	0.000544508	0.00190788	-1.60721	3.67153e-09	8.56948e-09	Un	14030358	14035700	+	--	--	K01662 1-deoxy-D-xylulose-5-phosphate synthase [EC:2.2.1.7] | (RefSeq) probable 1-deoxy-D-xylulose-5-phosphate synthase 2, chloroplastic (A)	ko00730: Thiamine metabolism; ko00900: Terpenoid backbone biosynthesis; ko01100: Metabolic pathways; ko01110: Biosynthesis of secondary metabolites	PREDICTED: probable 1-deoxy-D-xylulose-5-phosphate synthase 2, chloroplastic [Vitis vinifera]	DXS2_ORYSJ RecName: Full=Probable 1-deoxy-D-xylulose-5-phosphate synthase 2, chloroplastic; Short=1-deoxyxylulose-5-phosphate synthase; Short=DXP synthase; Short=DXPS; EC=2.2.1.7; Flags: Precursor;	D7UDN7_VITVI RecName: Full=1-deoxy-D-xylulose-5-phosphate synthase {ECO:0000256|ARBA:ARBA00013150}; EC=2.2.1.7 {ECO:0000256|ARBA:ARBA00013150};	Transketolase	GO:0009507,chloroplast; GO:0008661,1-deoxy-D-xylulose-5-phosphate synthase activity; GO:0046872,metal ion binding; GO:0016744,transketolase or transaldolase activity; GO:0052865,1-deoxy-D-xylulose 5-phosphate biosynthetic process; GO:0016114,terpenoid biosynthetic process; GO:0009228,thiamine biosynthetic process; GO:0003674,molecular_function; GO:0003824,catalytic activity; GO:0016740,transferas…	PF13292.9:1-deoxy-D-xylulose-5-phosphate synthase	--	--	--
novel.2327	TRUE	TRUE	FALSE	0.0915	0.3388	0.5744	2.801	3.2454	2.197	4.3813	4.2166	4.2789	0.3349	2.7478	4.29227	0.197162	0.429657	0.0678995	3.9983	2.24641e-23	9.04589e-23	0.648252	0.00314327	0.00918859	3.35292	4.72592e-15	1.44793e-14	Un	14101013	14102107	.	--	--	K18823 soyasaponin III rhamnosyltransferase [EC:2.4.1.273] | (RefSeq) soyasaponin III rhamnosyltransferase (A)	--	PREDICTED: LOW QUALITY PROTEIN: putative UDP-rhamnose:rhamnosyltransferase 1 [Vitis vinifera]	URT1_FRAAN RecName: Full=Putative UDP-rhamnose:rhamnosyltransferase 1; Short=FaRT1 {ECO:0000303|PubMed:16443693}; EC=2.4.1.- {ECO:0000250|UniProtKB:Q940V3}; AltName: Full=Glycosyltransferase 4; Short=FaGT4 {ECO:0000312|EMBL:AAU09445.1};	F6I729_VITVI SubName: Full=Uncharacterized protein {ECO:0000313|EMBL:CCB62747.1};	UDP-glucuronosyl and UDP-glucosyl transferase	GO:0016021,integral component of membrane; GO:0008194,UDP-glycosyltransferase activity; GO:0003674,molecular_function; GO:0003824,catalytic activity; GO:0016740,transferase activity; GO:0016757,glycosyltransferase activity; GO:0005575,cellular_component; GO:0016020,membrane; GO:0031224,intrinsic component of membrane; GO:0110165,cellular anatomical entity	PF00201.21:UDP-glucoronosyl and UDP-glucosyl transferase	--	--	--
novel.2329	TRUE	TRUE	FALSE	0.5924	1.0967	0.6538	4.0083	4.4434	3.2643	8.2332	7.4062	7.6477	0.780967	3.90533	7.76237	0.22466	0.486841	0.347221	3.63195	1.84239e-42	1.13883e-41	0.994875	4.29547e-09	3.20865e-08	2.64083	9.14763e-19	3.22282e-18	Un	14070671	14086508	-	--	--	K18823 soyasaponin III rhamnosyltransferase [EC:2.4.1.273] | (RefSeq) soyasaponin III rhamnosyltransferase (A)	--	PREDICTED: putative UDP-rhamnose:rhamnosyltransferase 1 [Vitis vinifera]	URT1_FRAAN RecName: Full=Putative UDP-rhamnose:rhamnosyltransferase 1; Short=FaRT1 {ECO:0000303|PubMed:16443693}; EC=2.4.1.- {ECO:0000250|UniProtKB:Q940V3}; AltName: Full=Glycosyltransferase 4; Short=FaGT4 {ECO:0000312|EMBL:AAU09445.1};	F6I729_VITVI SubName: Full=Uncharacterized protein {ECO:0000313|EMBL:CCB62747.1};	UDP-glucuronosyl and UDP-glucosyl transferase	GO:0016021,integral component of membrane; GO:0008194,UDP-glycosyltransferase activity; GO:0003674,molecular_function; GO:0003824,catalytic activity; GO:0016740,transferase activity; GO:0016757,glycosyltransferase activity; GO:0005575,cellular_component; GO:0016020,membrane; GO:0031224,intrinsic component of membrane; GO:0110165,cellular anatomical entity	PF00201.21:UDP-glucoronosyl and UDP-glucosyl transferase	--	--	--
novel.233	TRUE	TRUE	FALSE	9.4617	7.6094	5.9164	0.1	0	0	0	0.2216	0.0815	7.6625	0.0333333	0.101033	1.44785	0.0471405	0.0915161	-5.73183	1.15441e-15	3.63502e-15	#N/A	#N/A	#N/A	-7.39733	2.66723e-12	7.29132e-12	12	1730402	1731047	.	--	--	--	--	--	--	--	--	--	--	--	--	--
novel.2330	TRUE	TRUE	FALSE	6.816	4.907	6.6381	0.0563	0.0608	0.2064	0	0.0208	0	6.12037	0.107833	0.00693333	0.861048	0.0697214	0.00980521	-8.99761	5.60553e-14	1.64397e-13	#N/A	#N/A	#N/A	-5.56649	5.48738e-40	3.15982e-39	Un	14117024	14118743	.	--	--	K18823 soyasaponin III rhamnosyltransferase [EC:2.4.1.273] | (Kazusa) Lj4g3v0338060.1; - (A)	--	PREDICTED: UDP-glycosyltransferase 91A1-like [Vitis vinifera]	U91A1_ARATH RecName: Full=UDP-glycosyltransferase 91A1; EC=2.4.1.-;	A0A438KQV0_VITVI SubName: Full=UDP-glycosyltransferase 91A1 {ECO:0000313|EMBL:RVX23582.1};	UDP-glucuronosyl and UDP-glucosyl transferase	GO:0008194,UDP-glycosyltransferase activity; GO:0003674,molecular_function; GO:0003824,catalytic activity; GO:0016740,transferase activity; GO:0016757,glycosyltransferase activity	PF00201.21:UDP-glucoronosyl and UDP-glucosyl transferase	--	--	--
novel.2347	TRUE	FALSE	FALSE	25.3816	26.5214	26.3488	87.3291	84.5971	78.485	54.7069	56.5272	55.7335	26.0839	83.4704	55.6559	0.501599	3.69744	0.745159	1.42147	2.19305e-75	2.18536e-74	-0.576602	6.2191e-19	1.0336e-17	2.00263	1.18414e-188	2.96808e-187	Un	14321949	14337792	+	--	--	K12373 hexosaminidase [EC:3.2.1.52] | (RefSeq) beta-hexosaminidase 3 isoform X1 (A)	ko00511: Other glycan degradation; ko00513: Various types of N-glycan biosynthesis; ko00520: Amino sugar and nucleotide sugar metabolism; ko00531: Glycosaminoglycan degradation; ko00600: Sphingolipid metabolism; ko00603: Glycosphingolipid biosynthesis - globo and isoglobo series; ko00604: Glycosphingolipid biosynthesis - ganglio series; ko01100: Metabolic pathways	PREDICTED: beta-hexosaminidase 3 isoform X1 [Vitis vinifera]	HEXO3_ARATH RecName: Full=Beta-hexosaminidase 3; EC=3.2.1.52; AltName: Full=Beta-GlcNAcase 3; AltName: Full=Beta-N-acetylhexosaminidase 3; AltName: Full=Beta-hexosaminidase 1; Short=AtHEX1; AltName: Full=N-acetyl-beta-glucosaminidase 3; Flags: Precursor;	F6H7W3_VITVI RecName: Full=Beta-N-acetylhexosaminidase {ECO:0000256|ARBA:ARBA00012663}; EC=3.2.1.52 {ECO:0000256|ARBA:ARBA00012663};	Beta-N-acetylhexosaminidase	GO:0016020,membrane; GO:0005634,nucleus; GO:0005886,plasma membrane; GO:0004563,beta-N-acetylhexosaminidase activity; GO:0015929,hexosaminidase activity; GO:0102148,N-acetyl-beta-D-galactosaminidase activity; GO:0005975,carbohydrate metabolic process; GO:0030203,glycosaminoglycan metabolic process; GO:0003674,molecular_function; GO:0003824,catalytic activity; GO:0004553,hydrolase activity, hydrol…	PF00728.25:Glycosyl hydrolase family 20, catalytic domain	--	--	--
novel.2358	TRUE	TRUE	FALSE	0.2856	0.3173	0.1103	1.1412	0.9535	1.5739	1.1639	1.3468	1.8008	0.237733	1.22287	1.43717	0.0910336	0.259777	0.26775	2.92022	2.23042e-06	4.22271e-06	0.239717	0.544773	0.658736	2.68467	9.73572e-06	1.80842e-05	Un	14578139	14579099	-	--	--	K03327 multidrug resistance protein, MATE family | (RefSeq) protein DETOXIFICATION 29 (A)	--	Protein detoxification 29 [Vitis vinifera]	DTX29_ARATH RecName: Full=Protein DETOXIFICATION 29 {ECO:0000303|PubMed:11739388}; Short=AtDTX29 {ECO:0000303|PubMed:11739388}; AltName: Full=Multidrug and toxic compound extrusion protein 29 {ECO:0000305}; Short=MATE protein 29 {ECO:0000305};	A0A438J5R3_VITVI RecName: Full=Protein DETOXIFICATION {ECO:0000256|RuleBase:RU004914}; AltName: Full=Multidrug and toxic compound extrusion protein {ECO:0000256|RuleBase:RU004914};	Uncharacterized membrane protein, predicted efflux pump	GO:0016021,integral component of membrane; GO:0016020,membrane; GO:0000325,plant-type vacuole; GO:0005774,vacuolar membrane; GO:0005773,vacuole; GO:0015297,antiporter activity; GO:0022857,transmembrane transporter activity; GO:0042910,xenobiotic transmembrane transporter activity; GO:1990961,xenobiotic detoxification by transmembrane export across the plasma membrane; GO:0003674,molecular_functio…	PF01554.21:MatE	--	--	--
novel.2359	TRUE	TRUE	FALSE	5.9988	6.8036	6.0446	0.7181	0.7915	0.8959	0.5797	0.4573	0.5232	6.28233	0.801833	0.520067	0.369065	0.0729534	0.0500187	-3.28173	1.76187e-43	1.11214e-42	-0.623482	0.0776939	0.144918	-2.65214	3.83121e-44	2.38883e-43	Un	14600016	14603642	-	--	--	K03327 multidrug resistance protein, MATE family | (RefSeq) protein DETOXIFICATION 30 (A)	--	PREDICTED: protein DETOXIFICATION 30 [Vitis vinifera]	DTX32_ARATH RecName: Full=Protein DETOXIFICATION 32 {ECO:0000303|PubMed:11739388}; Short=AtDTX32 {ECO:0000303|PubMed:11739388}; AltName: Full=Multidrug and toxic compound extrusion protein 32 {ECO:0000305}; Short=MATE protein 32 {ECO:0000305};	D7SYR2_VITVI RecName: Full=Protein DETOXIFICATION {ECO:0000256|RuleBase:RU004914}; AltName: Full=Multidrug and toxic compound extrusion protein {ECO:0000256|RuleBase:RU004914};	Uncharacterized membrane protein, predicted efflux pump	GO:0016021,integral component of membrane; GO:0016020,membrane; GO:0005774,vacuolar membrane; GO:0015297,antiporter activity; GO:0022857,transmembrane transporter activity; GO:0042910,xenobiotic transmembrane transporter activity; GO:1990961,xenobiotic detoxification by transmembrane export across the plasma membrane; GO:0003674,molecular_function; GO:0005215,transporter activity; GO:0015291,seco…	PF01554.21:MatE	--	--	--
novel.236	TRUE	TRUE	FALSE	1.1759	1.0225	1.8581	18.7371	21.9056	20.0276	21.2716	20.2124	32.2007	1.35217	20.2234	24.5616	0.363189	1.30093	5.41896	4.51089	2.55279e-39	1.49276e-38	0.288361	0.220691	0.335055	4.22863	1.1907e-131	1.96784e-130	12	3178364	3179923	+	--	--	--	--	PREDICTED: seed biotin-containing protein SBP65 isoform X1 [Vitis vinifera]	SBP65_SOYBN RecName: Full=Seed biotin-containing protein SBP65; AltName: Full=BP75; AltName: Full=Seed biotinylated protein of 65 kDa;	A5BPU8_VITVI RecName: Full=Senescence domain-containing protein {ECO:0000259|Pfam:PF06911};	--	--	PF02987.19:Late embryogenesis abundant protein	--	--	--
novel.237	FALSE	TRUE	FALSE	15.0966	7.5243	11.374	1.8174	1.6151	3.5259	0.169	0.5926	1.3946	11.3316	2.31947	0.718733	3.09152	0.857066	0.508236	-3.68141	6.80107e-12	1.81049e-11	#N/A	#N/A	#N/A	-1.97748	1.39538e-07	2.94667e-07	12	3260302	3271193	-	--	--	--	--	hypothetical protein RHMOL_Rhmol01G0373600 [Rhododendron molle]	--	F6H568_VITVI SubName: Full=Uncharacterized protein {ECO:0000313|EMBL:CCB47437.1};	--	--	--	--	--	--
novel.2370	TRUE	TRUE	FALSE	1.2586	1.7799	2.262	243.341	247.168	248.215	295.183	294.875	294.632	1.76683	246.242	294.897	0.409741	2.09463	0.225251	7.70651	0	0	0.267695	3.25829e-08	2.18974e-07	7.4432	0	0	Un	14754488	14758657	-	--	--	K16903 L-tryptophan---pyruvate aminotransferase [EC:2.6.1.99] | (RefSeq) L-tryptophan--pyruvate aminotransferase 1 (A)	ko00380: Tryptophan metabolism; ko01100: Metabolic pathways	PREDICTED: L-tryptophan--pyruvate aminotransferase 1 [Vitis vinifera]	TAA1_ARATH RecName: Full=L-tryptophan--pyruvate aminotransferase 1; EC=2.6.1.27; EC=2.6.1.99; AltName: Full=Protein CYTOKININ INDUCED ROOT CURLING 1; AltName: Full=Protein SHADE AVOIDANCE 3; AltName: Full=Protein TRANSPORT INHIBITOR RESPONSE 2; AltName: Full=Protein TRYPTOPHAN AMINOTRANSFERASE OF ARABIDOPSIS 1; AltName: Full=Protein WEAK ETHYLENE INSENSITIVE 8; AltName: Full=Tryptophan transamina…	A0A438J5Z9_VITVI SubName: Full=L-tryptophan--pyruvate aminotransferase 1 {ECO:0000313|EMBL:RVX04380.1};	--	GO:0005737,cytoplasm; GO:0016846,carbon-sulfur lyase activity; GO:0004021,L-alanine:2-oxoglutarate aminotransferase activity; GO:0080100,L-glutamine:2-oxoglutarate aminotransferase activity; GO:0050048,L-leucine:2-oxoglutarate aminotransferase activity; GO:0080099,L-methionine:2-oxoglutarate aminotransferase activity; GO:0080130,L-phenylalanine:2-oxoglutarate aminotransferase activity; GO:0047312…	PF04864.16:Allinase	--	--	--
novel.2373	TRUE	TRUE	FALSE	0.12	0.1777	0.2201	1.438	1.7604	1.5866	2.9332	3.0426	2.9121	0.1726	1.595	2.96263	0.0410245	0.131753	0.0571973	4.42578	4.04818e-61	3.3335e-60	0.90378	3.01402e-10	2.57035e-09	3.52783	2.83705e-34	1.45835e-33	Un	14804276	14808451	.	--	--	K13457 disease resistance protein RPM1 | (RefSeq) putative disease resistance protein At1g50180 (A)	ko04626: Plant-pathogen interaction	PREDICTED: putative disease resistance RPP13-like protein 3 isoform X1 [Vitis vinifera]	DRL10_ARATH RecName: Full=Probable disease resistance protein RF45;	A0A438HW62_VITVI SubName: Full=Disease resistance RPP8-like protein 3 {ECO:0000313|EMBL:RVW88640.1};	Apoptotic ATPase	GO:0043531,ADP binding; GO:0005524,ATP binding; GO:0006952,defense response; GO:0051707,response to other organism; GO:0000166,nucleotide binding; GO:0003674,molecular_function; GO:0005488,binding; GO:0017076,purine nucleotide binding; GO:0030554,adenyl nucleotide binding; GO:0032553,ribonucleotide binding; GO:0032555,purine ribonucleotide binding; GO:0032559,adenyl ribonucleotide binding; GO:003…	PF00931.25:NB-ARC domain	--	--	--
novel.2377	FALSE	TRUE	FALSE	0.3828	0.6644	0.6469	1.696	2.2129	0.9982	2.3154	2.2733	1.8604	0.5647	1.6357	2.1497	0.128821	0.497729	0.205287	2.25447	5.50144e-14	1.61469e-13	0.403084	0.111015	0.194214	1.85579	3.25247e-08	7.15262e-08	Un	14869733	14873758	-	--	--	--	--	PREDICTED: uncharacterized protein LOC100254306 [Vitis vinifera]	--	D7SPW2_VITVI SubName: Full=Uncharacterized protein {ECO:0000313|EMBL:CBI17691.3};	--	GO:0016021,integral component of membrane; GO:0005575,cellular_component; GO:0016020,membrane; GO:0031224,intrinsic component of membrane; GO:0110165,cellular anatomical entity	--	--	--	--
novel.2378	TRUE	FALSE	FALSE	7.9939	9.3262	8.3625	1.3772	1.7179	1.4421	1.7531	2.3002	2.2458	8.56087	1.5124	2.0997	0.561704	0.147706	0.246087	-1.69273	1.91003e-22	7.49658e-22	0.486405	0.0401982	0.0835204	-2.17766	2.1389e-39	1.21823e-38	Un	14885737	14916437	-	--	--	--	--	PREDICTED: uncharacterized protein LOC100249209 isoform X1 [Vitis vinifera]	--	F6GX47_VITVI RecName: Full=Myb-like domain-containing protein {ECO:0000259|SMART:SM00717};	--	--	PF12579.11:Protein of unknown function (DUF3755)	--	--	--
novel.2386	FALSE	TRUE	FALSE	7.5508	7.6503	7.2914	2.6301	2.8384	2.5703	1.2473	1.385	0.7505	7.4975	2.6796	1.1276	0.15129	0.114912	0.272511	-2.37974	2.66258e-10	6.49812e-10	-1.2209	0.00608194	0.0164394	-1.15972	2.18568e-05	3.94055e-05	Un	15024496	15025206	-	--	--	--	--	uncharacterized protein LOC117919101 [Vitis riparia]	--	A0A438KR36_VITVI RecName: Full=Sialidase domain-containing protein {ECO:0000259|Pfam:PF13088};	--	--	PF13088.9:BNR repeat-like domain	--	--	--
novel.2389	FALSE	TRUE	FALSE	5.6993	6.3795	7.2953	1.7082	1.2904	2.817	1.3502	0.6628	1.3927	6.45803	1.93853	1.13523	0.653926	0.644162	0.334511	-2.22351	1.04064e-06	2.01542e-06	#N/A	#N/A	#N/A	-1.42283	0.000136041	0.000229465	Un	15026165	15026888	-	--	--	--	--	PREDICTED: uncharacterized protein LOC100263718 [Vitis vinifera]	--	A0A438KR36_VITVI RecName: Full=Sialidase domain-containing protein {ECO:0000259|Pfam:PF13088};	--	--	PF13088.9:BNR repeat-like domain	--	--	--
novel.2415	TRUE	FALSE	FALSE	5.6102	4.5891	4.7875	22.7843	20.2331	23.9299	5.9809	5.1264	9.3224	4.9956	22.3158	6.8099	0.442071	1.54515	1.81053	0.765144	0.0191717	0.0258611	-1.72535	1.71387e-15	2.25952e-14	2.48598	1.81117e-32	8.98615e-32	Un	15512928	15513311	.	--	--	--	--	VAN3-binding protein-like [Vitis riparia]	--	A0A438K339_VITVI SubName: Full=VAN3-binding protein {ECO:0000313|EMBL:RVX15610.1};	--	--	--	--	--	--
novel.242	TRUE	FALSE	FALSE	4.6105	2.845	3.1165	0.6932	0.1069	0.121	4.0705	2.086	1.1304	3.524	0.307033	2.42897	0.776226	0.273122	1.22455	-0.214413	0.678946	0.713846	#N/A	#N/A	#N/A	-3.14458	1.24019e-05	2.28428e-05	12	5353935	5354260	.	--	--	--	--	--	--	--	--	--	--	--	--	--
novel.2433	FALSE	TRUE	FALSE	8.9346	8.8111	7.6601	1.7757	2.2066	2.3006	1.0207	0.7755	1.3161	8.4686	2.0943	1.03743	0.573915	0.228529	0.221016	-2.73153	1.81366e-15	5.66412e-15	-1.02459	0.0206694	0.0473456	-1.6966	5.64442e-11	1.45191e-10	Un	15962333	15962932	.	--	--	K01193 beta-fructofuranosidase [EC:3.2.1.26] | (RefSeq) acid beta-fructofuranosidase (A)	ko00052: Galactose metabolism; ko00500: Starch and sucrose metabolism; ko01100: Metabolic pathways; ko01110: Biosynthesis of secondary metabolites	Acid beta-fructofuranosidase [Vitis vinifera]	INVB_DAUCA RecName: Full=Beta-fructofuranosidase, soluble isoenzyme I; EC=3.2.1.26; AltName: Full=Invertase; AltName: Full=Saccharase; AltName: Full=Sucrose hydrolase; Flags: Precursor;	F6HCY2_VITVI RecName: Full=Beta-fructofuranosidase {ECO:0000256|ARBA:ARBA00012758}; EC=3.2.1.26 {ECO:0000256|ARBA:ARBA00012758};	Beta-fructofuranosidase (invertase)	GO:0016021,integral component of membrane; GO:0005775,vacuolar lumen; GO:0004564,beta-fructofuranosidase activity; GO:0005975,carbohydrate metabolic process; GO:0003674,molecular_function; GO:0003824,catalytic activity; GO:0004553,hydrolase activity, hydrolyzing O-glycosyl compounds; GO:0016787,hydrolase activity; GO:0016798,hydrolase activity, acting on glycosyl bonds; GO:0008150,biological_proc…	PF11837.11:Beta-fructofuranosidase, N-terminal domain	--	--	--
novel.2436	TRUE	TRUE	FALSE	0.9371	0.5338	0.7657	2.5549	2.7071	2.7238	4.2592	6.0769	4.6206	0.745533	2.66193	4.98557	0.165263	0.0759905	0.785667	3.08207	2.07505e-15	6.46563e-15	0.924037	0.000469811	0.0016665	2.16524	1.65871e-07	3.48284e-07	Un	15980379	15981697	-	--	--	K01087 trehalose 6-phosphate phosphatase [EC:3.1.3.12] | (RefSeq) probable trehalose-phosphate phosphatase F (A)	ko00500: Starch and sucrose metabolism; ko01100: Metabolic pathways; ko01110: Biosynthesis of secondary metabolites	unnamed protein product, partial [Vitis vinifera]	TPPF_ARATH RecName: Full=Probable trehalose-phosphate phosphatase F; Short=AtTPPF; EC=3.1.3.12; AltName: Full=Trehalose 6-phosphate phosphatase; AltName: Full=Trehalose-phosphate phosphatase 5;	F6HCY3_VITVI RecName: Full=Trehalose 6-phosphate phosphatase {ECO:0000256|RuleBase:RU361117}; EC=3.1.3.12 {ECO:0000256|RuleBase:RU361117};	Trehalose-6-phosphate synthase component TPS1 and related subunits	GO:0004805,trehalose-phosphatase activity; GO:0005992,trehalose biosynthetic process; GO:0003674,molecular_function; GO:0003824,catalytic activity; GO:0016787,hydrolase activity; GO:0016788,hydrolase activity, acting on ester bonds; GO:0016791,phosphatase activity; GO:0019203,carbohydrate phosphatase activity; GO:0042578,phosphoric ester hydrolase activity; GO:0005975,carbohydrate metabolic proce…	PF02358.19:Trehalose-phosphatase	--	--	--
novel.2437	FALSE	TRUE	FALSE	0.394	0.3039	0.1902	1.1001	0.8676	0.9304	1.4716	1.5011	2.4839	0.296033	0.966033	1.81887	0.0833867	0.0982051	0.470404	2.94437	7.56473e-07	1.47874e-06	0.909284	0.0287958	0.0629675	#N/A	#N/A	#N/A	Un	15981774	15982898	-	--	--	K01087 trehalose 6-phosphate phosphatase [EC:3.1.3.12] | (RefSeq) probable trehalose-phosphate phosphatase F (A)	ko00500: Starch and sucrose metabolism; ko01100: Metabolic pathways; ko01110: Biosynthesis of secondary metabolites	PREDICTED: probable trehalose-phosphate phosphatase F [Vitis vinifera]	TPPG_ARATH RecName: Full=Probable trehalose-phosphate phosphatase G; Short=AtTPPG; EC=3.1.3.12; AltName: Full=Trehalose 6-phosphate phosphatase; AltName: Full=Trehalose-phosphate phosphatase 6;	F6HCY3_VITVI RecName: Full=Trehalose 6-phosphate phosphatase {ECO:0000256|RuleBase:RU361117}; EC=3.1.3.12 {ECO:0000256|RuleBase:RU361117};	Trehalose-6-phosphate synthase component TPS1 and related subunits	GO:0004805,trehalose-phosphatase activity; GO:0005992,trehalose biosynthetic process; GO:0003674,molecular_function; GO:0003824,catalytic activity; GO:0016787,hydrolase activity; GO:0016788,hydrolase activity, acting on ester bonds; GO:0016791,phosphatase activity; GO:0019203,carbohydrate phosphatase activity; GO:0042578,phosphoric ester hydrolase activity; GO:0005975,carbohydrate metabolic proce…	PF02358.19:Trehalose-phosphatase	--	--	--
novel.244	TRUE	TRUE	FALSE	0.1415	0.3275	0.82	4.788	5.4623	6.4059	6.4157	5.1059	3.2717	0.429667	5.55207	4.9311	0.286262	0.663548	1.28947	3.84411	7.39179e-16	2.34576e-15	-0.159528	0.523949	0.641401	4.01027	4.90489e-21	1.86128e-20	12	5649437	5650144	.	--	--	K26672 S-type anion channel | (RefSeq) S-type anion channel SLAH1 (A)	--	hypothetical protein CK203_073596 [Vitis vinifera]	SLAH1_ARATH RecName: Full=S-type anion channel SLAH1; AltName: Full=SLAC1-homolog protein 1;	A0A438DTZ0_VITVI SubName: Full=Uncharacterized protein {ECO:0000313|EMBL:RVW38941.1};	--	GO:0016021,integral component of membrane; GO:0005886,plasma membrane; GO:0008308,voltage-gated anion channel activity; GO:0006873,cellular ion homeostasis; GO:0006821,chloride transport; GO:1901529,positive regulation of anion channel activity; GO:0009651,response to salt stress; GO:0009414,response to water deprivation; GO:0003674,molecular_function; GO:0005215,transporter activity; GO:0005216,…	--	--	--	--
novel.2441	FALSE	TRUE	FALSE	2.6052	2.1641	1.1611	3.8311	3.2518	2.9447	6.2606	7.3015	6.5981	1.9768	3.34253	6.72007	0.604245	0.367515	0.433609	2.09779	3.54804e-13	1.00202e-12	1.01554	4.21287e-06	2.12657e-05	1.08577	0.000770682	0.00121512	Un	16131043	16132289	-	--	--	K22324 aliphatic glucosinolate S-oxygenase [EC:1.14.13.237] | (RefSeq) hypothetical protein (A)	--	unnamed protein product, partial [Vitis vinifera]	GSXL5_ARATH RecName: Full=Flavin-containing monooxygenase FMO GS-OX-like 5; EC=1.8.-.-; AltName: Full=Flavin-monooxygenase glucosinolate S-oxygenase-like 5;	D7T5K7_VITVI RecName: Full=Flavin-containing monooxygenase {ECO:0000256|RuleBase:RU361177}; EC=1.-.-.- {ECO:0000256|RuleBase:RU361177};	Flavin-containing monooxygenase	GO:0050660,flavin adenine dinucleotide binding; GO:0004499,N,N-dimethylaniline monooxygenase activity; GO:0050661,NADP binding; GO:0000166,nucleotide binding; GO:0003674,molecular_function; GO:0005488,binding; GO:0036094,small molecule binding; GO:0043167,ion binding; GO:0043168,anion binding; GO:0097159,organic cyclic compound binding; GO:1901265,nucleoside phosphate binding; GO:1901363,heterocy…	PF00743.22:Flavin-binding monooxygenase-like	--	--	--
novel.2442	TRUE	TRUE	FALSE	16.506	15.6738	17.1391	0.2503	0.135	0.1529	0.0791	0.2775	0.0816	16.4396	0.1794	0.146067	0.600044	0.0506637	0.092943	-6.33735	3.61385e-53	2.6466e-52	#N/A	#N/A	#N/A	-6.1726	1.13653e-70	1.06491e-69	Un	16173356	16174975	+	--	--	K18801 glucuronoxylan 4-O-methyltransferase [EC:2.1.1.112] | (RefSeq) glucuronoxylan 4-O-methyltransferase 3 (A)	--	PREDICTED: glucuronoxylan 4-O-methyltransferase 3 [Vitis vinifera]	GXM3_ARATH RecName: Full=Glucuronoxylan 4-O-methyltransferase 3; EC=2.1.1.112;	D7UDZ3_VITVI RecName: Full=Polysacc_synt_4 domain-containing protein {ECO:0000259|Pfam:PF04669};	--	GO:0005794,Golgi apparatus; GO:0000139,Golgi membrane; GO:0016021,integral component of membrane; GO:0030775,glucuronoxylan 4-O-methyltransferase activity; GO:0009808,lignin metabolic process; GO:0032259,methylation; GO:0009834,plant-type secondary cell wall biogenesis; GO:0005976,polysaccharide metabolic process; GO:0045492,xylan biosynthetic process; GO:0045491,xylan metabolic process; GO:00036…	PF04669.16:Polysaccharide biosynthesis	--	--	--
novel.2449	FALSE	TRUE	FALSE	0.3706	0.0686	0.1431	0.3343	0.9793	0.2917	1.8875	2.1708	1.5575	0.1941	0.5351	1.87193	0.128457	0.314578	0.250621	3.62181	2.44617e-07	4.95236e-07	1.81915	0.00048343	0.00171164	#N/A	#N/A	#N/A	Un	16571638	16572937	+	--	--	K00799 glutathione S-transferase [EC:2.5.1.18] | (RefSeq) probable glutathione S-transferase (A)	ko00480: Glutathione metabolism; ko01100: Metabolic pathways	PREDICTED: probable glutathione S-transferase [Vitis vinifera]	GSTXC_TOBAC RecName: Full=Probable glutathione S-transferase parC; EC=2.5.1.18; AltName: Full=Auxin-regulated protein parC;	A0A438GZI1_VITVI RecName: Full=Glutathione transferase {ECO:0000256|ARBA:ARBA00012452}; EC=2.5.1.18 {ECO:0000256|ARBA:ARBA00012452};	Glutathione S-transferase	GO:0005737,cytoplasm; GO:0004364,glutathione transferase activity; GO:0009734,auxin-activated signaling pathway; GO:0006749,glutathione metabolic process; GO:0003674,molecular_function; GO:0003824,catalytic activity; GO:0016740,transferase activity; GO:0016765,transferase activity, transferring alkyl or aryl (other than methyl) groups; GO:0007154,cell communication; GO:0007165,signal transduction…	PF02798.23:Glutathione S-transferase, N-terminal domain	--	--	--
novel.245	TRUE	TRUE	FALSE	0	0.1724	0.3597	8.4013	7.1236	7.6237	9.2968	4.5239	6.4582	0.177367	7.7162	6.75963	0.146889	0.525704	1.96015	5.5563	3.62449e-09	8.28858e-09	-0.201656	0.530754	0.646883	5.7539	1.67898e-10	4.21459e-10	12	5650816	5651084	.	--	--	K26672 S-type anion channel | (RefSeq) S-type anion channel SLAH1-like (A)	--	hypothetical protein CK203_073596 [Vitis vinifera]	--	A0A438DTZ0_VITVI SubName: Full=Uncharacterized protein {ECO:0000313|EMBL:RVW38941.1};	--	--	--	--	--	--
novel.2463	TRUE	TRUE	FALSE	0.1843	0.1218	0.2796	0.8143	0.6408	1.1191	0.6705	0.6207	0.6639	0.195233	0.858067	0.6517	0.0648838	0.197702	0.0220853	2.06695	0.00011755	0.000195657	-0.39033	0.278438	0.402032	2.4623	3.57408e-07	7.34001e-07	Un	17125263	17127165	.	--	--	--	--	hypothetical protein E3N88_46106 [Mikania micrantha]	--	A0A5N6L760_9ASTR SubName: Full=Uncharacterized protein {ECO:0000313|EMBL:KAC9255313.1};	--	--	--	--	--	--
novel.2471	FALSE	TRUE	TRUE	0	0	0	0.8467	0.678	0.5672	12.8241	10.7496	12.1144	0	0.6973	11.896	0	0.114919	0.860872	10.9543	3.1036e-20	1.13974e-19	4.08475	1.98959e-72	2.11462e-70	#N/A	#N/A	#N/A	Un	17381371	17383047	+	--	--	K24028 salicylic acid 3-hydroxylase [EC:1.14.11.-] | (RefSeq) protein DMR6-LIKE OXYGENASE 2-like (A)	--	PREDICTED: protein DMR6-LIKE OXYGENASE 2 [Vitis vinifera]	SLC1_ORYSJ RecName: Full=Probable 2-oxoglutarate-dependent dioxygenase SLC1 {ECO:0000305}; EC=1.14.11.- {ECO:0000255|PROSITE-ProRule:PRU00805}; AltName: Full=2-oxoglutarate-dependent dioxygenase 4 {ECO:0000303|PubMed:25728912}; AltName: Full=Gibberellin 20 oxidase 7 {ECO:0000303|PubMed:26706069}; Short=OsGA20ox7 {ECO:0000303|PubMed:26706069}; AltName: Full=Protein SLENDER AND CRINKLY LEAF 1 {ECO:…	D7SYX8_VITVI RecName: Full=Fe2OG dioxygenase domain-containing protein {ECO:0000259|PROSITE:PS51471};	Iron/ascorbate family oxidoreductases	GO:0005737,cytoplasm; GO:0005634,nucleus; GO:0051213,dioxygenase activity; GO:0046872,metal ion binding; GO:0003674,molecular_function; GO:0003824,catalytic activity; GO:0016491,oxidoreductase activity; GO:0005488,binding; GO:0043167,ion binding; GO:0043169,cation binding; GO:0005575,cellular_component; GO:0005622,intracellular anatomical structure; GO:0110165,cellular anatomical entity; GO:00432…	PF03171.23:2OG-Fe(II) oxygenase superfamily	--	--	--
novel.2480	TRUE	TRUE	FALSE	0	0.2012	0.3148	1.8909	2.6452	2.7376	3.0999	2.795	5.1388	0.172	2.42457	3.6779	0.130165	0.37924	1.04048	4.72339	1.8342e-09	4.27188e-09	0.601298	0.107705	0.189608	4.12376	2.23801e-07	4.66125e-07	Un	17730407	17730867	.	--	--	--	--	unnamed protein product [Linum tenue]	--	A0A4Y7IQM1_PAPSO SubName: Full=Uncharacterized protein {ECO:0000313|EMBL:RZC50100.1};	--	GO:0005524,ATP binding; GO:0004672,protein kinase activity; GO:0006468,protein phosphorylation; GO:0000166,nucleotide binding; GO:0003674,molecular_function; GO:0005488,binding; GO:0017076,purine nucleotide binding; GO:0030554,adenyl nucleotide binding; GO:0032553,ribonucleotide binding; GO:0032555,purine ribonucleotide binding; GO:0032559,adenyl ribonucleotide binding; GO:0035639,purine ribonucl…	PF05659.14:Arabidopsis broad-spectrum mildew resistance protein RPW8	--	--	--
novel.2482	TRUE	TRUE	FALSE	34.6163	32.7422	37.0156	6.8295	6.4609	6.88	6.9405	5.7522	7.3037	34.7914	6.72347	6.66547	1.74899	0.186804	0.662581	-2.06846	1.06431e-44	6.84975e-44	-0.012665	0.947974	0.966727	-2.04766	5.66312e-57	4.34049e-56	Un	17731546	17732539	-	--	--	K20721 reticulon-1 | (RefSeq) reticulon-like protein B13 (A)	--	PREDICTED: reticulon-like protein B13 [Vitis vinifera]	RTNLM_ARATH RecName: Full=Reticulon-like protein B13; Short=AtRTNLB13;	D7SSC7_VITVI RecName: Full=Reticulon-like protein {ECO:0000256|RuleBase:RU363132};	Reticulon	GO:0005789,endoplasmic reticulum membrane; GO:0071782,endoplasmic reticulum tubular network; GO:0071458,integral component of cytoplasmic side of endoplasmic reticulum membrane; GO:0071786,endoplasmic reticulum tubular network organization; GO:0009617,response to bacterium; GO:0006996,organelle organization; GO:0007029,endoplasmic reticulum organization; GO:0008150,biological_process; GO:0009987,…	PF02453.20:Reticulon	--	--	--
novel.2484	TRUE	TRUE	FALSE	8.7344	9.2813	9.4127	0.8105	0.5345	1.2651	0.3559	0.2246	0.8077	9.1428	0.870033	0.462733	0.293723	0.301222	0.249748	-4.05361	3.48457e-43	2.18436e-42	-0.93505	0.067324	0.12911	-3.0851	7.27263e-44	4.50773e-43	Un	17749814	17752438	-	--	--	K16222 Dof zinc finger protein DOF5.5 | (RefSeq) cyclic dof factor 1 (A)	ko04712: Circadian rhythm - plant	unnamed protein product, partial [Vitis vinifera]	DOF53_ARATH RecName: Full=Dof zinc finger protein DOF5.3 {ECO:0000303|PubMed:12475498}; Short=AtDOF5.3 {ECO:0000303|PubMed:12475498}; AltName: Full=Protein PHLOEM EARLY DOF TMO6 {ECO:0000303|PubMed:30626969}; AltName: Full=Protein TARGET OF MONOPTEROS 6 {ECO:0000303|PubMed:20220754}; Short=Protein TARGET OF MP 6 {ECO:0000303|PubMed:20220754};	A0A438KRE9_VITVI SubName: Full=Dof zinc finger protein DOF5.7 {ECO:0000313|EMBL:RVX23775.1};	--	GO:0005634,nucleus; GO:0003700,DNA-binding transcription factor activity; GO:0046872,metal ion binding; GO:0000976,transcription cis-regulatory region binding; GO:0010087,phloem or xylem histogenesis; GO:0006355,regulation of DNA-templated transcription; GO:0048364,root development; GO:0090057,root radial pattern formation; GO:0003674,molecular_function; GO:0140110,transcription regulator activit…	PF02701.18:Dof domain, zinc finger	C2C2-Dof	TF	C2C2->C2C2-Dof
novel.2487	TRUE	TRUE	FALSE	4.2551	3.5575	4.1089	0.1769	0.0955	0.4322	0	0.0981	0.1442	3.97383	0.234867	0.0807667	0.300382	0.143438	0.0601318	-5.26786	3.67693e-06	6.85979e-06	#N/A	#N/A	#N/A	-3.79999	6.70887e-08	1.44577e-07	Un	17863658	17864022	.	--	--	K20802 (R)-mandelonitrile lyase [EC:4.1.2.10] | (RefSeq) (S)-hydroxynitrile lyase (A)	ko00460: Cyanoamino acid metabolism; ko01100: Metabolic pathways; ko01110: Biosynthesis of secondary metabolites	Salicylic acid-binding protein 2 [Vitis vinifera]	MJE1_VITVI RecName: Full=Methyl jasmonate esterase 1 {ECO:0000303|PubMed:26934101}; Short=VvMJE1 {ECO:0000303|PubMed:26934101}; EC=3.1.1.- {ECO:0000269|PubMed:26934101}; AltName: Full=Methyl esterase 5 {ECO:0000303|PubMed:26934101}; Short=VvMES5 {ECO:0000303|PubMed:26934101}; AltName: Full=Salicylic acid-binding protein 2-4 {ECO:0000312|EMBL:RVW57636.1};	A0A438KRX4_VITVI SubName: Full=Salicylic acid-binding protein 2 {ECO:0000313|EMBL:RVX23967.1};	--	GO:0080030,methyl indole-3-acetate esterase activity; GO:0080032,methyl jasmonate esterase activity; GO:0080031,methyl salicylate esterase activity; GO:0009694,jasmonic acid metabolic process; GO:0031408,oxylipin biosynthetic process; GO:0009409,response to cold; GO:0010224,response to UV-B; GO:0009696,salicylic acid metabolic process; GO:0003674,molecular_function; GO:0003824,catalytic activity;…	PF12697.10:Alpha/beta hydrolase family	--	--	--
novel.249	TRUE	TRUE	FALSE	19.5079	15.409	19.1062	0.3584	0.746	0.4691	0	0.2271	0.2922	18.0077	0.5245	0.1731	1.84486	0.163014	0.125252	-6.33056	1.57526e-55	1.19258e-54	#N/A	#N/A	#N/A	-4.7831	9.03521e-90	1.03833e-88	12	7381384	7383575	+	--	--	K09264 MADS-box transcription factor, plant | (RefSeq) MADS-box transcription factor 23-like isoform X1 (A)	--	Agamous-like MADS-box protein AGL66 [Vitis vinifera]	AGL66_ARATH RecName: Full=Agamous-like MADS-box protein AGL66 {ECO:0000305};	A0A438FFJ8_VITVI SubName: Full=Agamous-like MADS-box protein AGL66 {ECO:0000313|EMBL:RVW58520.1};	MADS box transcription factor	GO:0005634,nucleus; GO:0003700,DNA-binding transcription factor activity; GO:0000981,DNA-binding transcription factor activity, RNA polymerase II-specific; GO:0046983,protein dimerization activity; GO:0000978,RNA polymerase II cis-regulatory region sequence-specific DNA binding; GO:0009555,pollen development; GO:0010152,pollen maturation; GO:0045944,positive regulation of transcription by RNA pol…	PF00319.21:SRF-type transcription factor (DNA-binding and dimerisation domain)	MADS-M-type	TF	MADS->MADS-M-type
novel.2493	TRUE	TRUE	FALSE	1.6784	2.4955	1.8276	0.0805	0.0497	0.0984	0.0728	0.051	0.0375	2.0005	0.0762	0.0537667	0.355278	0.0201128	0.0145433	-4.89407	3.61634e-20	1.32472e-19	#N/A	#N/A	#N/A	-4.40201	1.30846e-25	5.57754e-25	Un	18071494	18075780	-	--	--	K00895 diphosphate-dependent phosphofructokinase [EC:2.7.1.90] | (RefSeq) LOW QUALITY PROTEIN: uncharacterized protein LOC110656716 (A)	ko00010: Glycolysis / Gluconeogenesis; ko00030: Pentose phosphate pathway; ko00051: Fructose and mannose metabolism; ko01100: Metabolic pathways; ko01110: Biosynthesis of secondary metabolites	PREDICTED: uncharacterized protein LOC100853163 isoform X1 [Vitis vinifera]	--	A0A438EDL0_VITVI SubName: Full=Ankyrin repeat-containing protein ITN1 {ECO:0000313|EMBL:RVW45937.1};	FOG: Ankyrin repeat	GO:0016021,integral component of membrane; GO:0005575,cellular_component; GO:0016020,membrane; GO:0031224,intrinsic component of membrane; GO:0110165,cellular anatomical entity	PF13962.9:Domain of unknown function	--	--	--
novel.2499	TRUE	TRUE	FALSE	3.9086	2.8661	2.941	0	0.1412	0.04	0	0	0	3.23857	0.0604	0	0.474771	0.0594221	0	-8.23925	2.13502e-11	5.53212e-11	#N/A	#N/A	#N/A	-5.43863	4.86787e-14	1.4349e-13	Un	18079281	18080393	-	--	--	K00895 diphosphate-dependent phosphofructokinase [EC:2.7.1.90] | (RefSeq) LOW QUALITY PROTEIN: uncharacterized protein LOC110656716 (A)	ko00010: Glycolysis / Gluconeogenesis; ko00030: Pentose phosphate pathway; ko00051: Fructose and mannose metabolism; ko01100: Metabolic pathways; ko01110: Biosynthesis of secondary metabolites	Ankyrin repeat-containing protein ITN1 [Vitis vinifera]	ITN1_ARATH RecName: Full=Ankyrin repeat-containing protein ITN1; AltName: Full=Protein INCREASED TOLERANCE TO NACL {ECO:0000303|PubMed:18643991};	A0A438JFZ6_VITVI SubName: Full=Ankyrin repeat-containing protein ITN1 {ECO:0000313|EMBL:RVX07878.1};	FOG: Ankyrin repeat	GO:0016021,integral component of membrane; GO:0016020,membrane; GO:0005634,nucleus; GO:0005886,plasma membrane; GO:0009651,response to salt stress; GO:0006950,response to stress; GO:0006970,response to osmotic stress; GO:0008150,biological_process; GO:0009628,response to abiotic stimulus; GO:0050896,response to stimulus; GO:0005575,cellular_component; GO:0031224,intrinsic component of membrane; G…	PF13962.9:Domain of unknown function	--	--	--
novel.250	TRUE	TRUE	FALSE	4.5204	4.3004	4.9713	0	0.0873	0	0	0	0	4.59737	0.0291	0	0.279249	0.0411536	0	-7.43842	3.86877e-09	8.8345e-09	#N/A	#N/A	#N/A	-6.85175	3.92686e-08	8.59127e-08	12	7501411	7502122	-	--	--	--	--	PREDICTED: uncharacterized protein LOC100253416 [Vitis vinifera]	--	A5AKJ0_VITVI SubName: Full=Uncharacterized protein {ECO:0000313|EMBL:CAN78011.1};	--	--	--	--	--	--
novel.2500	TRUE	TRUE	FALSE	17.7204	16.204	16.4614	0.0986	0.0426	0.1205	0.0312	0.0875	0.0643	16.7953	0.0872333	0.061	0.662554	0.0328025	0.0231025	-7.70396	5.48837e-43	3.4292e-42	#N/A	#N/A	#N/A	-7.28177	9.97705e-64	8.48275e-63	Un	18080560	18183843	-	--	--	K00895 diphosphate-dependent phosphofructokinase [EC:2.7.1.90] | (RefSeq) LOW QUALITY PROTEIN: uncharacterized protein LOC110656716 (A)	ko00010: Glycolysis / Gluconeogenesis; ko00030: Pentose phosphate pathway; ko00051: Fructose and mannose metabolism; ko01100: Metabolic pathways; ko01110: Biosynthesis of secondary metabolites	unnamed protein product, partial [Vitis vinifera]	--	F6GZ74_VITVI RecName: Full=PGG domain-containing protein {ECO:0000259|Pfam:PF13962};	--	GO:0016021,integral component of membrane; GO:0016020,membrane; GO:0005575,cellular_component; GO:0031224,intrinsic component of membrane; GO:0110165,cellular anatomical entity	PF12796.10:Ankyrin repeats (3 copies)	--	--	--
novel.2503	TRUE	TRUE	FALSE	2.2168	3.3951	1.7125	0	0	0	0	0	0	2.44147	0	0	0.705049	0	0	-8.16353	4.72483e-11	1.20237e-10	#N/A	#N/A	#N/A	-8.53917	4.01673e-12	1.08887e-11	Un	18180481	18181849	-	--	--	K00895 diphosphate-dependent phosphofructokinase [EC:2.7.1.90] | (RefSeq) LOW QUALITY PROTEIN: uncharacterized protein LOC110656716 (A)	ko00010: Glycolysis / Gluconeogenesis; ko00030: Pentose phosphate pathway; ko00051: Fructose and mannose metabolism; ko01100: Metabolic pathways; ko01110: Biosynthesis of secondary metabolites	uncharacterized protein LOC117923968 [Vitis riparia]	ITN1_ARATH RecName: Full=Ankyrin repeat-containing protein ITN1; AltName: Full=Protein INCREASED TOLERANCE TO NACL {ECO:0000303|PubMed:18643991};	F6GZ77_VITVI RecName: Full=PGG domain-containing protein {ECO:0000259|Pfam:PF13962};	FOG: Ankyrin repeat	GO:0016021,integral component of membrane; GO:0016020,membrane; GO:0005634,nucleus; GO:0005886,plasma membrane; GO:0009651,response to salt stress; GO:0006950,response to stress; GO:0006970,response to osmotic stress; GO:0008150,biological_process; GO:0009628,response to abiotic stimulus; GO:0050896,response to stimulus; GO:0005575,cellular_component; GO:0031224,intrinsic component of membrane; G…	PF13962.9:Domain of unknown function	--	--	--
novel.2515	TRUE	TRUE	FALSE	9.0246	6.2004	5.8846	1.319	0.8411	0.6591	0	0.0665	0.2444	7.03653	0.939733	0.103633	1.41167	0.278285	0.103173	-5.8339	3.07396e-22	1.2003e-21	#N/A	#N/A	#N/A	-2.565	1.56432e-20	5.82872e-20	Un	18464656	18469092	+	--	--	K22763 deubiquitinase DESI2 [EC:3.4.19.12] | (RefSeq) LOW QUALITY PROTEIN: uncharacterized protein LOC110038247 (A)	--	PREDICTED: heavy metal-associated isoprenylated plant protein 7 isoform X2 [Vitis vinifera]	HIP7_ARATH RecName: Full=Heavy metal-associated isoprenylated plant protein 7 {ECO:0000303|PubMed:21072340, ECO:0000303|PubMed:23368984}; Short=AtHIP07 {ECO:0000303|PubMed:21072340, ECO:0000303|PubMed:23368984}; AltName: Full=Farnesylated protein 3 {ECO:0000303|PubMed:8837031}; Short=AtFP3 {ECO:0000303|PubMed:8837031}; Flags: Precursor;	D7SSK0_VITVI SubName: Full=Uncharacterized protein {ECO:0000313|EMBL:CBI18633.3};	Copper chaperone	GO:0046914,transition metal ion binding; GO:0046916,cellular transition metal ion homeostasis; GO:0003674,molecular_function; GO:0005488,binding; GO:0043167,ion binding; GO:0043169,cation binding; GO:0046872,metal ion binding; GO:0006873,cellular ion homeostasis; GO:0006875,cellular metal ion homeostasis; GO:0008150,biological_process; GO:0009987,cellular process; GO:0019725,cellular homeostasis;…	PF00403.29:Heavy-metal-associated domain	--	--	--
novel.2518	TRUE	TRUE	FALSE	2.3678	1.2453	3.5856	0	0	0.1694	0.5482	0.5382	0.1696	2.39957	0.0564667	0.418667	0.955687	0.0798559	0.176164	-2.16729	4.13292e-05	7.13603e-05	#N/A	#N/A	#N/A	-5.14466	0.000105939	0.000180405	Un	18497531	18499153	-	--	--	--	--	PREDICTED: uncharacterized protein LOC100263809 [Vitis vinifera]	--	A0A438DDU0_VITVI SubName: Full=Uncharacterized protein {ECO:0000313|EMBL:RVW33644.1};	--	--	PF01190.20:Pollen protein Ole e 1 like	--	--	--
novel.2530	TRUE	TRUE	FALSE	3.4389	2.7462	5.0137	0.0652	0.0234	0	0.4121	0.5299	0.1771	3.73293	0.0295333	0.373033	0.948764	0.0269688	0.146655	-2.95161	6.64018e-15	2.02758e-14	#N/A	#N/A	#N/A	-6.56545	2.27297e-17	7.63227e-17	Un	18748850	18750335	.	--	--	K01369 legumain [EC:3.4.22.34] | (RefSeq) Vacuolar-processing enzyme beta-isozyme (A)	--	PREDICTED: uncharacterized protein LOC100260888 [Vitis vinifera]	--	F6I5M6_VITVI SubName: Full=Uncharacterized protein {ECO:0000313|EMBL:CCB62244.1};	Predicted histone tail methylase containing SET domain	--	PF04616.17:Glycosyl hydrolases family 43	--	--	--
novel.2535	TRUE	TRUE	FALSE	16.1689	19.9549	19.535	83.696	82.14	82.1028	102.113	108.189	108.12	18.5529	82.6463	106.141	1.69446	0.742429	2.84801	2.84347	4.37262e-272	1.80814e-270	0.368947	2.73336e-10	2.34028e-09	2.47884	4.11686e-237	1.37893e-235	Un	18991070	18993453	-	--	--	K15014 solute carrier family 29 (equilibrative nucleoside transporter), member 1/2/3 | (RefSeq) equilibrative nucleotide transporter 3-like (A)	--	PREDICTED: NEP1-interacting protein-like 1 [Vitis vinifera]	NIP2_ARATH RecName: Full=NEP1-interacting protein 2; AltName: Full=RING-H2 finger protein ATL25;	D7T1R5_VITVI RecName: Full=RING-type domain-containing protein {ECO:0000259|PROSITE:PS50089};	FOG: Predicted E3 ubiquitin ligase	GO:0009535,chloroplast thylakoid membrane; GO:0016021,integral component of membrane; GO:0046872,metal ion binding; GO:0003674,molecular_function; GO:0005488,binding; GO:0043167,ion binding; GO:0043169,cation binding; GO:0005575,cellular_component; GO:0005622,intracellular anatomical structure; GO:0005737,cytoplasm; GO:0009507,chloroplast; GO:0009526,plastid envelope; GO:0009534,chloroplast thyla…	PF13639.9:Ring finger domain	--	--	--
novel.2536	FALSE	TRUE	FALSE	1.0487	1.4765	1.2765	3.0212	3.0459	2.3795	4.8389	5.1374	5.1302	1.26723	2.81553	5.0355	0.174771	0.308487	0.139048	2.31673	7.77506e-70	7.20545e-69	0.845642	3.70447e-15	4.8066e-14	1.47521	2.15449e-23	8.66584e-23	Un	18828305	18908060	+	--	--	K04733 interleukin-1 receptor-associated kinase 4 [EC:2.7.11.1] | (RefSeq) G-type lectin S-receptor-like serine/threonine-protein kinase RKS1 isoform X1 (A)	--	PREDICTED: putative receptor-like protein kinase At4g00960 isoform X3 [Vitis vinifera]	CRK10_ARATH RecName: Full=Cysteine-rich receptor-like protein kinase 10; Short=Cysteine-rich RLK10; EC=2.7.11.-; AltName: Full=Receptor-like protein kinase 4; Flags: Precursor;	F6H843_VITVI SubName: Full=Uncharacterized protein {ECO:0000313|EMBL:CCB48386.1};	--	GO:0005829,cytosol; GO:0016021,integral component of membrane; GO:0005886,plasma membrane; GO:0005524,ATP binding; GO:0106310,protein serine kinase activity; GO:0004674,protein serine/threonine kinase activity; GO:0042742,defense response to bacterium; GO:0006468,protein phosphorylation; GO:0000166,nucleotide binding; GO:0003674,molecular_function; GO:0005488,binding; GO:0017076,purine nucleotide…	PF07714.20:Protein tyrosine and serine/threonine kinase	--	--	--
novel.2540	FALSE	TRUE	FALSE	0	0	0.2043	0.5796	1.1405	0.3332	1.509	1.6252	1.9457	0.0681	0.684433	1.6933	0.0963079	0.337812	0.184671	4.965	5.30772e-09	1.20225e-08	1.30929	0.00288279	0.00850512	#N/A	#N/A	#N/A	Un	18910830	18912196	+	--	--	K04733 interleukin-1 receptor-associated kinase 4 [EC:2.7.11.1] | (RefSeq) G-type lectin S-receptor-like serine/threonine-protein kinase RKS1 isoform X1 (A)	--	unnamed protein product, partial [Vitis vinifera]	CRK29_ARATH RecName: Full=Cysteine-rich receptor-like protein kinase 29; Short=Cysteine-rich RLK29; EC=2.7.11.-; Flags: Precursor;	F6H8E1_VITVI RecName: Full=Protein kinase domain-containing protein {ECO:0000259|PROSITE:PS50011};	--	GO:0016021,integral component of membrane; GO:0005886,plasma membrane; GO:0005773,vacuole; GO:0005524,ATP binding; GO:0106310,protein serine kinase activity; GO:0004674,protein serine/threonine kinase activity; GO:0006468,protein phosphorylation; GO:0009737,response to abscisic acid; GO:0000166,nucleotide binding; GO:0003674,molecular_function; GO:0005488,binding; GO:0017076,purine nucleotide bin…	PF07714.20:Protein tyrosine and serine/threonine kinase	--	--	--
novel.2541	TRUE	TRUE	TRUE	0	0	0	0.9224	1.445	0.5452	4.845	3.6616	5.0461	0	0.970867	4.51757	0	0.368937	0.610802	9.43124	5.72633e-15	1.75275e-14	2.21393	1.22609e-13	1.42256e-12	7.21436	2.3349e-08	5.18304e-08	Un	18917170	18918452	+	--	--	K01087 trehalose 6-phosphate phosphatase [EC:3.1.3.12] | (RefSeq) probable trehalose-phosphate phosphatase 5 (A)	ko00500: Starch and sucrose metabolism; ko01100: Metabolic pathways; ko01110: Biosynthesis of secondary metabolites	Cysteine-rich receptor-like protein kinase 25 [Vitis vinifera]	CRR38_ARATH RecName: Full=Cysteine-rich repeat secretory protein 38; Flags: Precursor;	A0A438HRP3_VITVI SubName: Full=Cysteine-rich receptor-like protein kinase 25 {ECO:0000313|EMBL:RVW87126.1};	--	GO:0005829,cytosol; GO:0005576,extracellular region; GO:0000325,plant-type vacuole; GO:0099503,secretory vesicle; GO:0009737,response to abscisic acid; GO:0008150,biological_process; GO:0009719,response to endogenous stimulus; GO:0009725,response to hormone; GO:0010033,response to organic substance; GO:0033993,response to lipid; GO:0042221,response to chemical; GO:0050896,response to stimulus; GO…	PF01657.20:Salt stress response/antifungal	--	--	--
novel.2545	TRUE	TRUE	FALSE	1.8674	1.3191	2.3727	0.0158	0	0	0	0	0	1.85307	0.00526667	0	0.43025	0.00744819	0	-8.48162	5.00146e-12	1.33833e-11	#N/A	#N/A	#N/A	-7.89472	9.69592e-11	2.46277e-10	Un	19035998	19038036	.	--	--	K03006 DNA-directed RNA polymerase II subunit RPB1 [EC:2.7.7.6] | (Kazusa) Lj2g3v1648020.1; - (A)	ko03020: RNA polymerase; ko03420: Nucleotide excision repair	PREDICTED: uncharacterized protein At1g76070-like [Vitis vinifera]	NRPB1_ARATH RecName: Full=DNA-directed RNA polymerase II subunit RPB1 {ECO:0000303|PubMed:19110459, ECO:0000303|PubMed:2103447}; Short=DNA polymerase II subunit B1 {ECO:0000303|PubMed:19110459, ECO:0000303|PubMed:2103447}; EC=2.7.7.6 {ECO:0000269|PubMed:19110459}; AltName: Full=DNA-directed RNA polymerase II largest subunit {ECO:0000303|PubMed:16497658}; AltName: Full=DNA-directed RNA polymerase …	A0A438EV76_VITVI SubName: Full=Uncharacterized protein {ECO:0000313|EMBL:RVW51611.1};	RNA polymerase II, large subunit	GO:0000325,plant-type vacuole; GO:0009506,plasmodesma; GO:0005665,RNA polymerase II, core complex; GO:0003677,DNA binding; GO:0003899,DNA-directed 5'-3' RNA polymerase activity; GO:0046872,metal ion binding; GO:0006366,transcription by RNA polymerase II; GO:0003674,molecular_function; GO:0003676,nucleic acid binding; GO:0005488,binding; GO:0097159,organic cyclic compound binding; GO:1901363,heter…	--	--	--	--
novel.2551	FALSE	TRUE	FALSE	0	0.1501	0.4697	1.8807	2.0296	1.6592	4.9551	3.1274	3.4074	0.2066	1.8565	3.82997	0.195872	0.15218	0.803759	4.52524	3.30855e-07	6.64253e-07	1.04263	0.0202292	0.0464719	#N/A	#N/A	#N/A	Un	19102545	19102853	.	--	--	--	--	ROTUNDIFOLIA like 6, putative [Theobroma cacao]	DVL17_ARATH RecName: Full=Small polypeptide DEVIL 17 {ECO:0000303|PubMed:14871303}; AltName: Full=Small polypeptide ROTUNDIFOLIA LIKE 6 {ECO:0000303|PubMed:15125775}; Short=Small polypeptide ROT-FOUR-LIKE 6 {ECO:0000303|PubMed:15125775};	A0A061DFK8_THECC SubName: Full=ROTUNDIFOLIA like 6, putative {ECO:0000313|EMBL:EOX90732.1};	--	GO:0016021,integral component of membrane; GO:0005886,plasma membrane; GO:0008285,negative regulation of cell population proliferation; GO:0048367,shoot system development; GO:0008150,biological_process; GO:0008283,cell population proliferation; GO:0009987,cellular process; GO:0042127,regulation of cell population proliferation; GO:0048519,negative regulation of biological process; GO:0048523,neg…	PF08137.15:DVL family	--	--	--
novel.2552	FALSE	TRUE	FALSE	7.9065	6.9874	8.0952	1.5874	1.5473	1.7514	1.2142	0.965	1.0855	7.66303	1.6287	1.08823	0.483916	0.088293	0.101754	-2.50011	2.96729e-25	1.25953e-24	-0.581133	0.0676255	0.129526	-1.91237	2.27649e-22	8.93321e-22	Un	19131496	19133644	+	--	--	K15637 serine/threonine-protein phosphatase PGAM5 [EC:3.1.3.16] | (RefSeq) probable 2-carboxy-D-arabinitol-1-phosphatase isoform X1 (A)	--	probable 2-carboxy-D-arabinitol-1-phosphatase isoform X1 [Vitis riparia]	CA1P_ARATH RecName: Full=Probable 2-carboxy-D-arabinitol-1-phosphatase {ECO:0000305}; EC=3.1.3.63 {ECO:0000250|UniProtKB:W5EP13}; Flags: Precursor;	D7T0D2_VITVI SubName: Full=Uncharacterized protein {ECO:0000313|EMBL:CBI23961.3};	Phosphoglycerate mutase	GO:0009507,chloroplast; GO:0009570,chloroplast stroma; GO:0005737,cytoplasm; GO:0047538,2-carboxy-D-arabinitol-1-phosphatase activity; GO:0016791,phosphatase activity; GO:0003674,molecular_function; GO:0003824,catalytic activity; GO:0016787,hydrolase activity; GO:0016788,hydrolase activity, acting on ester bonds; GO:0042578,phosphoric ester hydrolase activity; GO:0005575,cellular_component; GO:00…	PF00300.25:Histidine phosphatase superfamily (branch 1)	--	--	--
novel.2559	FALSE	FALSE	TRUE	16.4326	17.0024	20.1999	47.0427	53.2628	49.1767	8.8509	6.2408	8.1373	17.8783	49.8274	7.743	1.65802	2.58069	1.10144	-0.889705	1.16174e-08	2.57664e-08	-2.69369	1.68461e-120	4.39479e-118	1.80259	2.45577e-84	2.67365e-83	Un	19215709	19217023	-	--	--	--	--	PREDICTED: uncharacterized protein LOC100261530 [Vitis vinifera]	--	F6H9C4_VITVI SubName: Full=Uncharacterized protein {ECO:0000313|EMBL:CCB48817.1};	--	--	PF04720.15:PDDEXK-like family of unknown function	--	--	--
novel.2560	FALSE	TRUE	FALSE	2.6936	3.7042	2.2295	7.3893	11.8277	5.8763	11.3677	9.8413	10.5936	2.87577	8.36443	10.6009	0.61567	2.5256	0.623171	2.20513	1.19599e-19	4.30335e-19	0.348559	0.106531	0.188031	1.86184	3.23639e-11	8.42741e-11	Un	19190971	19191876	-	--	--	K10581 ubiquitin-conjugating enzyme E2 O [EC:2.3.2.24] | (RefSeq) probable ubiquitin-conjugating enzyme E2 24 (A)	ko04120: Ubiquitin mediated proteolysis	PREDICTED: probable ubiquitin-conjugating enzyme E2 24, partial [Vitis vinifera]	UBC24_ARATH RecName: Full=Probable ubiquitin-conjugating enzyme E2 24 {ECO:0000303|PubMed:16339806}; EC=2.3.2.23 {ECO:0000305}; AltName: Full=AtPHO2 {ECO:0000303|PubMed:16679424}; AltName: Full=E2 ubiquitin-conjugating enzyme 24 {ECO:0000303|PubMed:16339806}; AltName: Full=Ubiquitin carrier protein 24 {ECO:0000303|PubMed:16339806}; AltName: Full=Ubiquitin-protein ligase 24 {ECO:0000303|PubMed:163…	F6HDD6_VITVI RecName: Full=UBC core domain-containing protein {ECO:0000259|PROSITE:PS50127}; Flags: Fragment;	Ubiquitin-conjugating enzyme	GO:0005783,endoplasmic reticulum; GO:0005789,endoplasmic reticulum membrane; GO:0005794,Golgi apparatus; GO:0000139,Golgi membrane; GO:0005524,ATP binding; GO:0016874,ligase activity; GO:0061631,ubiquitin conjugating enzyme activity; GO:0016036,cellular response to phosphate starvation; GO:0055062,phosphate ion homeostasis; GO:0006817,phosphate ion transport; GO:2000185,regulation of phosphate tr…	--	--	--	--
novel.2561	FALSE	TRUE	FALSE	4.4624	4.7755	4.0021	13.5978	12.9059	11.1058	17.8095	19.8086	17.3683	4.41333	12.5365	18.3288	0.31764	1.05035	1.06177	2.38339	1.77559e-146	3.37133e-145	0.557045	1.10151e-11	1.07455e-10	1.83085	2.21937e-82	2.37641e-81	Un	19191923	19198772	-	--	--	K10581 ubiquitin-conjugating enzyme E2 O [EC:2.3.2.24] | (RefSeq) probable ubiquitin-conjugating enzyme E2 24 (A)	ko04120: Ubiquitin mediated proteolysis	PREDICTED: probable ubiquitin-conjugating enzyme E2 24 [Vitis vinifera]	UBC24_ARATH RecName: Full=Probable ubiquitin-conjugating enzyme E2 24 {ECO:0000303|PubMed:16339806}; EC=2.3.2.23 {ECO:0000305}; AltName: Full=AtPHO2 {ECO:0000303|PubMed:16679424}; AltName: Full=E2 ubiquitin-conjugating enzyme 24 {ECO:0000303|PubMed:16339806}; AltName: Full=Ubiquitin carrier protein 24 {ECO:0000303|PubMed:16339806}; AltName: Full=Ubiquitin-protein ligase 24 {ECO:0000303|PubMed:163…	D7T0D7_VITVI RecName: Full=UBC core domain-containing protein {ECO:0000259|PROSITE:PS50127};	Ubiquitin-conjugating enzyme	GO:0005783,endoplasmic reticulum; GO:0005789,endoplasmic reticulum membrane; GO:0005794,Golgi apparatus; GO:0000139,Golgi membrane; GO:0005524,ATP binding; GO:0016874,ligase activity; GO:0061631,ubiquitin conjugating enzyme activity; GO:0016036,cellular response to phosphate starvation; GO:0055062,phosphate ion homeostasis; GO:0006817,phosphate ion transport; GO:2000185,regulation of phosphate tr…	PF00179.29:Ubiquitin-conjugating enzyme	--	--	--
novel.2563	TRUE	TRUE	FALSE	0.2666	0.1329	0.3169	0.7929	0.7131	0.7749	2.298	2.3734	2.0687	0.2388	0.7603	2.2467	0.0776472	0.0341748	0.129574	3.57051	3.68021e-26	1.59881e-25	1.57345	3.31431e-12	3.37069e-11	2.00044	1.12044e-06	2.22574e-06	Un	19234315	19238063	-	--	--	K01176 alpha-amylase [EC:3.2.1.1] | (RefSeq) alpha-amylase isozyme 2A (A)	ko00500: Starch and sucrose metabolism; ko01100: Metabolic pathways; ko01110: Biosynthesis of secondary metabolites	PREDICTED: L-type lectin-domain containing receptor kinase VII.1-like isoform X2 [Vitis vinifera]	LRK71_ARATH RecName: Full=L-type lectin-domain containing receptor kinase VII.1; Short=LecRK-VII.1; EC=2.7.11.1; Flags: Precursor;	A5B318_VITVI RecName: Full=Protein kinase domain-containing protein {ECO:0000259|PROSITE:PS50011};	--	GO:0016021,integral component of membrane; GO:0005886,plasma membrane; GO:0005524,ATP binding; GO:0030246,carbohydrate binding; GO:0106310,protein serine kinase activity; GO:0004675,transmembrane receptor protein serine/threonine kinase activity; GO:0042742,defense response to bacterium; GO:0002229,defense response to oomycetes; GO:0006468,protein phosphorylation; GO:0000166,nucleotide binding; G…	PF00139.22:Legume lectin domain	--	--	--
novel.2576	TRUE	FALSE	FALSE	2.5893	2.5082	2.733	0.5045	0.3769	0.3792	0.7975	0.3442	0.7593	2.61017	0.4202	0.633667	0.0929528	0.0596165	0.205277	-1.7556	9.38927e-05	0.000157463	#N/A	#N/A	#N/A	-2.30359	7.44578e-08	1.60072e-07	Un	19815638	19863672	+	--	--	K20890 xylan alpha-glucuronosyltransferase [EC:2.4.1.-] | (RefSeq) UDP-glucuronate:xylan alpha-glucuronosyltransferase 1-like (A)	--	PREDICTED: ankyrin repeat-containing protein NPR4 isoform X2 [Vitis vinifera]	--	F6HWR6_VITVI RecName: Full=PGG domain-containing protein {ECO:0000259|Pfam:PF13962};	FOG: Ankyrin repeat	GO:0016021,integral component of membrane; GO:0016020,membrane; GO:0005575,cellular_component; GO:0031224,intrinsic component of membrane; GO:0110165,cellular anatomical entity	PF13962.9:Domain of unknown function	--	--	--
novel.2580	TRUE	TRUE	FALSE	0.0672	0.0622	0.1948	7.757	8.8856	9.8463	17.0581	16.3345	13.4261	0.108067	8.82963	15.6062	0.0613637	0.853871	1.56964	7.50507	3.18583e-29	1.5014e-28	0.833883	1.01354e-07	6.40411e-07	6.67794	5.54777e-23	2.20692e-22	Un	19993213	19993957	.	--	--	--	--	PREDICTED: kunitz trypsin inhibitor 2-like [Vitis vinifera]	KI104_MEDTR RecName: Full=Kunitz type trypsin inhibitor 104 {ECO:0000303|PubMed:23662629}; Flags: Precursor;	A0A438I6S2_VITVI SubName: Full=Kunitz trypsin inhibitor 2 {ECO:0000313|EMBL:RVW92425.1};	--	GO:0048046,apoplast; GO:0005615,extracellular space; GO:0004867,serine-type endopeptidase inhibitor activity; GO:0036377,arbuscular mycorrhizal association; GO:0009610,response to symbiotic fungus; GO:0003674,molecular_function; GO:0004857,enzyme inhibitor activity; GO:0004866,endopeptidase inhibitor activity; GO:0030234,enzyme regulator activity; GO:0030414,peptidase inhibitor activity; GO:00611…	PF00197.21:Trypsin and protease inhibitor	--	--	--
novel.259	TRUE	TRUE	FALSE	7.1716	5.6633	6.4893	0.3555	0.5929	0.5922	0.2044	0.3583	0.2635	6.4414	0.513533	0.2754	0.616692	0.111747	0.0633904	-4.17754	4.37468e-24	1.79382e-23	#N/A	#N/A	#N/A	-3.33881	5.24783e-27	2.31673e-26	12	9294824	9295822	.	--	--	--	--	hypothetical protein CK203_073949 [Vitis vinifera]	--	A0A438DQ80_VITVI SubName: Full=Uncharacterized protein {ECO:0000313|EMBL:RVW37602.1};	--	--	--	--	--	--
novel.2590	TRUE	TRUE	FALSE	5.9735	4.9941	5.3962	1.3659	0.402	1.0618	0.1963	1.2389	1.4173	5.4546	0.943233	0.950833	0.401965	0.402343	0.538484	-2.16715	0.000315849	0.000508104	#N/A	#N/A	#N/A	-2.20123	4.13593e-05	7.29866e-05	Un	20717720	20717979	.	--	--	--	--	--	--	--	--	--	--	--	--	--
novel.2595	FALSE	TRUE	FALSE	11.4183	9.3827	12.3761	3.679	2.1067	3.3018	0.3561	1.1653	0.7346	11.059	3.02917	0.752	1.24818	0.670213	0.330584	-3.48371	9.49309e-17	3.12119e-16	-1.95642	0.000239585	0.00090286	-1.54201	2.59764e-08	5.74933e-08	Un	20133523	20133952	.	--	--	--	--	PREDICTED: uncharacterized protein LOC100853750 [Vitis vinifera]	--	A5BG39_VITVI SubName: Full=Uncharacterized protein {ECO:0000313|EMBL:CAN76853.1};	--	--	PF04398.15:Protein of unknown function, DUF538	--	--	--
novel.2596	TRUE	TRUE	FALSE	2.0243	2.5865	2.3372	13.4414	12.1186	14.445	16.4969	15.5616	17.1551	2.316	13.335	16.4045	0.230006	0.952724	0.653814	3.14868	3.75218e-134	6.46725e-133	0.304827	0.00129664	0.0041597	2.84825	3.32481e-105	4.41682e-104	Un	20153240	20435902	-	--	--	K03809 NAD(P)H dehydrogenase (quinone) [EC:1.6.5.2] | (RefSeq) probable NAD(P)H dehydrogenase (quinone) FQR1-like 1 (A)	ko00130: Ubiquinone and other terpenoid-quinone biosynthesis; ko01100: Metabolic pathways; ko01110: Biosynthesis of secondary metabolites; ko01240: Biosynthesis of cofactors	PREDICTED: probable NAD(P)H dehydrogenase (quinone) FQR1-like 1 [Vitis vinifera]	FQRL1_ARATH RecName: Full=Probable NAD(P)H dehydrogenase (quinone) FQR1-like 1 {ECO:0000305}; EC=1.6.5.2 {ECO:0000250|UniProtKB:Q9LSQ5};	D7SSM6_VITVI RecName: Full=NAD(P)H dehydrogenase (quinone) {ECO:0000256|ARBA:ARBA00012648}; EC=1.6.5.2 {ECO:0000256|ARBA:ARBA00012648};	1,4-benzoquinone reductase-like; Trp repressor binding protein-like/protoplast-secreted protein	GO:0005829,cytosol; GO:0005886,plasma membrane; GO:0009506,plasmodesma; GO:0010181,FMN binding; GO:0050136,NADH dehydrogenase (quinone) activity; GO:0008753,NADPH dehydrogenase (quinone) activity; GO:0000166,nucleotide binding; GO:0003674,molecular_function; GO:0005488,binding; GO:0032553,ribonucleotide binding; GO:0036094,small molecule binding; GO:0043167,ion binding; GO:0043168,anion binding; …	PF03358.18:NADPH-dependent FMN reductase	--	--	--
novel.2597	TRUE	TRUE	FALSE	0.2674	0.165	0.4304	6.7212	6.6954	3.2982	4.2682	4.5854	4.7773	0.2876	5.5716	4.54363	0.109287	1.60757	0.209927	4.31541	2.829e-14	8.42381e-14	-0.28856	0.309081	0.435638	4.60698	1.43938e-16	4.68204e-16	Un	20153241	20434614	+	--	--	K03809 NAD(P)H dehydrogenase (quinone) [EC:1.6.5.2] | (RefSeq) probable NAD(P)H dehydrogenase (quinone) FQR1-like 1 (A)	ko00130: Ubiquinone and other terpenoid-quinone biosynthesis; ko01100: Metabolic pathways; ko01110: Biosynthesis of secondary metabolites; ko01240: Biosynthesis of cofactors	unnamed protein product, partial [Vitis vinifera]	FQR1_ARATH RecName: Full=NAD(P)H dehydrogenase (quinone) FQR1 {ECO:0000305}; EC=1.6.5.2 {ECO:0000269|PubMed:11842161}; AltName: Full=Flavodoxin-like quinone reductase 1 {ECO:0000303|PubMed:11842161};	F6GZ23_VITVI RecName: Full=NAD(P)H dehydrogenase (quinone) {ECO:0000256|ARBA:ARBA00012648}; EC=1.6.5.2 {ECO:0000256|ARBA:ARBA00012648}; Flags: Fragment;	1,4-benzoquinone reductase-like; Trp repressor binding protein-like/protoplast-secreted protein	GO:0005886,plasma membrane; GO:0010181,FMN binding; GO:0003955,NAD(P)H dehydrogenase (quinone) activity; GO:0050136,NADH dehydrogenase (quinone) activity; GO:0008753,NADPH dehydrogenase (quinone) activity; GO:0071365,cellular response to auxin stimulus; GO:0006979,response to oxidative stress; GO:0000166,nucleotide binding; GO:0003674,molecular_function; GO:0005488,binding; GO:0032553,ribonucleot…	--	--	--	--
novel.2599	FALSE	TRUE	TRUE	17.302	17.547	14.1651	6.8836	6.3299	6.1585	1.6859	0.9673	0.7114	16.338	6.45733	1.12153	1.53975	0.309432	0.412515	-3.55054	1.94061e-35	1.04621e-34	-2.53021	2.41126e-15	3.16441e-14	-1.01302	9.55407e-10	2.30335e-09	Un	20398884	20399950	-	--	--	--	--	uncharacterized protein LOC117923403 [Vitis riparia]	--	A5BG39_VITVI SubName: Full=Uncharacterized protein {ECO:0000313|EMBL:CAN76853.1};	--	--	PF04398.15:Protein of unknown function, DUF538	--	--	--
novel.260	TRUE	TRUE	FALSE	2.1642	2.1034	1.7067	0.0697	0.1254	0.1988	0.0735	0.0515	0.0758	1.99143	0.1313	0.0669333	0.202861	0.0528697	0.0109533	-4.60373	2.66867e-11	6.88029e-11	#N/A	#N/A	#N/A	-3.63325	2.21313e-13	6.33515e-13	12	9695288	9698507	-	--	--	K07199 5'-AMP-activated protein kinase, regulatory beta subunit | (RefSeq) SNF1-related protein kinase regulatory subunit beta-2 (A)	--	PREDICTED: SNF1-related protein kinase regulatory subunit beta-2 isoform X2 [Vitis vinifera]	KINB2_ARATH RecName: Full=SNF1-related protein kinase regulatory subunit beta-2; Short=AKIN subunit beta-2; Short=AKINB2; Short=AKINbeta2;	A5B7N4_VITVI RecName: Full=AMPKBI domain-containing protein {ECO:0000259|SMART:SM01010};	Protein involved in Snf1 protein kinase complex assembly	GO:0009507,chloroplast; GO:0005886,plasma membrane; GO:0005524,ATP binding; GO:0005975,carbohydrate metabolic process; GO:0006633,fatty acid biosynthetic process; GO:0042128,nitrate assimilation; GO:0000166,nucleotide binding; GO:0003674,molecular_function; GO:0005488,binding; GO:0017076,purine nucleotide binding; GO:0030554,adenyl nucleotide binding; GO:0032553,ribonucleotide binding; GO:0032555…	PF16561.8:Glycogen recognition site of AMP-activated protein kinase	--	--	--
novel.2600	FALSE	TRUE	FALSE	0.9163	1.6046	0.9566	0.2873	0.2067	0.2144	0	0.1415	0.2082	1.15917	0.236133	0.116567	0.315398	0.0363166	0.0868065	-2.96873	1.85062e-07	3.78362e-07	#N/A	#N/A	#N/A	-1.96547	1.88702e-06	3.69513e-06	Un	20415231	20418098	+	--	--	K07056 16S rRNA (cytidine1402-2'-O)-methyltransferase [EC:2.1.1.198] | (RefSeq) uncharacterized protein LOC127079847 (A)	--	PREDICTED: transcription factor bHLH112 isoform X1 [Vitis vinifera]	BH112_ARATH RecName: Full=Transcription factor bHLH112; AltName: Full=Basic helix-loop-helix protein 112; Short=AtbHLH112; Short=bHLH 112; AltName: Full=Transcription factor EN 64; AltName: Full=bHLH transcription factor bHLH112;	D7SSM5_VITVI RecName: Full=BHLH domain-containing protein {ECO:0000259|PROSITE:PS50888};	--	GO:0005634,nucleus; GO:0003700,DNA-binding transcription factor activity; GO:0000981,DNA-binding transcription factor activity, RNA polymerase II-specific; GO:0046983,protein dimerization activity; GO:0000978,RNA polymerase II cis-regulatory region sequence-specific DNA binding; GO:0043565,sequence-specific DNA binding; GO:0071215,cellular response to abscisic acid stimulus; GO:0071472,cellular r…	PF00010.29:Helix-loop-helix DNA-binding domain	--	--	--
novel.261	TRUE	TRUE	FALSE	2.8812	3.2892	3.6478	0.392	0.4898	0.5544	0.5544	0.526	0.3364	3.27273	0.478733	0.472267	0.31318	0.0667597	0.0967693	-2.45186	7.49995e-14	2.18477e-13	#N/A	#N/A	#N/A	-2.45854	5.53336e-17	1.82897e-16	12	9983866	9987453	-	--	--	--	--	PREDICTED: uncharacterized protein LOC104880929 [Vitis vinifera]	--	A0A438JGR9_VITVI RecName: Full=SAWADEE domain-containing protein {ECO:0000259|Pfam:PF16719};	--	GO:0003682,chromatin binding; GO:0003674,molecular_function; GO:0005488,binding	PF16719.8:SAWADEE domain	--	--	--
novel.2617	TRUE	FALSE	FALSE	1.7735	2.3877	1.012	0.1039	0.3083	0.1586	0.7801	0.4319	0.6353	1.7244	0.190267	0.615767	0.562699	0.086398	0.142822	-1.17668	0.00779675	0.0109746	#N/A	#N/A	#N/A	-2.86055	3.71097e-08	8.13216e-08	Un	21405408	21407125	+	--	--	K04733 interleukin-1 receptor-associated kinase 4 [EC:2.7.11.1] | (RefSeq) G-type lectin S-receptor-like serine/threonine-protein kinase RKS1 (A)	--	G-type lectin S-receptor-like serine/threonine-protein kinase SD1-1 isoform X3 [Vitis riparia]	SD11_ARATH RecName: Full=G-type lectin S-receptor-like serine/threonine-protein kinase SD1-1; EC=2.7.11.1; AltName: Full=S-domain-1 (SD1) receptor kinase 1; Short=SD1-1; Flags: Precursor;	F6HRS2_VITVI RecName: Full=Protein kinase domain-containing protein {ECO:0000259|PROSITE:PS50011};	--	GO:0016021,integral component of membrane; GO:0005886,plasma membrane; GO:0009506,plasmodesma; GO:0005524,ATP binding; GO:0005516,calmodulin binding; GO:0030246,carbohydrate binding; GO:0106310,protein serine kinase activity; GO:0004674,protein serine/threonine kinase activity; GO:0031625,ubiquitin protein ligase binding; GO:0006468,protein phosphorylation; GO:0048544,recognition of pollen; GO:00…	PF07714.20:Protein tyrosine and serine/threonine kinase	--	--	--
novel.2622	TRUE	TRUE	FALSE	1.2394	0.9429	1.5902	0.0656	0.1181	0.1737	0	0.097	0.107	1.2575	0.119133	0.068	0.264569	0.0441377	0.0482563	-3.83284	2.29303e-13	6.54078e-13	#N/A	#N/A	#N/A	-3.10236	1.97084e-14	5.88128e-14	Un	21490234	21494395	+	--	--	K04733 interleukin-1 receptor-associated kinase 4 [EC:2.7.11.1] | (RefSeq) G-type lectin S-receptor-like serine/threonine-protein kinase RKS1 (A)	--	PREDICTED: G-type lectin S-receptor-like serine/threonine-protein kinase At1g11410 isoform X1 [Vitis vinifera]	Y1141_ARATH RecName: Full=G-type lectin S-receptor-like serine/threonine-protein kinase At1g11410; EC=2.7.11.1; Flags: Precursor;	A0A438BS88_VITVI RecName: Full=Non-specific serine/threonine protein kinase {ECO:0000256|ARBA:ARBA00012513}; EC=2.7.11.1 {ECO:0000256|ARBA:ARBA00012513};	--	GO:0016021,integral component of membrane; GO:0005886,plasma membrane; GO:0005524,ATP binding; GO:0005516,calmodulin binding; GO:0030246,carbohydrate binding; GO:0106310,protein serine kinase activity; GO:0004674,protein serine/threonine kinase activity; GO:0031625,ubiquitin protein ligase binding; GO:0006468,protein phosphorylation; GO:0048544,recognition of pollen; GO:0000166,nucleotide binding…	PF01453.27:D-mannose binding lectin	--	--	--
novel.2626	FALSE	TRUE	TRUE	0.266	0	0.4281	0.3428	0.2467	0	1.1743	2.8507	2.143	0.231367	0.1965	2.056	0.176479	0.144379	0.687147	3.50315	2.8324e-06	5.32329e-06	3.35665	1.32997e-06	7.2352e-06	#N/A	#N/A	#N/A	Un	21584276	21584840	.	--	--	--	--	--	--	--	--	--	--	--	--	--
novel.2630	TRUE	TRUE	FALSE	1.0823	1.2522	0.8274	4.2136	5.1117	5.4312	6.5692	6.7653	5.544	1.05397	4.91883	6.29283	0.174577	0.515452	0.535523	2.9067	5.38913e-28	2.46008e-27	0.369326	0.0394221	0.082096	2.54404	1.49678e-21	5.75242e-21	Un	21659653	21660763	.	--	--	K22184 bromodomain-containing protein 9 | (RefSeq) uncharacterized LOC100245230 (A)	ko03082: ATP-dependent chromatin remodeling	hypothetical protein VITISV_035794 [Vitis vinifera]	--	A5B6M7_VITVI SubName: Full=Uncharacterized protein {ECO:0000313|EMBL:CAN63198.1};	--	--	--	--	--	--
novel.2635	TRUE	TRUE	FALSE	4.3539	3.6895	4.4412	16.6759	17.1859	14.3367	18.4284	23.5691	16.689	4.16153	16.0662	19.5622	0.335675	1.24052	2.92096	2.56699	3.09831e-44	1.97999e-43	0.298289	0.0299392	0.0650629	2.27534	1.13869e-42	6.9033e-42	Un	21683284	21684170	-	--	--	K16226 disease resistance protein RPS4 | (RefSeq) disease resistance protein RPS4 (A)	ko04626: Plant-pathogen interaction	unnamed protein product, partial [Vitis vinifera]	RPS4B_ARATH RecName: Full=Disease resistance protein RPS4B {ECO:0000303|PubMed:25744164}; EC=3.2.2.6 {ECO:0000255|PROSITE-ProRule:PRU00204};	D7SYM1_VITVI RecName: Full=C-JID domain-containing protein {ECO:0000259|Pfam:PF20160};	--	GO:0005634,nucleus; GO:0043531,ADP binding; GO:0005524,ATP binding; GO:0050135,NAD(P)+ nucleosidase activity; GO:0061809,NAD+ nucleotidase, cyclic ADP-ribose generating; GO:0042742,defense response to bacterium; GO:0002758,innate immune response-activating signal transduction; GO:0000166,nucleotide binding; GO:0003674,molecular_function; GO:0005488,binding; GO:0017076,purine nucleotide binding; G…	PF20160.2:C-JID domain	--	--	--
novel.2636	TRUE	TRUE	FALSE	0.4708	0.1794	0.2674	2.1952	2.0608	1.6787	2.3135	2.3347	3.0265	0.305867	1.97823	2.55823	0.122033	0.218794	0.331228	3.39987	1.0195e-20	3.79808e-20	0.371602	0.0860297	0.1579	3.02939	5.40254e-17	1.78636e-16	Un	21684194	21773014	+	--	--	K00696 sucrose-phosphate synthase [EC:2.4.1.14] | (RefSeq) disease resistance protein RPS4-like (A)	ko00500: Starch and sucrose metabolism; ko01100: Metabolic pathways; ko01110: Biosynthesis of secondary metabolites	PREDICTED: TMV resistance protein N [Vitis vinifera]	TMVRN_NICGU RecName: Full=TMV resistance protein N; EC=3.2.2.6 {ECO:0000255|PROSITE-ProRule:PRU00204};	A0A438BM70_VITVI SubName: Full=Disease resistance-like protein DSC1 {ECO:0000313|EMBL:RVW12064.1};	--	GO:0005737,cytoplasm; GO:0043531,ADP binding; GO:0005524,ATP binding; GO:0050135,NAD(P)+ nucleosidase activity; GO:0061809,NAD+ nucleotidase, cyclic ADP-ribose generating; GO:0050832,defense response to fungus; GO:0009626,plant-type hypersensitive response; GO:0007165,signal transduction; GO:0000166,nucleotide binding; GO:0003674,molecular_function; GO:0005488,binding; GO:0017076,purine nucleotid…	PF12799.10:Leucine Rich repeats (2 copies)	--	--	--
novel.2639	FALSE	TRUE	TRUE	0.7056	0.4665	0.6571	0.7795	0.4206	0.3769	2.5159	3.8888	1.9596	0.609733	0.525667	2.7881	0.103199	0.180372	0.81077	2.53309	7.65428e-16	2.42744e-15	2.41138	1.26225e-14	1.57831e-13	0.119407	0.776747	0.80307	Un	21801564	21811448	-	--	--	K17987 next to BRCA1 gene 1 protein | (RefSeq) protein NBR1 homolog (A)	--	hypothetical protein HHK36_029563 [Tetracentron sinense]	--	A0A834YBW4_9MAGN SubName: Full=Uncharacterized protein {ECO:0000313|EMBL:KAF8378224.1};	--	GO:0008270,zinc ion binding; GO:0003674,molecular_function; GO:0005488,binding; GO:0043167,ion binding; GO:0043169,cation binding; GO:0046872,metal ion binding; GO:0046914,transition metal ion binding	--	--	--	--
novel.2648	TRUE	TRUE	FALSE	1.7706	1.821	1.7097	0.0845	0.0456	0.1032	0	0	0.0689	1.7671	0.0777667	0.0229667	0.0455054	0.0239923	0.0324798	-6.03412	2.799e-06	5.26363e-06	#N/A	#N/A	#N/A	-4.19409	1.13172e-07	2.40554e-07	Un	21978302	21979065	.	--	--	K10908 DNA-directed RNA polymerase, mitochondrial [EC:2.7.7.6] | (RefSeq) DNA-directed RNA polymerase 3B, chloroplastic-like (A)	--	PREDICTED: LEAF RUST 10 DISEASE-RESISTANCE LOCUS RECEPTOR-LIKE PROTEIN KINASE-like 2.1 isoform X3 [Vitis vinifera]	LRL12_ARATH RecName: Full=LEAF RUST 10 DISEASE-RESISTANCE LOCUS RECEPTOR-LIKE PROTEIN KINASE-like 1.2 {ECO:0000303|PubMed:12805585}; EC=2.7.11.1; AltName: Full=Probable receptor-like serine/threonine-protein kinase LRK10L-1.2 {ECO:0000305}; Flags: Precursor;	F6HWE1_VITVI RecName: Full=Non-specific serine/threonine protein kinase {ECO:0000256|ARBA:ARBA00012513}; EC=2.7.11.1 {ECO:0000256|ARBA:ARBA00012513};	Serine/threonine protein kinase	GO:0016021,integral component of membrane; GO:0005886,plasma membrane; GO:0005524,ATP binding; GO:0030247,polysaccharide binding; GO:0106310,protein serine kinase activity; GO:0004674,protein serine/threonine kinase activity; GO:0071215,cellular response to abscisic acid stimulus; GO:0042631,cellular response to water deprivation; GO:0048573,photoperiodism, flowering; GO:0006468,protein phosphory…	PF13947.9:Wall-associated receptor kinase galacturonan-binding	--	--	--
novel.2670	TRUE	TRUE	FALSE	7.2124	7.3018	6.2806	1.1619	1.1196	1.1913	0.656	0.7361	0.4737	6.9316	1.1576	0.621933	0.461771	0.0294289	0.109799	-3.12705	5.11712e-34	2.67841e-33	-0.874035	0.014971	0.0360065	-2.25862	9.51696e-31	4.57592e-30	Un	22155544	22160322	-	--	--	K01082 3'(2'), 5'-bisphosphate nucleotidase [EC:3.1.3.7] | (RefSeq) PAP-specific phosphatase HAL2-like (A)	ko00920: Sulfur metabolism; ko01100: Metabolic pathways	PREDICTED: PAP-specific phosphatase HAL2-like [Vitis vinifera]	DPNPH_ARATH RecName: Full=PAP-specific phosphatase HAL2-like; Short=AtAHL {ECO:0000303|PubMed:10205895}; AltName: Full=3'(2'),5'-bisphosphate nucleotidase; EC=3.1.3.7 {ECO:0000269|PubMed:10205895}; AltName: Full=3'(2'),5-bisphosphonucleoside 3'(2')-phosphohydrolase; AltName: Full=DPNPase; AltName: Full=Halotolerance protein;	F6GYX9_VITVI RecName: Full=3'(2'),5'-bisphosphate nucleotidase {ECO:0000256|ARBA:ARBA00012633, ECO:0000256|RuleBase:RU368076}; EC=3.1.3.7 {ECO:0000256|ARBA:ARBA00012633, ECO:0000256|RuleBase:RU368076};	Salt-sensitive 3'-phosphoadenosine-5'-phosphatase HAL2/SAL1	GO:0008441,3'(2'),5'-bisphosphate nucleotidase activity; GO:0046872,metal ion binding; GO:0042578,phosphoric ester hydrolase activity; GO:0046855,inositol phosphate dephosphorylation; GO:0046854,phosphatidylinositol phosphate biosynthetic process; GO:0000103,sulfate assimilation; GO:0003674,molecular_function; GO:0003824,catalytic activity; GO:0008252,nucleotidase activity; GO:0016787,hydrolase a…	PF00459.28:Inositol monophosphatase family	--	--	--
novel.2671	FALSE	TRUE	FALSE	4.2569	3.9403	3.3202	1.1606	0.4554	1.8044	0.3336	1.1697	0.6882	3.83913	1.14013	0.7305	0.38904	0.550917	0.342644	-2.01082	0.00149233	0.00225048	#N/A	#N/A	#N/A	-1.43763	0.00755925	0.010784	Un	22180343	22180648	.	--	--	--	--	hypothetical protein CXB51_026793 [Gossypium anomalum]	--	F6GYY2_VITVI SubName: Full=Uncharacterized protein {ECO:0000313|EMBL:CCB45168.1};	--	--	--	--	--	--
novel.2675	FALSE	TRUE	FALSE	7.0882	8.4	8.2447	1.5917	2.5393	1.6063	0.6017	0.6138	1.2978	7.91097	1.91243	0.837767	0.585228	0.443302	0.32533	-2.94535	1.42061e-21	5.43736e-21	-1.20277	0.00368877	0.010575	-1.72437	5.70805e-14	1.67862e-13	Un	22235387	22237348	-	--	--	K12309 beta-galactosidase [EC:3.2.1.23] | (RefSeq) beta-galactosidase 2 (A)	ko00052: Galactose metabolism; ko00511: Other glycan degradation; ko00531: Glycosaminoglycan degradation; ko00600: Sphingolipid metabolism; ko00604: Glycosphingolipid biosynthesis - ganglio series; ko01100: Metabolic pathways	Beta-galactosidase 6 [Vitis vinifera]	BGAL6_ORYSJ RecName: Full=Beta-galactosidase 6; Short=Lactase 6; EC=3.2.1.23; Flags: Precursor;	A0A438EF34_VITVI SubName: Full=Beta-galactosidase 6 {ECO:0000313|EMBL:RVW46314.1};	Beta-galactosidase	GO:0048046,apoplast; GO:0005773,vacuole; GO:0004565,beta-galactosidase activity; GO:0030246,carbohydrate binding; GO:0005975,carbohydrate metabolic process; GO:0003674,molecular_function; GO:0003824,catalytic activity; GO:0004553,hydrolase activity, hydrolyzing O-glycosyl compounds; GO:0015925,galactosidase activity; GO:0016787,hydrolase activity; GO:0016798,hydrolase activity, acting on glycosyl…	PF02140.21:Galactose binding lectin domain	--	--	--
novel.2686	TRUE	TRUE	FALSE	1.0978	1.2933	1.2529	4.6948	7.0792	4.7137	8.8451	7.7715	11.9551	1.21467	5.4959	9.5239	0.084267	1.11959	1.77411	3.2916	3.51111e-21	1.32697e-20	0.794822	0.00125131	0.00403164	2.49975	1.47211e-11	3.89253e-11	Un	22409790	22410367	+	--	--	K00235 succinate dehydrogenase (ubiquinone) iron-sulfur subunit [EC:1.3.5.1] | (RefSeq) succinate dehydrogenase [ubiquinone] iron-sulfur subunit 3, mitochondrial (A)	ko00020: Citrate cycle (TCA cycle); ko00190: Oxidative phosphorylation; ko01100: Metabolic pathways; ko01110: Biosynthesis of secondary metabolites; ko01200: Carbon metabolism	Succinate dehydrogenase [ubiquinone]	SDHB3_ARATH RecName: Full=Succinate dehydrogenase [ubiquinone] iron-sulfur subunit 3, mitochondrial; EC=1.3.5.1; AltName: Full=Iron-sulfur subunit of complex II; Short=Ip; Flags: Precursor;	A0A438KR20_VITVI RecName: Full=Succinate dehydrogenase [ubiquinone] iron-sulfur subunit, mitochondrial {ECO:0000256|RuleBase:RU361237}; EC=1.3.5.1 {ECO:0000256|RuleBase:RU361237};	Succinate dehydrogenase, Fe-S protein subunit	GO:0005743,mitochondrial inner membrane; GO:0005739,mitochondrion; GO:0045273,respiratory chain complex II; GO:0045281,succinate dehydrogenase complex; GO:0051537,2 iron, 2 sulfur cluster binding; GO:0051538,3 iron, 4 sulfur cluster binding; GO:0051539,4 iron, 4 sulfur cluster binding; GO:0009055,electron transfer activity; GO:0046872,metal ion binding; GO:0008177,succinate dehydrogenase (ubiquin…	PF13085.9:2Fe-2S iron-sulfur cluster binding domain	--	--	--
novel.2687	TRUE	TRUE	FALSE	0.8821	0.8981	0.8518	4.604	5.0912	4.5826	6.6492	6.5534	13.0684	0.877333	4.75927	8.757	0.0192001	0.234875	3.04887	3.64185	1.77781e-20	6.57429e-20	0.879893	0.000962835	0.00319547	2.76378	2.59402e-13	7.40069e-13	Un	22410575	22411265	+	--	--	K00235 succinate dehydrogenase (ubiquinone) iron-sulfur subunit [EC:1.3.5.1] | (RefSeq) succinate dehydrogenase [ubiquinone] iron-sulfur subunit 3, mitochondrial (A)	ko00020: Citrate cycle (TCA cycle); ko00190: Oxidative phosphorylation; ko01100: Metabolic pathways; ko01110: Biosynthesis of secondary metabolites; ko01200: Carbon metabolism	unnamed protein product, partial [Vitis vinifera]	SDHB3_ARATH RecName: Full=Succinate dehydrogenase [ubiquinone] iron-sulfur subunit 3, mitochondrial; EC=1.3.5.1; AltName: Full=Iron-sulfur subunit of complex II; Short=Ip; Flags: Precursor;	A0A438KR20_VITVI RecName: Full=Succinate dehydrogenase [ubiquinone] iron-sulfur subunit, mitochondrial {ECO:0000256|RuleBase:RU361237}; EC=1.3.5.1 {ECO:0000256|RuleBase:RU361237};	Succinate dehydrogenase, Fe-S protein subunit	GO:0005743,mitochondrial inner membrane; GO:0005739,mitochondrion; GO:0045273,respiratory chain complex II; GO:0045281,succinate dehydrogenase complex; GO:0051537,2 iron, 2 sulfur cluster binding; GO:0051538,3 iron, 4 sulfur cluster binding; GO:0051539,4 iron, 4 sulfur cluster binding; GO:0009055,electron transfer activity; GO:0046872,metal ion binding; GO:0008177,succinate dehydrogenase (ubiquin…	PF13534.9:4Fe-4S dicluster domain	--	--	--
novel.2689	TRUE	TRUE	FALSE	119.12	110.348	98.3195	5.8198	6.0162	7.1842	4.9391	3.4637	4.8948	109.262	6.34007	4.43253	8.5263	0.602254	0.685307	-4.32497	4.89689e-167	1.07175e-165	-0.52119	0.0453042	0.0926533	-3.78966	4.5589e-197	1.21553e-195	Un	22446269	22446881	-	--	--	K14500 BR-signaling kinase [EC:2.7.11.1] | (RefSeq) uncharacterized protein LOC108834630 (A)	ko04075: Plant hormone signal transduction	PREDICTED: PLAT domain-containing protein 3-like [Vitis vinifera]	PLAT2_ARATH RecName: Full=PLAT domain-containing protein 2 {ECO:0000305}; Short=AtPLAT2 {ECO:0000303|PubMed:25396746}; Short=PLAT domain protein 2 {ECO:0000303|PubMed:25396746}; Flags: Precursor;	D7UE33_VITVI RecName: Full=PLAT domain-containing protein {ECO:0000259|PROSITE:PS50095};	--	GO:0005783,endoplasmic reticulum; GO:0099503,secretory vesicle; GO:0009579,thylakoid; GO:0005773,vacuole; GO:0005575,cellular_component; GO:0005622,intracellular anatomical structure; GO:0005737,cytoplasm; GO:0012505,endomembrane system; GO:0043226,organelle; GO:0043227,membrane-bounded organelle; GO:0043229,intracellular organelle; GO:0043231,intracellular membrane-bounded organelle; GO:0110165,…	PF01477.26:PLAT/LH2 domain	--	--	--
novel.2692	FALSE	TRUE	FALSE	0.8119	1.1586	0.784	2.3979	2.9877	1.8374	5.376	6.8393	5.2964	0.918167	2.40767	5.83723	0.170393	0.469659	0.709313	2.99798	2.94509e-33	1.5149e-32	1.28898	6.95383e-11	6.2917e-10	1.71337	7.24631e-09	1.65922e-08	Un	22456280	22459216	-	--	--	K01087 trehalose 6-phosphate phosphatase [EC:3.1.3.12] | (RefSeq) RAMOSA3; probable trehalose-phosphate phosphatase J (A)	ko00500: Starch and sucrose metabolism; ko01100: Metabolic pathways; ko01110: Biosynthesis of secondary metabolites	probable trehalose-phosphate phosphatase J [Vitis vinifera]	TPPJ_ARATH RecName: Full=Probable trehalose-phosphate phosphatase J; Short=AtTPPJ; EC=3.1.3.12; AltName: Full=Trehalose 6-phosphate phosphatase;	F6I7F4_VITVI RecName: Full=Trehalose 6-phosphate phosphatase {ECO:0000256|RuleBase:RU361117}; EC=3.1.3.12 {ECO:0000256|RuleBase:RU361117}; Flags: Fragment;	Trehalose-6-phosphate synthase component TPS1 and related subunits	GO:0005730,nucleolus; GO:0005634,nucleus; GO:0004805,trehalose-phosphatase activity; GO:0046686,response to cadmium ion; GO:0005992,trehalose biosynthetic process; GO:0003674,molecular_function; GO:0003824,catalytic activity; GO:0016787,hydrolase activity; GO:0016788,hydrolase activity, acting on ester bonds; GO:0016791,phosphatase activity; GO:0019203,carbohydrate phosphatase activity; GO:004257…	PF02358.19:Trehalose-phosphatase	--	--	--
novel.2695	TRUE	TRUE	FALSE	4.3627	2.475	4.6205	0	0.0979	0	0	0	0	3.8194	0.0326333	0	0.956443	0.0461505	0	-7.00689	7.19495e-08	1.51505e-07	#N/A	#N/A	#N/A	-6.41979	5.13063e-07	1.04297e-06	Un	22614529	22641165	+	--	--	--	--	Expansin-like B1 [Vitis vinifera]	EXLB1_ARATH RecName: Full=Expansin-like B1; Short=At-EXPR1; Short=AtEXLB1; Short=AtEXPR1; AltName: Full=Ath-ExpBeta-3.1; Flags: Precursor;	A0A438K2J2_VITVI SubName: Full=Expansin-like B1 {ECO:0000313|EMBL:RVX15413.1};	--	GO:0005576,extracellular region; GO:0009653,anatomical structure morphogenesis; GO:0019953,sexual reproduction; GO:0008150,biological_process; GO:0032502,developmental process; GO:0048856,anatomical structure development; GO:0000003,reproduction; GO:0005575,cellular_component; GO:0110165,cellular anatomical entity	--	--	--	--
novel.2712	TRUE	TRUE	FALSE	0	0.0611	0.1275	2.5522	2.3411	0.9873	2.6225	3.1123	2.705	0.0628667	1.9602	2.81327	0.0520666	0.693321	0.214114	5.80084	2.29601e-10	5.62075e-10	0.527107	0.128682	0.219002	5.27508	2.70483e-08	5.97743e-08	Un	22983684	22984442	.	--	--	K13466 EIX receptor 1/2 | (RefSeq) probable leucine-rich repeat receptor-like protein kinase At1g35710 (A)	ko04626: Plant-pathogen interaction	putative inactive leucine-rich repeat receptor kinase XIAO [Vitis vinifera]	EIX2_SOLLC RecName: Full=Receptor-like protein EIX2 {ECO:0000305}; AltName: Full=EIX receptor 2 {ECO:0000312|EMBL:AAR28378.1}; Flags: Precursor;	A0A438JD23_VITVI SubName: Full=Putative inactive leucine-rich repeat receptor kinase XIAO {ECO:0000313|EMBL:RVX06847.1};	FOG: Leucine rich repeat	GO:0016021,integral component of membrane; GO:0005886,plasma membrane; GO:0050832,defense response to fungus; GO:0006950,response to stress; GO:0006952,defense response; GO:0008150,biological_process; GO:0009605,response to external stimulus; GO:0009607,response to biotic stimulus; GO:0009620,response to fungus; GO:0043207,response to external biotic stimulus; GO:0044419,biological process involv…	PF13855.9:Leucine rich repeat	--	--	--
novel.2719	TRUE	TRUE	FALSE	6.3456	7.0347	8.372	0	0	0	0	0	0	7.25077	0	0	0.841264	0	0	-9.86293	1.69699e-16	5.51666e-16	#N/A	#N/A	#N/A	-10.2382	9.67011e-18	3.28041e-17	Un	23071122	23072479	.	--	--	K15397 3-ketoacyl-CoA synthase [EC:2.3.1.199] | (RefSeq) 3-ketoacyl-CoA synthase 12 (A)	ko00062: Fatty acid elongation; ko01100: Metabolic pathways; ko01110: Biosynthesis of secondary metabolites; ko04626: Plant-pathogen interaction	PREDICTED: 3-ketoacyl-CoA synthase 12 [Vitis vinifera]	KCS12_ARATH RecName: Full=3-ketoacyl-CoA synthase 12 {ECO:0000303|PubMed:18465198}; Short=KCS-12 {ECO:0000303|PubMed:18465198}; EC=2.3.1.199 {ECO:0000305}; AltName: Full=Very long-chain fatty acid condensing enzyme 12 {ECO:0000303|PubMed:18465198}; Short=VLCFA condensing enzyme 12 {ECO:0000303|PubMed:18465198}; Flags: Precursor;	F6HRS0_VITVI RecName: Full=Very-long-chain 3-oxoacyl-CoA synthase {ECO:0000256|ARBA:ARBA00012307}; EC=2.3.1.199 {ECO:0000256|ARBA:ARBA00012307};	--	GO:0005783,endoplasmic reticulum; GO:0016020,membrane; GO:0102756,very-long-chain 3-ketoacyl-CoA synthase activity; GO:0006633,fatty acid biosynthetic process; GO:0003674,molecular_function; GO:0003824,catalytic activity; GO:0016740,transferase activity; GO:0016746,acyltransferase activity; GO:0016747,acyltransferase activity, transferring groups other than amino-acyl groups; GO:0006082,organic a…	PF08392.15:FAE1/Type III polyketide synthase-like protein	--	--	--
novel.2727	TRUE	TRUE	TRUE	116.548	115.645	106.165	5.8106	6.8072	6.7944	1.0316	1.4813	1.1654	112.786	6.47073	1.2261	4.69645	0.466814	0.18854	-6.16208	9.21599e-278	3.95686e-276	-2.37018	9.41053e-22	1.83293e-20	-3.80356	0	0	Un	23319420	23320458	.	--	--	K01051 pectinesterase [EC:3.1.1.11] | (RefSeq) pectinesterase (A)	ko00040: Pentose and glucuronate interconversions; ko01100: Metabolic pathways	Pectinesterase inhibitor 9 [Vitis vinifera]	PMEI9_ARATH RecName: Full=Pectinesterase inhibitor 9 {ECO:0000305}; AltName: Full=Pectin methylesterase inhibitor 9 {ECO:0000303|PubMed:28034952}; Short=AtPMEI9 {ECO:0000303|PubMed:28034952}; Flags: Precursor;	A0A438K323_VITVI SubName: Full=Pectinesterase inhibitor 9 {ECO:0000313|EMBL:RVX15632.1};	--	GO:0048046,apoplast; GO:0004857,enzyme inhibitor activity; GO:0046910,pectinesterase inhibitor activity; GO:0043086,negative regulation of catalytic activity; GO:0003674,molecular_function; GO:0030234,enzyme regulator activity; GO:0098772,molecular function regulator activity; GO:0008150,biological_process; GO:0044092,negative regulation of molecular function; GO:0050790,regulation of catalytic a…	PF04043.18:Plant invertase/pectin methylesterase inhibitor	--	--	--
novel.2730	TRUE	TRUE	FALSE	0.7327	2.9249	2.6534	721.923	726.467	756.821	543.962	484.005	516.29	2.10367	735.07	514.753	0.975736	15.4916	24.5013	8.26312	1.22417e-55	9.30109e-55	-0.507039	1.96064e-18	3.15204e-17	8.77383	1.93881e-79	2.00859e-78	Un	23332220	23333313	.	--	--	K01051 pectinesterase [EC:3.1.1.11] | (RefSeq) pectinesterase-like (A)	ko00040: Pentose and glucuronate interconversions; ko01100: Metabolic pathways	PREDICTED: 21 kDa protein [Vitis vinifera]	21KD_DAUCA RecName: Full=21 kDa protein; AltName: Full=1.2 protein; Flags: Precursor;	A5CBR6_VITVI RecName: Full=PMEI domain-containing protein {ECO:0000259|SMART:SM00856};	--	GO:0004857,enzyme inhibitor activity; GO:0003674,molecular_function; GO:0030234,enzyme regulator activity; GO:0098772,molecular function regulator activity	PF04043.18:Plant invertase/pectin methylesterase inhibitor	--	--	--
novel.2731	TRUE	TRUE	FALSE	876.609	854.592	845.482	81.3443	77.4443	85.5692	25.5408	22.2102	23.0921	858.895	81.4526	23.6144	13.0666	3.31786	1.40897	-4.86177	0	0	-1.78216	3.08658e-104	6.1086e-102	-3.0741	0	0	Un	23323711	23326350	-	--	--	K01051 pectinesterase [EC:3.1.1.11] | (RefSeq) pectinesterase (A)	ko00040: Pentose and glucuronate interconversions; ko01100: Metabolic pathways	PREDICTED: 21 kDa protein-like isoform X2 [Vitis vinifera]	21KD_DAUCA RecName: Full=21 kDa protein; AltName: Full=1.2 protein; Flags: Precursor;	F6HHS0_VITVI RecName: Full=PMEI domain-containing protein {ECO:0000259|SMART:SM00856};	--	GO:0004857,enzyme inhibitor activity; GO:0003674,molecular_function; GO:0030234,enzyme regulator activity; GO:0098772,molecular function regulator activity	PF04043.18:Plant invertase/pectin methylesterase inhibitor	--	--	--
novel.2734	TRUE	TRUE	FALSE	271.887	269.754	278.397	21.1739	24.4931	18.2579	25.7218	30.7287	36.4288	273.346	21.3083	30.9598	3.67594	2.54728	4.37417	-2.81459	3.47632e-229	1.1328e-227	0.547773	2.28056e-06	1.19825e-05	-3.35614	0	0	Un	23374605	23377443	+	--	--	K01369 legumain [EC:3.4.22.34] | (RefSeq) vacuolar-processing enzyme (A)	--	unnamed protein product, partial [Vitis vinifera]	VPE_RICCO RecName: Full=Vacuolar-processing enzyme; Short=VPE; EC=3.4.22.-; Flags: Precursor;	F6HHS3_VITVI SubName: Full=Uncharacterized protein {ECO:0000313|EMBL:CCB51769.1};	Asparaginyl peptidases	GO:0110165,cellular anatomical entity; GO:0004197,cysteine-type endopeptidase activity; GO:0051603,proteolysis involved in protein catabolic process; GO:0003674,molecular_function; GO:0003824,catalytic activity; GO:0004175,endopeptidase activity; GO:0008233,peptidase activity; GO:0008234,cysteine-type peptidase activity; GO:0016787,hydrolase activity; GO:0140096,catalytic activity, acting on a pr…	PF01650.21:Peptidase C13 family	--	--	--
novel.2736	TRUE	TRUE	FALSE	3.7877	3.8247	4.4888	0.2219	0	0	0.1754	0.369	0	4.03373	0.0739667	0.181467	0.322135	0.104605	0.150705	-3.9988	1.29517e-05	2.32419e-05	#N/A	#N/A	#N/A	-5.33065	3.23539e-06	6.22538e-06	Un	23400959	23401249	.	--	--	--	--	--	--	--	--	--	--	--	--	--
novel.2738	TRUE	TRUE	FALSE	123.606	124.285	143.196	2.3173	2.3736	1.6792	0.8072	0.8273	0.8326	130.362	2.12337	0.822367	9.07898	0.314913	0.0109405	-6.98039	2.86423e-199	7.67943e-198	-1.36201	0.000565958	0.00197661	-5.6042	0	0	Un	23401576	23402397	.	--	--	--	--	PREDICTED: uncharacterized protein LOC100257855 [Vitis vinifera]	--	D7U6Q7_VITVI SubName: Full=Uncharacterized protein {ECO:0000313|EMBL:CBI38427.3};	--	GO:0030247,polysaccharide binding; GO:0003674,molecular_function; GO:0005488,binding; GO:0030246,carbohydrate binding	PF13947.9:Wall-associated receptor kinase galacturonan-binding	--	--	--
novel.2739	TRUE	TRUE	FALSE	7.8575	8.274	9.0494	37.3714	36.0189	34.3877	35.6527	31.852	35.7527	8.39363	35.926	34.4191	0.49389	1.21986	1.8157	2.36139	5.40839e-112	7.81062e-111	-0.0568967	0.469972	0.594212	2.42214	8.22764e-149	1.56284e-147	Un	23430158	23431656	-	--	--	K16266 cyanohydrin UDP-glucosyltransferase [EC:2.4.1.-] | (RefSeq) linamarin synthase 2 (A)	ko00460: Cyanoamino acid metabolism; ko01100: Metabolic pathways; ko01110: Biosynthesis of secondary metabolites	PREDICTED: 7-deoxyloganetin glucosyltransferase [Vitis vinifera]	UGTK5_MANES RecName: Full=Linamarin synthase 2 {ECO:0000305}; EC=2.4.1.63 {ECO:0000269|PubMed:21736650}; AltName: Full=Cyanohydrin UDP-glucosyltransferase UGT85K5 {ECO:0000303|PubMed:21736650};	F6I298_VITVI RecName: Full=Glycosyltransferase {ECO:0000256|RuleBase:RU362057}; EC=2.4.1.- {ECO:0000256|RuleBase:RU362057};	UDP-glucuronosyl and UDP-glucosyl transferase	GO:0050057,linamarin synthase activity; GO:0006952,defense response; GO:0003674,molecular_function; GO:0003824,catalytic activity; GO:0008194,UDP-glycosyltransferase activity; GO:0016740,transferase activity; GO:0016757,glycosyltransferase activity; GO:0016758,hexosyltransferase activity; GO:0006950,response to stress; GO:0008150,biological_process; GO:0050896,response to stimulus	PF00201.21:UDP-glucoronosyl and UDP-glucosyl transferase	--	--	--
novel.2740	TRUE	TRUE	FALSE	1.2979	2.0424	1.2534	6.6075	6.7696	9.5019	4.8922	7.6034	5.5918	1.53123	7.62633	6.02913	0.361906	1.32788	1.14923	2.31058	3.17012e-08	6.82384e-08	-0.315463	0.259842	0.381704	2.63451	1.14583e-12	3.18082e-12	Un	23438344	23438729	.	--	--	K16266 cyanohydrin UDP-glucosyltransferase [EC:2.4.1.-] | (RefSeq) linamarin synthase 2 (A)	ko00460: Cyanoamino acid metabolism; ko01100: Metabolic pathways; ko01110: Biosynthesis of secondary metabolites	PREDICTED: 7-deoxyloganetin glucosyltransferase [Vitis vinifera]	U85A8_STERE RecName: Full=UDP-glycosyltransferase 85A8 {ECO:0000303|PubMed:15610349}; EC=2.4.1.- {ECO:0000305};	A0A438KRE0_VITVI RecName: Full=Glycosyltransferase {ECO:0000256|RuleBase:RU362057}; EC=2.4.1.- {ECO:0000256|RuleBase:RU362057};	UDP-glucuronosyl and UDP-glucosyl transferase	GO:0008194,UDP-glycosyltransferase activity; GO:0003674,molecular_function; GO:0003824,catalytic activity; GO:0016740,transferase activity; GO:0016757,glycosyltransferase activity	PF14226.9:non-haem dioxygenase in morphine synthesis N-terminal	--	--	--
novel.2749	TRUE	FALSE	FALSE	0.1825	0.359	0.1983	1.1467	0.8091	0.9159	0.7205	0.603	0.9829	0.2466	0.957233	0.7688	0.0797401	0.140889	0.158809	1.95569	2.99664e-05	5.22883e-05	-0.324487	0.307689	0.434103	2.27688	2.45749e-08	5.44875e-08	Un	23667422	23671706	+	--	--	K24193 MFS transporter, SP family, sugar:H+ symporter | (RefSeq) sugar transport protein 8-like (A)	--	hypothetical protein VITISV_042144 [Vitis vinifera]	--	A5BTM5_VITVI RecName: Full=Intron_maturas2 domain-containing protein {ECO:0000259|Pfam:PF01348};	Mitochondrial mRNA maturase	GO:0005737,cytoplasm; GO:0043231,intracellular membrane-bounded organelle; GO:0006397,mRNA processing; GO:0006139,nucleobase-containing compound metabolic process; GO:0006396,RNA processing; GO:0006725,cellular aromatic compound metabolic process; GO:0006807,nitrogen compound metabolic process; GO:0008150,biological_process; GO:0008152,metabolic process; GO:0009987,cellular process; GO:0010467,ge…	PF01348.24:Type II intron maturase	--	--	--
novel.2755	FALSE	TRUE	FALSE	0.2574	0.5559	0.1657	2.8747	1.4915	1.6207	2.0974	2.5741	2.2536	0.326333	1.99563	2.30837	0.166589	0.623828	0.198428	3.1445	3.65599e-07	7.31928e-07	0.216913	0.57685	0.68678	#N/A	#N/A	#N/A	Un	23717418	23718001	.	--	--	K02112 F-type H+/Na+-transporting ATPase subunit beta [EC:7.1.2.2 7.2.2.1] | (RefSeq) atpB, ViviCp028; ATP synthase CF1 beta subunit (A)	ko00190: Oxidative phosphorylation; ko00195: Photosynthesis; ko01100: Metabolic pathways	ATP synthase CF1 beta subunit [Entandrophragma caudatum]	ATPB_CINCA RecName: Full=ATP synthase subunit beta, chloroplastic {ECO:0000255|HAMAP-Rule:MF_01347}; EC=7.1.2.2 {ECO:0000255|HAMAP-Rule:MF_01347}; AltName: Full=ATP synthase F1 sector subunit beta {ECO:0000255|HAMAP-Rule:MF_01347}; AltName: Full=F-ATPase subunit beta {ECO:0000255|HAMAP-Rule:MF_01347};	A0A4Y6GHV0_9ROSI RecName: Full=ATP synthase subunit beta, chloroplastic {ECO:0000256|HAMAP-Rule:MF_01347}; EC=7.1.2.2 {ECO:0000256|HAMAP-Rule:MF_01347}; AltName: Full=ATP synthase F1 sector subunit beta {ECO:0000256|HAMAP-Rule:MF_01347}; AltName: Full=F-ATPase subunit beta {ECO:0000256|HAMAP-Rule:MF_01347};	F0F1-type ATP synthase, beta subunit	GO:0009535,chloroplast thylakoid membrane; GO:0045261,proton-transporting ATP synthase complex, catalytic core F(1); GO:0005524,ATP binding; GO:0046933,proton-transporting ATP synthase activity, rotational mechanism; GO:0046961,proton-transporting ATPase activity, rotational mechanism; GO:0000166,nucleotide binding; GO:0003674,molecular_function; GO:0005488,binding; GO:0017076,purine nucleotide b…	PF02874.26:ATP synthase alpha/beta family, beta-barrel domain	--	--	--
novel.2763	TRUE	TRUE	FALSE	8.2015	6.6013	5.5094	0	0.062	0	0	0	0	6.77073	0.0206667	0	1.10556	0.0292271	0	-8.49051	3.93202e-12	1.05706e-11	#N/A	#N/A	#N/A	-7.90379	7.91514e-11	2.02054e-10	Un	23801954	23804537	-	--	--	--	--	PREDICTED: putative lipid-transfer protein DIR1 [Vitis vinifera]	DIRL1_ARATH RecName: Full=Putative lipid-transfer protein DIR1; AltName: Full=Protein DEFECTIVE IN INDUCED RESISTANCE 1; Flags: Precursor;	F6I1Z9_VITVI RecName: Full=AAI domain-containing protein {ECO:0000259|SMART:SM00499};	--	GO:0048046,apoplast; GO:0005783,endoplasmic reticulum; GO:0009506,plasmodesma; GO:0099503,secretory vesicle; GO:0005504,fatty acid binding; GO:0043621,protein self-association; GO:0008270,zinc ion binding; GO:0006869,lipid transport; GO:0009627,systemic acquired resistance; GO:0009862,systemic acquired resistance, salicylic acid mediated signaling pathway; GO:0003674,molecular_function; GO:000548…	PF14368.9:Probable lipid transfer	--	--	--
novel.2765	TRUE	TRUE	FALSE	12.7861	13.1232	11.7589	1.5134	1.3307	1.5748	0.2658	0.5592	1.0054	12.5561	1.47297	0.610133	0.580239	0.103674	0.304081	-4.05354	1.39747e-26	6.14674e-26	#N/A	#N/A	#N/A	-2.76922	4.98666e-27	2.20298e-26	Un	23809302	23811160	+	--	--	--	--	uncharacterized protein LOC117917851 [Vitis riparia]	--	A0A438HW66_VITVI SubName: Full=Uncharacterized protein {ECO:0000313|EMBL:RVW88688.1};	--	--	--	--	--	--
novel.2782	TRUE	TRUE	FALSE	4.4482	4.7313	6.5561	143.597	136.623	138.863	245.647	249.65	246.084	5.2452	139.694	247.127	0.934124	2.90734	1.79289	5.8856	0	0	0.830598	8.34623e-58	6.33063e-56	5.0595	0	0	Un	24322782	24324226	-	--	--	K01179 endoglucanase [EC:3.2.1.4] | (RefSeq) endoglucanase 12 (A)	ko00500: Starch and sucrose metabolism; ko01100: Metabolic pathways	unnamed protein product, partial [Vitis vinifera]	GUN12_ORYSJ RecName: Full=Endoglucanase 12; EC=3.2.1.4; AltName: Full=Endo-1,4-beta glucanase 12; AltName: Full=OsGLU3;	A0A438KQ20_VITVI RecName: Full=Endoglucanase {ECO:0000256|RuleBase:RU361166}; EC=3.2.1.4 {ECO:0000256|RuleBase:RU361166};	--	GO:0016021,integral component of membrane; GO:0008810,cellulase activity; GO:0071555,cell wall organization; GO:0030245,cellulose catabolic process; GO:0003674,molecular_function; GO:0003824,catalytic activity; GO:0004553,hydrolase activity, hydrolyzing O-glycosyl compounds; GO:0016787,hydrolase activity; GO:0016798,hydrolase activity, acting on glycosyl bonds; GO:0008150,biological_process; GO:0…	PF00759.22:Glycosyl hydrolase family 9	--	--	--
novel.2784	TRUE	TRUE	FALSE	0.8702	1.1507	1.0204	28.119	26.109	30.9241	44.9584	46.7157	62.1805	1.01377	28.384	51.2849	0.11461	1.97467	7.73771	5.98365	9.94188e-139	1.78626e-137	0.859529	5.55805e-13	6.09156e-12	5.12778	9.51316e-107	1.28186e-105	Un	24325111	24325916	.	--	--	K01179 endoglucanase [EC:3.2.1.4] | (RefSeq) endoglucanase 12 (A)	ko00500: Starch and sucrose metabolism; ko01100: Metabolic pathways	Endoglucanase 12 [Vitis vinifera]	GUN12_ORYSJ RecName: Full=Endoglucanase 12; EC=3.2.1.4; AltName: Full=Endo-1,4-beta glucanase 12; AltName: Full=OsGLU3;	F6GYZ5_VITVI SubName: Full=Uncharacterized protein {ECO:0000313|EMBL:CCB45181.1};	--	GO:0016021,integral component of membrane; GO:0008810,cellulase activity; GO:0071555,cell wall organization; GO:0030245,cellulose catabolic process; GO:0003674,molecular_function; GO:0003824,catalytic activity; GO:0004553,hydrolase activity, hydrolyzing O-glycosyl compounds; GO:0016787,hydrolase activity; GO:0016798,hydrolase activity, acting on glycosyl bonds; GO:0008150,biological_process; GO:0…	--	--	--	--
novel.2796	TRUE	TRUE	FALSE	1.5244	0.8936	1.3248	0.0655	0.106	0.08	0	0.0363	0	1.2476	0.0838333	0.0121	0.263245	0.0167548	0.017112	-5.90013	6.15903e-06	1.13166e-05	#N/A	#N/A	#N/A	-3.57567	9.66121e-07	1.92529e-06	Un	24450910	24451895	.	--	--	K09286 EREBP-like factor | (RefSeq) ethylene-responsive transcription factor TINY-like (A)	--	Ethylene-responsive transcription factor ERF034 [Vitis vinifera]	ERF39_ARATH RecName: Full=Ethylene-responsive transcription factor ERF039;	A0A438ES84_VITVI SubName: Full=Ethylene-responsive transcription factor ERF034 {ECO:0000313|EMBL:RVW50570.1};	--	GO:0005634,nucleus; GO:0003700,DNA-binding transcription factor activity; GO:0000976,transcription cis-regulatory region binding; GO:0009873,ethylene-activated signaling pathway; GO:0003674,molecular_function; GO:0140110,transcription regulator activity; GO:0001067,transcription regulatory region nucleic acid binding; GO:0003676,nucleic acid binding; GO:0003677,DNA binding; GO:0003690,double-stra…	PF00847.23:AP2 domain	AP2/ERF-ERF	TF	AP2/ERF->AP2/ERF-ERF
novel.2797	FALSE	TRUE	FALSE	2.8974	3.3896	2.6813	0.5446	1.3712	0.6969	0.041	0.23	0.3383	2.98943	0.8709	0.2031	0.296395	0.359188	0.122854	-3.541	1.14774e-13	3.31708e-13	#N/A	#N/A	#N/A	-1.45776	8.41471e-06	1.57017e-05	Un	24758375	24760753	+	--	--	K23232 8-hydroxygeraniol dehydrogenase [EC:1.1.1.324] | (RefSeq) probable mannitol dehydrogenase (A)	ko00902: Monoterpenoid biosynthesis; ko01100: Metabolic pathways; ko01110: Biosynthesis of secondary metabolites	PREDICTED: probable mannitol dehydrogenase [Vitis vinifera]	MTDH_FRAAN RecName: Full=Probable mannitol dehydrogenase; EC=1.1.1.255; AltName: Full=NAD-dependent mannitol dehydrogenase;	D7TRR8_VITVI RecName: Full=PKS_ER domain-containing protein {ECO:0000259|SMART:SM00829};	Alcohol dehydrogenase, class V	GO:0046029,mannitol dehydrogenase activity; GO:0008270,zinc ion binding; GO:0071704,organic substance metabolic process; GO:0003674,molecular_function; GO:0003824,catalytic activity; GO:0016491,oxidoreductase activity; GO:0016614,oxidoreductase activity, acting on CH-OH group of donors; GO:0016616,oxidoreductase activity, acting on the CH-OH group of donors, NAD or NADP as acceptor; GO:0031320,he…	PF08240.15:Alcohol dehydrogenase GroES-like domain	--	--	--
novel.2799	TRUE	TRUE	FALSE	9.6044	9.7367	12.6871	92.273	92.1187	96.7132	162.642	166.067	156.142	10.6761	93.7016	161.617	1.42304	2.13043	4.11629	4.248	0	0	0.794382	1.97598e-41	8.83701e-40	3.45835	0	0	Un	24788028	24791974	+	--	--	K23232 8-hydroxygeraniol dehydrogenase [EC:1.1.1.324] | (RefSeq) probable mannitol dehydrogenase (A)	ko00902: Monoterpenoid biosynthesis; ko01100: Metabolic pathways; ko01110: Biosynthesis of secondary metabolites	PREDICTED: probable mannitol dehydrogenase [Vitis vinifera]	MTDH_FRAAN RecName: Full=Probable mannitol dehydrogenase; EC=1.1.1.255; AltName: Full=NAD-dependent mannitol dehydrogenase;	D7TRS2_VITVI RecName: Full=PKS_ER domain-containing protein {ECO:0000259|SMART:SM00829};	Alcohol dehydrogenase, class V	GO:0046029,mannitol dehydrogenase activity; GO:0008270,zinc ion binding; GO:0071704,organic substance metabolic process; GO:0003674,molecular_function; GO:0003824,catalytic activity; GO:0016491,oxidoreductase activity; GO:0016614,oxidoreductase activity, acting on CH-OH group of donors; GO:0016616,oxidoreductase activity, acting on the CH-OH group of donors, NAD or NADP as acceptor; GO:0031320,he…	PF08240.15:Alcohol dehydrogenase GroES-like domain	--	--	--
novel.2802	TRUE	TRUE	FALSE	0.1318	0.122	0.1273	3.8232	2.5672	2.6984	4.1636	2.9198	2.0781	0.127033	3.0296	3.05383	0.00400527	0.56371	0.856661	4.91447	5.46624e-07	1.07971e-06	0.0142021	0.971902	0.982574	4.90393	2.44698e-07	5.08521e-07	Un	24831352	24831731	-	--	--	K04733 interleukin-1 receptor-associated kinase 4 [EC:2.7.11.1] | (RefSeq) G-type lectin S-receptor-like serine/threonine-protein kinase RKS1 (A)	--	PREDICTED: G-type lectin S-receptor-like serine/threonine-protein kinase SD1-13 [Vitis vinifera]	Y1130_ARATH RecName: Full=G-type lectin S-receptor-like serine/threonine-protein kinase At1g11300; EC=2.7.11.1; Flags: Precursor;	A0A438BSI7_VITVI SubName: Full=G-type lectin S-receptor-like serine/threonine-protein kinase {ECO:0000313|EMBL:RVW13830.1};	--	GO:0016021,integral component of membrane; GO:0005886,plasma membrane; GO:0005524,ATP binding; GO:0005516,calmodulin binding; GO:0030246,carbohydrate binding; GO:0106310,protein serine kinase activity; GO:0004674,protein serine/threonine kinase activity; GO:0031625,ubiquitin protein ligase binding; GO:0006468,protein phosphorylation; GO:0048544,recognition of pollen; GO:0000166,nucleotide binding…	PF11883.11:Domain of unknown function (DUF3403)	--	--	--
novel.2803	TRUE	TRUE	FALSE	10.0649	8.4881	9.0711	0.5765	0.7777	0.1761	0.4557	0	0.235	9.20803	0.5101	0.230233	0.650967	0.25005	0.186069	-5.1638	2.79308e-08	6.03542e-08	#N/A	#N/A	#N/A	-3.81897	1.1684e-10	2.95698e-10	Un	24906722	24906945	.	--	--	--	--	--	--	--	--	--	--	--	--	--
novel.2808	FALSE	TRUE	FALSE	0	0	0.1043	0.6958	0.3754	0.34	0.9166	1.0542	1.0968	0.0347667	0.4704	1.02253	0.0491675	0.160036	0.0768986	5.21052	4.96308e-08	1.05616e-07	1.11808	0.00881011	0.0226813	#N/A	#N/A	#N/A	Un	24847986	24849526	+	--	--	K13420 LRR receptor-like serine/threonine-protein kinase FLS2 [EC:2.7.11.1] | (RefSeq) LRR receptor-like serine/threonine-protein kinase FLS2 (A)	ko04016: MAPK signaling pathway - plant; ko04626: Plant-pathogen interaction	PREDICTED: G-type lectin S-receptor-like serine/threonine-protein kinase At1g11300 [Vitis vinifera]	SD113_ARATH RecName: Full=G-type lectin S-receptor-like serine/threonine-protein kinase SD1-13; EC=2.7.11.1; AltName: Full=Calmodulin-binding receptor-like protein kinase 1; AltName: Full=Receptor-like protein kinase 2; AltName: Full=S-domain-1 (SD1) receptor kinase 13; Short=SD1-13; Flags: Precursor;	A0A438BSA2_VITVI RecName: Full=Receptor-like serine/threonine-protein kinase {ECO:0000256|PIRNR:PIRNR000641}; EC=2.7.11.1 {ECO:0000256|PIRNR:PIRNR000641};	--	GO:0005576,extracellular region; GO:0016021,integral component of membrane; GO:0005886,plasma membrane; GO:0005524,ATP binding; GO:0005516,calmodulin binding; GO:0030246,carbohydrate binding; GO:0004672,protein kinase activity; GO:0106310,protein serine kinase activity; GO:0004674,protein serine/threonine kinase activity; GO:0031625,ubiquitin protein ligase binding; GO:0071446,cellular response t…	PF01453.27:D-mannose binding lectin	--	--	--
novel.2810	FALSE	TRUE	FALSE	0	0	0.1164	1.554	0.8805	1.139	1.5968	1.5075	1.1403	0.0388	1.19117	1.41487	0.0548715	0.277419	0.197541	5.52094	1.32895e-06	2.55407e-06	0.255813	0.529954	0.646411	#N/A	#N/A	#N/A	Un	24855413	24856243	.	--	--	K13420 LRR receptor-like serine/threonine-protein kinase FLS2 [EC:2.7.11.1] | (RefSeq) LRR receptor-like serine/threonine-protein kinase FLS2 (A)	ko04016: MAPK signaling pathway - plant; ko04626: Plant-pathogen interaction	G-type lectin S-receptor-like serine/threonine-protein kinase [Vitis vinifera]	Y1130_ARATH RecName: Full=G-type lectin S-receptor-like serine/threonine-protein kinase At1g11300; EC=2.7.11.1; Flags: Precursor;	A0A438BSA2_VITVI RecName: Full=Receptor-like serine/threonine-protein kinase {ECO:0000256|PIRNR:PIRNR000641}; EC=2.7.11.1 {ECO:0000256|PIRNR:PIRNR000641};	--	GO:0016021,integral component of membrane; GO:0005886,plasma membrane; GO:0005524,ATP binding; GO:0005516,calmodulin binding; GO:0030246,carbohydrate binding; GO:0106310,protein serine kinase activity; GO:0004674,protein serine/threonine kinase activity; GO:0031625,ubiquitin protein ligase binding; GO:0006468,protein phosphorylation; GO:0048544,recognition of pollen; GO:0000166,nucleotide binding…	PF01453.27:D-mannose binding lectin	--	--	--
novel.2814	TRUE	TRUE	FALSE	25.7051	24.7583	24.4239	2.5159	4.0642	3.6078	2.0751	2.5293	3.0323	24.9624	3.39597	2.54557	0.542599	0.649596	0.390945	-2.96788	4.99026e-123	7.86193e-122	-0.406762	0.0500349	0.10069	-2.55883	9.25858e-97	1.13688e-95	Un	24907297	24915738	+	--	--	--	--	PREDICTED: protein MID1-COMPLEMENTING ACTIVITY 1 [Vitis vinifera]	MCAC1_ARATH RecName: Full=Protein MID1-COMPLEMENTING ACTIVITY 1;	F6H5I8_VITVI RecName: Full=MCAfunc domain-containing protein {ECO:0000259|Pfam:PF19584};	--	GO:0005887,integral component of plasma membrane; GO:0005262,calcium channel activity; GO:0006816,calcium ion transport; GO:0033500,carbohydrate homeostasis; GO:0007166,cell surface receptor signaling pathway; GO:0071260,cellular response to mechanical stimulus; GO:0007231,osmosensory signaling pathway; GO:0003674,molecular_function; GO:0005215,transporter activity; GO:0005216,ion channel activit…	PF19584.2:MCAfunc domain	--	--	--
novel.2817	FALSE	TRUE	FALSE	3.6597	4.5794	3.6485	10.3613	10.8281	9.7095	18.7787	19.6086	19.37	3.96253	10.2996	19.2524	0.436215	0.458744	0.348855	2.60745	8.68306e-144	1.62121e-142	0.910498	3.55163e-32	1.13035e-30	1.70148	2.19333e-55	1.64622e-54	Un	25182995	25187550	+	--	--	K04733 interleukin-1 receptor-associated kinase 4 [EC:2.7.11.1] | (RefSeq) G-type lectin S-receptor-like serine/threonine-protein kinase RKS1 (A)	--	PREDICTED: G-type lectin S-receptor-like serine/threonine-protein kinase B120 isoform X2 [Vitis vinifera]	B120_ARATH RecName: Full=G-type lectin S-receptor-like serine/threonine-protein kinase B120; EC=2.7.11.1; Flags: Precursor;	A0A438BSC6_VITVI RecName: Full=Non-specific serine/threonine protein kinase {ECO:0000256|ARBA:ARBA00012513}; EC=2.7.11.1 {ECO:0000256|ARBA:ARBA00012513};	--	GO:0016021,integral component of membrane; GO:0005886,plasma membrane; GO:0005524,ATP binding; GO:0005516,calmodulin binding; GO:0030246,carbohydrate binding; GO:0106310,protein serine kinase activity; GO:0004674,protein serine/threonine kinase activity; GO:0031625,ubiquitin protein ligase binding; GO:0045087,innate immune response; GO:0006468,protein phosphorylation; GO:0048544,recognition of po…	PF07714.20:Protein tyrosine and serine/threonine kinase	--	--	--
novel.2823	TRUE	TRUE	FALSE	1.2418	1.7836	1.0337	0	0	0	0	0.0306	0	1.35303	0	0.0102	0.316088	0	0.014425	-6.26328	9.9244e-07	1.92461e-06	#N/A	#N/A	#N/A	-7.60065	1.88286e-09	4.47061e-09	Un	25357331	25359050	+	--	--	K17098 annexin D | (RefSeq) annexin D7 (A)	--	PREDICTED: annexin D7 [Vitis vinifera]	ANXD7_ARATH RecName: Full=Annexin D7; AltName: Full=AnnAt7;	A0A438KRF6_VITVI SubName: Full=Annexin D7 {ECO:0000313|EMBL:RVX23787.1};	Annexin	GO:0005509,calcium ion binding; GO:0005544,calcium-dependent phospholipid binding; GO:0009409,response to cold; GO:0009408,response to heat; GO:0009651,response to salt stress; GO:0009414,response to water deprivation; GO:0003674,molecular_function; GO:0005488,binding; GO:0043167,ion binding; GO:0043169,cation binding; GO:0046872,metal ion binding; GO:0005543,phospholipid binding; GO:0008289,lipi…	PF00191.23:Annexin	--	--	--
novel.2831	TRUE	TRUE	FALSE	125.474	129.429	138.617	14.9308	15.5504	12.7004	25.2921	24.67	26.0885	131.173	14.3939	25.3502	5.50575	1.22389	0.580556	-2.04542	3.03882e-174	7.00472e-173	0.822353	1.27698e-16	1.81411e-15	-2.86127	0	0	Un	25598853	25602148	+	--	--	K21102 anthocyanidin reductase [(2S)-flavan-3-ol-forming] [EC:1.3.1.112] | (RefSeq) anthocyanidin reductase ((2S)-flavan-3-ol-forming) (A)	--	RecName: Full=Anthocyanidin reductase ((2S)-flavan-3-ol-forming); Short=VvANR [Vitis vinifera]	ANRPN_VITVI RecName: Full=Anthocyanidin reductase ((2S)-flavan-3-ol-forming) {ECO:0000250|UniProtKB:Q5FB34}; Short=VvANR {ECO:0000250|UniProtKB:Q5FB34}; EC=1.3.1.112 {ECO:0000250|UniProtKB:Q5FB34};	H9TZS7_9ROSI SubName: Full=Putative anthocyanidin reductase {ECO:0000313|EMBL:AFG28175.1};	Flavonol reductase/cinnamoyl-CoA reductase	GO:0033729,anthocyanidin reductase activity; GO:0016616,oxidoreductase activity, acting on the CH-OH group of donors, NAD or NADP as acceptor; GO:0009813,flavonoid biosynthetic process; GO:0003674,molecular_function; GO:0003824,catalytic activity; GO:0016491,oxidoreductase activity; GO:0016627,oxidoreductase activity, acting on the CH-CH group of donors; GO:0016628,oxidoreductase activity, acting…	PF01370.24:NAD dependent epimerase/dehydratase family	--	--	--
novel.2837	FALSE	TRUE	FALSE	586.07	544.313	309.942	1105.58	623.125	609.162	1156.97	1931.33	3078.94	480.108	779.289	2055.75	121.527	230.793	789.559	2.42907	2.61278e-07	5.2751e-07	1.41045	0.00431731	0.0121821	1.02276	0.00938857	0.0132472	Un	25828418	25828695	.	--	--	--	--	hypothetical protein G2W53_039997 [Senna tora]	--	A0A834SQW3_9FABA SubName: Full=Uncharacterized protein {ECO:0000313|EMBL:KAF7807836.1};	--	--	--	--	--	--
novel.2838	TRUE	TRUE	FALSE	0.5587	1.0344	1.3489	7.0811	9.1959	8.65	8.8224	7.1184	6.9475	0.980667	8.309	7.62943	0.324828	0.896402	0.846435	3.28013	8.79095e-19	3.08281e-18	-0.116765	0.581422	0.691314	3.40041	8.00531e-23	3.17447e-22	Un	25845442	25846456	+	--	--	K24104 GPN-loop GTPase | (RefSeq) LOW QUALITY PROTEIN: uncharacterized protein LOC104799061 (A)	--	PREDICTED: cysteine-rich receptor-like protein kinase 10 [Vitis vinifera]	CRK10_ARATH RecName: Full=Cysteine-rich receptor-like protein kinase 10; Short=Cysteine-rich RLK10; EC=2.7.11.-; AltName: Full=Receptor-like protein kinase 4; Flags: Precursor;	F6HWQ6_VITVI SubName: Full=Uncharacterized protein {ECO:0000313|EMBL:CCB59120.1};	--	GO:0005829,cytosol; GO:0016021,integral component of membrane; GO:0005886,plasma membrane; GO:0005524,ATP binding; GO:0106310,protein serine kinase activity; GO:0004674,protein serine/threonine kinase activity; GO:0042742,defense response to bacterium; GO:0006468,protein phosphorylation; GO:0000166,nucleotide binding; GO:0003674,molecular_function; GO:0005488,binding; GO:0017076,purine nucleotide…	PF07714.20:Protein tyrosine and serine/threonine kinase	--	--	--
novel.2842	FALSE	TRUE	FALSE	3.0584	3.2586	3.2083	7.0184	7.2987	7.6555	19.3883	17.385	19.2359	3.1751	7.3242	18.6697	0.085036	0.260719	0.910572	2.88128	9.75708e-139	1.75471e-137	1.3568	9.24665e-47	5.07034e-45	1.52938	3.19969e-32	1.57962e-31	Un	26044844	26050016	+	--	--	K04733 interleukin-1 receptor-associated kinase 4 [EC:2.7.11.1] | (RefSeq) G-type lectin S-receptor-like serine/threonine-protein kinase RKS1 (A)	--	PREDICTED: putative serine/threonine-protein kinase [Vitis vinifera]	CRPK1_ARATH RecName: Full=Cold-responsive protein kinase 1 {ECO:0000303|PubMed:28344081}; EC=2.7.11.1 {ECO:0000255|PROSITE-ProRule:PRU00159, ECO:0000269|PubMed:28344081};	D7TYW0_VITVI RecName: Full=Protein kinase domain-containing protein {ECO:0000259|PROSITE:PS50011};	Serine/threonine protein kinase	GO:0005634,nucleus; GO:0005886,plasma membrane; GO:0005524,ATP binding; GO:0106310,protein serine kinase activity; GO:0004674,protein serine/threonine kinase activity; GO:0046777,protein autophosphorylation; GO:0009409,response to cold; GO:0050826,response to freezing; GO:0009625,response to insect; GO:0002237,response to molecule of bacterial origin; GO:0000166,nucleotide binding; GO:0003674,mol…	PF07714.20:Protein tyrosine and serine/threonine kinase	--	--	--
novel.2848	FALSE	TRUE	FALSE	39.7283	42.5248	41.2926	9.0486	10.0372	8.2034	4.9343	5.8022	5.3467	41.1819	9.0964	5.36107	1.14435	0.749408	0.354464	-2.60567	1.20616e-98	1.54835e-97	-0.750031	4.19611e-06	2.11997e-05	-1.85272	2.86722e-75	2.83767e-74	Un	26090164	26092451	-	--	--	K08726 soluble epoxide hydrolase / lipid-phosphate phosphatase [EC:3.3.2.10 3.1.3.76] | (RefSeq) uncharacterized protein LOC111482470 isoform X1 (A)	ko00590: Arachidonic acid metabolism; ko01100: Metabolic pathways; ko04146: Peroxisome	PREDICTED: bifunctional epoxide hydrolase 2 [Vitis vinifera]	--	D7TYW6_VITVI RecName: Full=AB hydrolase-1 domain-containing protein {ECO:0000259|Pfam:PF00561};	Soluble epoxide hydrolase	GO:0016787,hydrolase activity; GO:0003674,molecular_function; GO:0003824,catalytic activity	PF00561.23:alpha/beta hydrolase fold	--	--	--
novel.2851	TRUE	TRUE	FALSE	0.5648	0.6765	1.0908	0.1499	0.0231	0	0	0	0	0.777367	0.0576667	0	0.226274	0.0658971	0	-6.79326	2.59359e-07	5.23802e-07	#N/A	#N/A	#N/A	-3.35685	1.01426e-05	1.88029e-05	Un	26107555	26109062	.	--	--	K01988 lactosylceramide 4-alpha-galactosyltransferase [EC:2.4.1.228] | (RefSeq) uncharacterized LOC104878362 (A)	ko00601: Glycosphingolipid biosynthesis - lacto and neolacto series; ko00603: Glycosphingolipid biosynthesis - globo and isoglobo series; ko01100: Metabolic pathways	PREDICTED: uncharacterized protein LOC104878362 [Vitis vinifera]	Y4990_ARATH RecName: Full=Uncharacterized protein At4g19900;	D7U6X4_VITVI RecName: Full=Gb3_synth domain-containing protein {ECO:0000259|Pfam:PF04572};	Alpha-1,4-N-acetylglucosaminyltransferase	--	PF04488.18:Glycosyltransferase sugar-binding region containing DXD motif	--	--	--
novel.2852	TRUE	TRUE	FALSE	8.7082	9.4563	10.8117	87.8419	88.6358	94.0993	157.221	161.938	165.063	9.65873	90.1923	161.407	0.870598	2.78159	3.22358	4.39	0	0	0.847243	2.47243e-45	1.27456e-43	3.54721	0	0	Un	26141082	26143432	-	--	--	K23232 8-hydroxygeraniol dehydrogenase [EC:1.1.1.324] | (RefSeq) probable mannitol dehydrogenase (A)	ko00902: Monoterpenoid biosynthesis; ko01100: Metabolic pathways; ko01110: Biosynthesis of secondary metabolites	PREDICTED: probable mannitol dehydrogenase [Vitis vinifera]	MTDH_FRAAN RecName: Full=Probable mannitol dehydrogenase; EC=1.1.1.255; AltName: Full=NAD-dependent mannitol dehydrogenase;	D7TRT6_VITVI RecName: Full=PKS_ER domain-containing protein {ECO:0000259|SMART:SM00829};	Alcohol dehydrogenase, class V	GO:0046029,mannitol dehydrogenase activity; GO:0008270,zinc ion binding; GO:0071704,organic substance metabolic process; GO:0003674,molecular_function; GO:0003824,catalytic activity; GO:0016491,oxidoreductase activity; GO:0016614,oxidoreductase activity, acting on CH-OH group of donors; GO:0016616,oxidoreductase activity, acting on the CH-OH group of donors, NAD or NADP as acceptor; GO:0031320,he…	PF08240.15:Alcohol dehydrogenase GroES-like domain	--	--	--
novel.2853	FALSE	TRUE	FALSE	20.0627	18.3975	17.6778	3.828	4.4428	5.4113	1.4462	1.4146	1.0992	18.7127	4.5607	1.32	0.998811	0.651734	0.156661	-3.48737	1.23027e-79	1.29501e-78	-1.77324	3.08635e-13	3.46646e-12	-1.71773	9.57372e-37	5.18308e-36	Un	26168824	26171288	-	--	--	K23232 8-hydroxygeraniol dehydrogenase [EC:1.1.1.324] | (RefSeq) probable mannitol dehydrogenase (A)	ko00902: Monoterpenoid biosynthesis; ko01100: Metabolic pathways; ko01110: Biosynthesis of secondary metabolites	PREDICTED: probable mannitol dehydrogenase [Vitis vinifera]	MTDH_FRAAN RecName: Full=Probable mannitol dehydrogenase; EC=1.1.1.255; AltName: Full=NAD-dependent mannitol dehydrogenase;	D7TRU0_VITVI RecName: Full=PKS_ER domain-containing protein {ECO:0000259|SMART:SM00829};	Alcohol dehydrogenase, class V	GO:0046029,mannitol dehydrogenase activity; GO:0008270,zinc ion binding; GO:0071704,organic substance metabolic process; GO:0003674,molecular_function; GO:0003824,catalytic activity; GO:0016491,oxidoreductase activity; GO:0016614,oxidoreductase activity, acting on CH-OH group of donors; GO:0016616,oxidoreductase activity, acting on the CH-OH group of donors, NAD or NADP as acceptor; GO:0031320,he…	PF08240.15:Alcohol dehydrogenase GroES-like domain	--	--	--
novel.2856	TRUE	TRUE	FALSE	1.8009	1.4959	1.6498	0.0298	0.0642	0.0727	0	0.132	0	1.64887	0.0555667	0.044	0.124517	0.0185473	0.0622254	-4.61823	1.13928e-07	2.36684e-07	#N/A	#N/A	#N/A	-4.59757	1.50206e-09	3.58863e-09	Un	26275283	26276367	.	--	--	--	--	--	--	--	--	--	--	--	--	--
novel.2857	TRUE	TRUE	FALSE	8.4195	9.9907	9.501	0.4574	0.3915	0.7899	0.5236	0.4546	0.4886	9.30373	0.546267	0.488933	0.656431	0.174363	0.0281701	-3.93199	1.1544e-65	1.01365e-64	-0.152047	0.719105	0.801032	-3.78759	3.48005e-74	3.40127e-73	Un	26256790	26264419	-	--	--	no KO assigned | (RefSeq) receptor-like protein kinase HSL1 (A)	--	PREDICTED: LRR receptor-like serine/threonine-protein kinase HSL2 [Vitis vinifera]	HSL2_ARATH RecName: Full=LRR receptor-like serine/threonine-protein kinase HSL2; EC=2.7.11.1; AltName: Full=Protein HAESA-LIKE2; Flags: Precursor;	A0A438C4S0_VITVI SubName: Full=LRR receptor-like serine/threonine-protein kinase HSL2 {ECO:0000313|EMBL:RVW17916.1};	--	GO:0016021,integral component of membrane; GO:0005886,plasma membrane; GO:0005524,ATP binding; GO:0106310,protein serine kinase activity; GO:0004674,protein serine/threonine kinase activity; GO:0050829,defense response to Gram-negative bacterium; GO:0010102,lateral root morphogenesis; GO:0060866,leaf abscission; GO:0006468,protein phosphorylation; GO:0010468,regulation of gene expression; GO:0000…	PF00069.28:Protein kinase domain	--	--	--
novel.2858	TRUE	TRUE	FALSE	8.0582	8.0533	6.5972	0.2258	0.7309	0.3218	0.119	0.6674	0.4295	7.56957	0.426167	0.4053	0.68757	0.219014	0.224536	-3.81361	8.98489e-23	3.56237e-22	#N/A	#N/A	#N/A	-3.8303	4.19754e-28	1.90672e-27	Un	26259886	26266489	+	--	--	K08286 protein-serine/threonine kinase [EC:2.7.11.-] | (RefSeq) receptor-like protein kinase 5 (A)	--	PREDICTED: LRR receptor-like serine/threonine-protein kinase HSL2 [Vitis vinifera]	HSL2_ARATH RecName: Full=LRR receptor-like serine/threonine-protein kinase HSL2; EC=2.7.11.1; AltName: Full=Protein HAESA-LIKE2; Flags: Precursor;	A0A438C4S0_VITVI SubName: Full=LRR receptor-like serine/threonine-protein kinase HSL2 {ECO:0000313|EMBL:RVW17916.1};	--	GO:0016021,integral component of membrane; GO:0005886,plasma membrane; GO:0005524,ATP binding; GO:0106310,protein serine kinase activity; GO:0004674,protein serine/threonine kinase activity; GO:0050829,defense response to Gram-negative bacterium; GO:0010102,lateral root morphogenesis; GO:0060866,leaf abscission; GO:0006468,protein phosphorylation; GO:0010468,regulation of gene expression; GO:0000…	PF08263.15:Leucine rich repeat N-terminal domain	--	--	--
novel.2864	TRUE	TRUE	FALSE	4.1474	2.9176	6.7283	0.6414	0.2307	0.1306	0.169	0.237	0.3486	4.59777	0.334233	0.251533	1.58797	0.221011	0.0740381	-3.87707	3.50655e-06	6.55091e-06	#N/A	#N/A	#N/A	-3.41344	8.64055e-07	1.72829e-06	Un	26335213	26353128	+	--	--	--	--	uncharacterized protein LOC117923181 [Vitis riparia]	Y1661_ARATH RecName: Full=Putative G-type lectin S-receptor-like serine/threonine-protein kinase At1g61610; EC=2.7.11.1; Flags: Precursor;	A0A438C111_VITVI SubName: Full=G-type lectin S-receptor-like serine/threonine-protein kinase {ECO:0000313|EMBL:RVW16626.1};	--	GO:0016021,integral component of membrane; GO:0005886,plasma membrane; GO:0005524,ATP binding; GO:0005516,calmodulin binding; GO:0030246,carbohydrate binding; GO:0106310,protein serine kinase activity; GO:0004674,protein serine/threonine kinase activity; GO:0031625,ubiquitin protein ligase binding; GO:0045087,innate immune response; GO:0006468,protein phosphorylation; GO:0048544,recognition of po…	--	--	--	--
novel.2865	TRUE	TRUE	FALSE	3.5248	2.7701	3.9603	0.3	0.3854	0.5933	0.3162	0.3801	0.2795	3.4184	0.426233	0.325267	0.491687	0.123171	0.0415672	-3.04642	1.81681e-23	7.32836e-23	#N/A	#N/A	#N/A	-2.69685	1.88327e-23	7.58951e-23	Un	26336203	26376474	+	--	--	K04733 interleukin-1 receptor-associated kinase 4 [EC:2.7.11.1] | (RefSeq) G-type lectin S-receptor-like serine/threonine-protein kinase RKS1 (A)	--	PREDICTED: G-type lectin S-receptor-like serine/threonine-protein kinase RKS1 [Vitis vinifera]	Y1141_ARATH RecName: Full=G-type lectin S-receptor-like serine/threonine-protein kinase At1g11410; EC=2.7.11.1; Flags: Precursor;	F6I1Y7_VITVI RecName: Full=Non-specific serine/threonine protein kinase {ECO:0000256|ARBA:ARBA00012513}; EC=2.7.11.1 {ECO:0000256|ARBA:ARBA00012513};	--	GO:0016021,integral component of membrane; GO:0005886,plasma membrane; GO:0005524,ATP binding; GO:0005516,calmodulin binding; GO:0030246,carbohydrate binding; GO:0106310,protein serine kinase activity; GO:0004674,protein serine/threonine kinase activity; GO:0031625,ubiquitin protein ligase binding; GO:0006468,protein phosphorylation; GO:0048544,recognition of pollen; GO:0000166,nucleotide binding…	PF07714.20:Protein tyrosine and serine/threonine kinase	--	--	--
novel.2866	TRUE	TRUE	FALSE	4.3566	4.7442	4.5781	0.8257	0.3564	0.3026	0.1305	0.1831	0.1346	4.55963	0.4949	0.1494	0.158775	0.23494	0.0238882	-4.56886	7.34348e-08	1.54496e-07	#N/A	#N/A	#N/A	-2.85044	7.57262e-08	1.62744e-07	Un	26353640	26369699	+	--	--	--	--	unnamed protein product, partial [Vitis vinifera]	RKS1_ARATH RecName: Full=G-type lectin S-receptor-like serine/threonine-protein kinase RKS1; EC=2.7.11.1; AltName: Full=Receptor-like protein kinase 1; Flags: Precursor;	F6I1Y8_VITVI RecName: Full=Non-specific serine/threonine protein kinase {ECO:0000256|ARBA:ARBA00012513}; EC=2.7.11.1 {ECO:0000256|ARBA:ARBA00012513};	--	GO:0016021,integral component of membrane; GO:0005886,plasma membrane; GO:0005524,ATP binding; GO:0005516,calmodulin binding; GO:0030246,carbohydrate binding; GO:0106310,protein serine kinase activity; GO:0004674,protein serine/threonine kinase activity; GO:0031625,ubiquitin protein ligase binding; GO:0006468,protein phosphorylation; GO:0048544,recognition of pollen; GO:0000166,nucleotide binding…	PF00954.23:S-locus glycoprotein domain	--	--	--
novel.2868	TRUE	TRUE	TRUE	105.251	106.984	98.9898	18.0778	17.5581	19.2514	3.8328	3.4188	3.9535	103.742	18.2958	3.73503	3.43383	0.70826	0.228976	-4.47919	0	0	-2.2931	3.64425e-72	3.84949e-70	-2.17988	7.12171e-234	2.3396e-232	Un	26428134	26433880	+	--	--	K07407 alpha-galactosidase [EC:3.2.1.22] | (RefSeq) alpha-galactosidase (A)	ko00052: Galactose metabolism; ko00561: Glycerolipid metabolism; ko00600: Sphingolipid metabolism; ko00603: Glycosphingolipid biosynthesis - globo and isoglobo series; ko01100: Metabolic pathways	PREDICTED: alpha-galactosidase isoform X1 [Vitis vinifera]	AGAL2_ARATH RecName: Full=Alpha-galactosidase 2 {ECO:0000303|PubMed:15034167}; Short=AtAGAL2 {ECO:0000303|PubMed:15034167}; EC=3.2.1.22 {ECO:0000250|UniProtKB:Q9FXT4}; AltName: Full=Alpha-D-galactoside galactohydrolase 2 {ECO:0000305}; AltName: Full=Melibiase {ECO:0000305}; Flags: Precursor;	D7U6F9_VITVI RecName: Full=Alpha-galactosidase {ECO:0000256|ARBA:ARBA00012755, ECO:0000256|RuleBase:RU361168}; EC=3.2.1.22 {ECO:0000256|ARBA:ARBA00012755, ECO:0000256|RuleBase:RU361168}; AltName: Full=Melibiase {ECO:0000256|RuleBase:RU361168};	Alpha-D-galactosidase (melibiase)	GO:0048046,apoplast; GO:0009505,plant-type cell wall; GO:0099503,secretory vesicle; GO:0004557,alpha-galactosidase activity; GO:0052692,raffinose alpha-galactosidase activity; GO:0005975,carbohydrate metabolic process; GO:0071555,cell wall organization; GO:0009965,leaf morphogenesis; GO:0009911,positive regulation of flower development; GO:0009620,response to fungus; GO:0003674,molecular_function…	PF16499.8:Alpha galactosidase A	--	--	--
novel.2869	TRUE	TRUE	FALSE	8.4671	9.2519	10.0109	1.0114	0.9766	0.8453	1.7672	1.9474	1.1718	9.2433	0.944433	1.6288	0.630283	0.0715231	0.331416	-2.15828	1.14726e-22	4.53834e-22	0.801722	0.0189847	0.0439945	-2.96188	2.98804e-42	1.79875e-41	Un	26438097	26439475	+	--	--	K00521 ferric-chelate reductase [EC:1.16.1.7] | (RefSeq) ferric reduction oxidase 7, chloroplastic-like (A)	--	PREDICTED: NAC transcription factor 25 [Vitis vinifera]	NAC25_ARATH RecName: Full=NAC transcription factor 25; Short=AtNAC025;	A0A438JHT3_VITVI SubName: Full=NAC transcription factor 25 {ECO:0000313|EMBL:RVX08514.1};	--	GO:0005634,nucleus; GO:0003700,DNA-binding transcription factor activity; GO:0043565,sequence-specific DNA binding; GO:0009793,embryo development ending in seed dormancy; GO:0009831,plant-type cell wall modification involved in multidimensional cell growth; GO:0010628,positive regulation of gene expression; GO:0048731,system development; GO:0003674,molecular_function; GO:0140110,transcription reg…	PF02365.18:No apical meristem (NAM) protein	NAC	TF	NAC
novel.2872	TRUE	TRUE	FALSE	1.5605	1.4064	1.4672	0.1323	0.0571	0.194	0.0418	0.0293	0.2589	1.47803	0.1278	0.11	0.0633757	0.0559797	0.105412	-3.52911	2.5871e-07	5.22547e-07	#N/A	#N/A	#N/A	-3.22627	9.13115e-09	2.08093e-08	Un	26582385	26584717	+	--	--	K04708 3-dehydrosphinganine reductase [EC:1.1.1.102] | (RefSeq) 3-dehydrosphinganine reductase TSC10A-like (A)	ko00600: Sphingolipid metabolism; ko01100: Metabolic pathways	PREDICTED: 3-ketodihydrosphingosine reductase [Vitis vinifera]	KCR1_ARATH RecName: Full=Very-long-chain 3-oxoacyl-CoA reductase 1; EC=1.1.1.330; AltName: Full=Beta-ketoacyl reductase 1; Short=AtKCR1; AltName: Full=Protein GLOSSY 8; Short=gl8At;	F6HJH6_VITVI SubName: Full=Uncharacterized protein {ECO:0000313|EMBL:CCB52375.1};	17 beta-hydroxysteroid dehydrogenase type 3, HSD17B3	GO:0005783,endoplasmic reticulum; GO:0005789,endoplasmic reticulum membrane; GO:0016021,integral component of membrane; GO:0005739,mitochondrion; GO:0102339,3-oxo-arachidoyl-CoA reductase activity; GO:0102340,3-oxo-behenoyl-CoA reductase activity; GO:0102342,3-oxo-cerotoyl-CoA reductase activity; GO:0102341,3-oxo-lignoceroyl-CoA reductase activity; GO:0018454,acetoacetyl-CoA reductase activity; G…	PF00106.28:short chain dehydrogenase	--	--	--
novel.2879	TRUE	FALSE	TRUE	4.424	6.2754	5.2152	0.6664	0.8391	0.4523	3.6288	2.7911	3.6827	5.30487	0.6526	3.36753	0.758486	0.158212	0.408193	-0.338182	0.179704	0.211876	2.36109	3.36427e-11	3.14303e-10	-2.68958	2.14429e-16	6.93779e-16	Un	26962655	26963716	-	--	--	--	--	PREDICTED: EPIDERMAL PATTERNING FACTOR-like protein 2 [Vitis vinifera]	EPFL2_ARATH RecName: Full=EPIDERMAL PATTERNING FACTOR-like protein 2 {ECO:0000303|PubMed:19435754}; Short=EPF-like protein 2; Contains: RecName: Full=MEPFL2 {ECO:0000305}; Flags: Precursor;	A5AQ12_VITVI RecName: Full=Epidermal patterning factor-like protein {ECO:0000256|RuleBase:RU367102};	--	GO:0005576,extracellular region; GO:0010052,guard cell differentiation; GO:0010374,stomatal complex development; GO:0007275,multicellular organism development; GO:0008150,biological_process; GO:0009653,anatomical structure morphogenesis; GO:0009791,post-embryonic development; GO:0009888,tissue development; GO:0009987,cellular process; GO:0010016,shoot system morphogenesis; GO:0010103,stomatal com…	PF17181.7:Epidermal patterning factor proteins	--	--	--
novel.288	TRUE	TRUE	FALSE	2.4778	2.8898	3.1104	0	0	0.039	0	0.0354	0	2.826	0.013	0.0118	0.262169	0.0183848	0.0166877	-7.11596	7.96939e-09	1.78499e-08	#N/A	#N/A	#N/A	-7.49125	9.32396e-10	2.24903e-09	12	18274168	18297909	+	--	--	K16365 small glutamine-rich tetratricopeptide repeat-containing protein alpha | (RefSeq) small glutamine-rich tetratricopeptide repeat-containing protein (A)	--	PREDICTED: small glutamine-rich tetratricopeptide repeat-containing protein isoform X1 [Vitis vinifera]	--	A5B0Y6_VITVI SubName: Full=Uncharacterized protein {ECO:0000313|EMBL:CAN60815.1};	TPR repeat-containing protein	--	PF00515.31:Tetratricopeptide repeat	--	--	--
novel.2880	TRUE	TRUE	TRUE	238.303	228.827	252.342	22.4711	22.3848	23.7037	4.5837	5.3162	4.1825	239.824	22.8532	4.69413	9.65979	0.602425	0.469372	-5.32747	0	0	-2.26222	1.45428e-38	5.90562e-37	-3.06878	0	0	Un	26970490	26971068	.	--	--	K08235 xyloglucan:xyloglucosyl transferase [EC:2.4.1.207] | (RefSeq) probable xyloglucan endotransglucosylase/hydrolase protein 7 (A)	--	putative xyloglucan endotransglucosylase/hydrolase protein 7 [Vitis vinifera]	XTH7_ARATH RecName: Full=Probable xyloglucan endotransglucosylase/hydrolase protein 7; Short=At-XTH7; Short=XTH-7; EC=2.4.1.207; Flags: Precursor;	A0A438KRE7_VITVI RecName: Full=Xyloglucan endotransglucosylase/hydrolase {ECO:0000256|RuleBase:RU361120}; EC=2.4.1.207 {ECO:0000256|RuleBase:RU361120};	--	GO:0048046,apoplast; GO:0004553,hydrolase activity, hydrolyzing O-glycosyl compounds; GO:0030247,polysaccharide binding; GO:0016762,xyloglucan:xyloglucosyl transferase activity; GO:0042546,cell wall biogenesis; GO:0071555,cell wall organization; GO:0010411,xyloglucan metabolic process; GO:0003674,molecular_function; GO:0003824,catalytic activity; GO:0016787,hydrolase activity; GO:0016798,hydrolas…	PF06955.15:Xyloglucan endo-transglycosylase (XET) C-terminus	--	--	--
novel.2883	TRUE	TRUE	FALSE	0.111	0.2202	0.1378	5.5597	4.8749	4.2821	4.3137	4.7813	3.6829	0.156333	4.90557	4.2593	0.046467	0.522029	0.450067	5.08827	3.10098e-61	2.56016e-60	-0.191998	0.149912	0.247572	5.28589	1.68766e-71	1.59801e-70	Un	26996599	27057639	+	--	--	K03327 multidrug resistance protein, MATE family | (RefSeq) protein DETOXIFICATION 34-like (A)	--	PREDICTED: LEAF RUST 10 DISEASE-RESISTANCE LOCUS RECEPTOR-LIKE PROTEIN KINASE-like 2.2 [Vitis vinifera]	LRK10_WHEAT RecName: Full=Rust resistance kinase Lr10 {ECO:0000312|EMBL:AAC49629.1}; EC=2.7.11.1; AltName: Full=Probable receptor-like serine/threonine-protein kinase LRK10; Flags: Precursor;	A0A438GQM3_VITVI RecName: Full=Non-specific serine/threonine protein kinase {ECO:0000256|ARBA:ARBA00012513}; EC=2.7.11.1 {ECO:0000256|ARBA:ARBA00012513};	--	GO:0016021,integral component of membrane; GO:0005886,plasma membrane; GO:0005524,ATP binding; GO:0106310,protein serine kinase activity; GO:0004674,protein serine/threonine kinase activity; GO:0006468,protein phosphorylation; GO:0000166,nucleotide binding; GO:0003674,molecular_function; GO:0005488,binding; GO:0017076,purine nucleotide binding; GO:0030554,adenyl nucleotide binding; GO:0032553,rib…	PF00069.28:Protein kinase domain	--	--	--
novel.2887	TRUE	FALSE	FALSE	1.1731	1.0632	0.944	0	0.051	0.0192	0.1743	0.3492	0.7704	1.0601	0.0234	0.4313	0.0935554	0.0210314	0.250185	-0.981741	0.0285436	0.0376849	#N/A	#N/A	#N/A	-5.20271	1.64094e-10	4.12405e-10	Un	27094130	27101187	+	--	--	K25489 cholesterol 22-hydroxylase [EC:1.14.14.-] | (RefSeq) cytochrome P450 CYP72A219-like (A)	ko00996: Biosynthesis of various alkaloids	PREDICTED: cytochrome P450 CYP72A219 [Vitis vinifera]	C7A29_PANGI RecName: Full=Cytochrome P450 CYP72A219; EC=1.14.-.-; AltName: Full=Cytochrome P450 CYP72A129;	F6HRJ3_VITVI SubName: Full=Uncharacterized protein {ECO:0000313|EMBL:CCB57301.1};	Cytochrome P450 CYP4/CYP19/CYP26 subfamilies	GO:0016021,integral component of membrane; GO:0020037,heme binding; GO:0005506,iron ion binding; GO:0004497,monooxygenase activity; GO:0016705,oxidoreductase activity, acting on paired donors, with incorporation or reduction of molecular oxygen; GO:0003674,molecular_function; GO:0005488,binding; GO:0046906,tetrapyrrole binding; GO:0097159,organic cyclic compound binding; GO:1901363,heterocyclic c…	PF00067.25:Cytochrome P450	--	--	--
novel.2890	TRUE	TRUE	FALSE	32.3831	32.7651	33.463	3.0702	3.4944	4.1606	2.2751	1.7284	1.9556	32.8704	3.57507	1.98637	0.447111	0.448793	0.224247	-3.73741	1.32184e-140	2.41362e-139	-0.846947	0.000274114	0.0010207	-2.88454	7.77224e-133	1.29244e-131	Un	27152602	27155455	+	--	--	K17605 serine/threonine-protein phosphatase 2A activator | (RefSeq) serine/threonine-protein phosphatase 2A activator 2-like isoform X1 (A)	--	PREDICTED: F-box protein FBW2 [Vitis vinifera]	FBW2_ARATH RecName: Full=F-box protein FBW2; AltName: Full=SKP1-interacting partner 18;	D7TG22_VITVI SubName: Full=Uncharacterized protein {ECO:0000313|EMBL:CBI29445.3};	Leucine rich repeat proteins, some proteins contain F-box	GO:0005634,nucleus; GO:0019005,SCF ubiquitin ligase complex; GO:0010629,negative regulation of gene expression; GO:0010608,post-transcriptional regulation of gene expression; GO:0016567,protein ubiquitination; GO:0009737,response to abscisic acid; GO:0031146,SCF-dependent proteasomal ubiquitin-dependent protein catabolic process; GO:0006511,ubiquitin-dependent protein catabolic process; GO:000815…	PF12937.10:F-box-like	--	--	--
novel.2897	TRUE	TRUE	FALSE	5.2297	7.5515	6.1611	1.5502	1.0183	0.4117	0.4262	0.9714	0.7693	6.3141	0.9934	0.7223	0.954025	0.465124	0.225044	-2.7634	1.01477e-09	2.39858e-09	#N/A	#N/A	#N/A	-2.31869	5.48566e-09	1.26454e-08	Un	27250276	27250754	.	--	--	K10529 fatty acid alpha-dioxygenase [EC:1.13.11.92] | (RefSeq) alpha-dioxygenase 1-like (A)	ko00592: alpha-Linolenic acid metabolism; ko01110: Biosynthesis of secondary metabolites	PREDICTED: uncharacterized protein LOC109122139, partial [Vitis vinifera]	--	A0A6N2N335_SALVM SubName: Full=Uncharacterized protein {ECO:0000313|EMBL:VFU61228.1};	--	--	PF03080.18:Neprosin	--	--	--
novel.2900	TRUE	TRUE	FALSE	3.0113	3.6932	2.5444	34.0798	37.4585	34.9046	42.0645	39.7177	45.8414	3.08297	35.481	42.5412	0.471726	1.4383	2.52261	4.11075	1.97497e-215	5.91964e-214	0.268031	0.000820463	0.00276399	3.84629	1.00582e-209	2.89503e-208	Un	27290518	27293254	+	--	--	K16903 L-tryptophan---pyruvate aminotransferase [EC:2.6.1.99] | (RefSeq) L-tryptophan--pyruvate aminotransferase 1 (A)	ko00380: Tryptophan metabolism; ko01100: Metabolic pathways	PREDICTED: L-tryptophan--pyruvate aminotransferase 1 [Vitis vinifera]	TAA1_ARATH RecName: Full=L-tryptophan--pyruvate aminotransferase 1; EC=2.6.1.27; EC=2.6.1.99; AltName: Full=Protein CYTOKININ INDUCED ROOT CURLING 1; AltName: Full=Protein SHADE AVOIDANCE 3; AltName: Full=Protein TRANSPORT INHIBITOR RESPONSE 2; AltName: Full=Protein TRYPTOPHAN AMINOTRANSFERASE OF ARABIDOPSIS 1; AltName: Full=Protein WEAK ETHYLENE INSENSITIVE 8; AltName: Full=Tryptophan transamina…	D7SYZ4_VITVI RecName: Full=Alliinase_C domain-containing protein {ECO:0000259|Pfam:PF04864};	--	GO:0005737,cytoplasm; GO:0016846,carbon-sulfur lyase activity; GO:0004021,L-alanine:2-oxoglutarate aminotransferase activity; GO:0080100,L-glutamine:2-oxoglutarate aminotransferase activity; GO:0050048,L-leucine:2-oxoglutarate aminotransferase activity; GO:0080099,L-methionine:2-oxoglutarate aminotransferase activity; GO:0080130,L-phenylalanine:2-oxoglutarate aminotransferase activity; GO:0047312…	PF04864.16:Allinase	--	--	--
novel.2901	TRUE	TRUE	FALSE	0.2637	1.2204	1.5278	5.7206	4.5232	4.6357	3.7606	6.5304	6.2804	1.00397	4.95983	5.5238	0.538281	0.5399	1.25094	2.78522	1.04459e-10	2.60547e-10	0.169014	0.521846	0.639603	2.62175	3.34623e-11	8.70741e-11	Un	27320064	27320633	.	--	--	K02705 photosystem II CP43 chlorophyll apoprotein | (RefSeq) psbC, HebrCp028; photosystem II 44 kDa protein (A)	ko00195: Photosynthesis; ko01100: Metabolic pathways	hypothetical protein KY290_032425 [Solanum tuberosum]	PSBC_MANES RecName: Full=Photosystem II CP43 reaction center protein {ECO:0000255|HAMAP-Rule:MF_01496}; AltName: Full=PSII 43 kDa protein {ECO:0000255|HAMAP-Rule:MF_01496}; AltName: Full=Protein CP-43 {ECO:0000255|HAMAP-Rule:MF_01496}; Flags: Precursor;	A0A5Q0UW79_9FABA RecName: Full=Photosystem II CP43 reaction center protein {ECO:0000256|RuleBase:RU004533}; Flags: Fragment;	--	GO:0009535,chloroplast thylakoid membrane; GO:0016021,integral component of membrane; GO:0009523,photosystem II; GO:0016168,chlorophyll binding; GO:0045156,electron transporter, transferring electrons within the cyclic electron transport pathway of photosynthesis activity; GO:0046872,metal ion binding; GO:0009772,photosynthetic electron transport in photosystem II; GO:0003674,molecular_function; …	PF00421.22:Photosystem II protein	--	--	--
novel.2902	TRUE	TRUE	FALSE	0.141	0.1118	0.0972	0.7526	0.4901	0.5231	0.4103	0.5467	1.5446	0.116667	0.5886	0.833867	0.0182094	0.116745	0.50564	3.16102	4.47529e-08	9.55134e-08	0.497443	0.233358	0.350271	2.66507	2.06539e-07	4.31078e-07	Un	27321241	27323728	.	--	--	K03878 NADH-ubiquinone oxidoreductase chain 1 [EC:7.1.1.2] | (RefSeq) NADH-ubiquinone oxidoreductase chain 1-like (A)	ko00190: Oxidative phosphorylation; ko01100: Metabolic pathways	NADH-ubiquinone oxidoreductase chain 1-like [Triticum urartu]	NU1M_PETHY RecName: Full=NADH-ubiquinone oxidoreductase chain 1; EC=7.1.1.2; AltName: Full=NADH dehydrogenase subunit 1;	A0A3B6HSF3_WHEAT SubName: Full=Uncharacterized protein {ECO:0000313|EnsemblPlants:TraesCS4A02G069900.1.cds1};	NADH dehydrogenase subunit 1	GO:0016021,integral component of membrane; GO:0005743,mitochondrial inner membrane; GO:0070469,respirasome; GO:0008137,NADH dehydrogenase (ubiquinone) activity; GO:0003674,molecular_function; GO:0003824,catalytic activity; GO:0003954,NADH dehydrogenase activity; GO:0003955,NAD(P)H dehydrogenase (quinone) activity; GO:0005215,transporter activity; GO:0009055,electron transfer activity; GO:0015399,…	PF00146.24:NADH dehydrogenase	--	--	--
novel.2904	TRUE	TRUE	FALSE	0.7161	0.5523	0.5993	4.4913	4.8136	3.8142	2.6747	2.4555	2.0566	0.622567	4.37303	2.3956	0.0688652	0.416486	0.255868	2.275	4.22864e-16	1.3548e-15	-0.858842	5.04385e-07	2.92014e-06	3.14041	7.72533e-43	4.70315e-42	Un	27442506	27445544	-	--	--	K04733 interleukin-1 receptor-associated kinase 4 [EC:2.7.11.1] | (RefSeq) G-type lectin S-receptor-like serine/threonine-protein kinase RKS1 isoform X1 (A)	--	PREDICTED: putative cysteine-rich receptor-like protein kinase 23, partial [Vitis vinifera]	CRK25_ARATH RecName: Full=Cysteine-rich receptor-like protein kinase 25; Short=Cysteine-rich RLK25; EC=2.7.11.-; Flags: Precursor;	A0A438HRL7_VITVI SubName: Full=Cysteine-rich receptor-like protein kinase 25 {ECO:0000313|EMBL:RVW87104.1};	--	GO:0016021,integral component of membrane; GO:0005886,plasma membrane; GO:0005524,ATP binding; GO:0106310,protein serine kinase activity; GO:0004674,protein serine/threonine kinase activity; GO:0042742,defense response to bacterium; GO:0006468,protein phosphorylation; GO:0000166,nucleotide binding; GO:0003674,molecular_function; GO:0005488,binding; GO:0017076,purine nucleotide binding; GO:0030554…	PF07714.20:Protein tyrosine and serine/threonine kinase	--	--	--
novel.2906	TRUE	TRUE	FALSE	0.1637	0.0758	0.1186	1.1606	0.9393	0.7089	1.7513	0.9357	1.9785	0.119367	0.936267	1.55517	0.0358891	0.184418	0.447742	4.02943	2.88369e-10	7.02784e-10	0.71838	0.0540341	0.107382	3.30821	4.29501e-07	8.77747e-07	Un	27452016	27459373	-	--	--	K04733 interleukin-1 receptor-associated kinase 4 [EC:2.7.11.1] | (RefSeq) G-type lectin S-receptor-like serine/threonine-protein kinase RKS1 isoform X1 (A)	--	PREDICTED: cysteine-rich receptor-like protein kinase 10 [Vitis vinifera]	CRK25_ARATH RecName: Full=Cysteine-rich receptor-like protein kinase 25; Short=Cysteine-rich RLK25; EC=2.7.11.-; Flags: Precursor;	A0A438HRM9_VITVI SubName: Full=G-type lectin S-receptor-like serine/threonine-protein kinase {ECO:0000313|EMBL:RVW87099.1};	--	GO:0016021,integral component of membrane; GO:0005886,plasma membrane; GO:0005524,ATP binding; GO:0106310,protein serine kinase activity; GO:0004674,protein serine/threonine kinase activity; GO:0042742,defense response to bacterium; GO:0006468,protein phosphorylation; GO:0000166,nucleotide binding; GO:0003674,molecular_function; GO:0005488,binding; GO:0017076,purine nucleotide binding; GO:0030554…	PF01657.20:Salt stress response/antifungal	--	--	--
novel.2917	TRUE	TRUE	FALSE	183.788	171.251	203.343	10.0423	9.897	13.8388	6.0353	4.8305	3.451	186.127	11.2594	4.77227	13.2056	1.8249	1.05584	-4.95441	0	0	-1.22939	7.38035e-09	5.35503e-08	-3.72391	8.28863e-97	1.01977e-95	Un	27503803	27504724	+	--	--	--	--	PREDICTED: non-specific lipid-transfer protein-like [Vitis vinifera]	NLTP_PINTA RecName: Full=Non-specific lipid-transfer protein; Short=LTP; Flags: Precursor;	F6I7H9_VITVI RecName: Full=AAI domain-containing protein {ECO:0000259|SMART:SM00499};	--	GO:0008289,lipid binding; GO:0006869,lipid transport; GO:0003674,molecular_function; GO:0005488,binding; GO:0006810,transport; GO:0008150,biological_process; GO:0010876,lipid localization; GO:0033036,macromolecule localization; GO:0051179,localization; GO:0051234,establishment of localization; GO:0071702,organic substance transport	PF14368.9:Probable lipid transfer	--	--	--
novel.292	TRUE	TRUE	FALSE	3.8768	11.0415	5.1835	1.153	0.5185	0.5869	1.0633	0.6391	0	6.7006	0.7528	0.567467	3.11549	0.284359	0.437036	-3.21254	3.76766e-07	7.53888e-07	#N/A	#N/A	#N/A	-2.81244	7.82357e-08	1.68041e-07	12	18976405	18976838	-	--	--	--	--	putative disease resistance RPP13-like protein 1 [Vitis vinifera]	--	A0A438J6H1_VITVI SubName: Full=Putative disease resistance RPP13-like protein 1 {ECO:0000313|EMBL:RVX04553.1};	--	GO:0043531,ADP binding; GO:0006952,defense response; GO:0051707,response to other organism; GO:0000166,nucleotide binding; GO:0003674,molecular_function; GO:0005488,binding; GO:0017076,purine nucleotide binding; GO:0030554,adenyl nucleotide binding; GO:0032553,ribonucleotide binding; GO:0032555,purine ribonucleotide binding; GO:0032559,adenyl ribonucleotide binding; GO:0036094,small molecule bind…	--	--	--	--
novel.2922	TRUE	TRUE	FALSE	5.4429	6.3734	4.9393	1.2255	0.7753	1.2389	0.2004	0.3748	0.4823	5.5852	1.0799	0.3525	0.594053	0.215454	0.11616	-3.65309	4.07518e-16	1.30673e-15	#N/A	#N/A	#N/A	-2.04763	1.7863e-11	4.70482e-11	Un	27687473	27689396	-	--	--	K12309 beta-galactosidase [EC:3.2.1.23] | (RefSeq) beta-galactosidase 2 (A)	ko00052: Galactose metabolism; ko00511: Other glycan degradation; ko00531: Glycosaminoglycan degradation; ko00600: Sphingolipid metabolism; ko00604: Glycosphingolipid biosynthesis - ganglio series; ko01100: Metabolic pathways	unnamed protein product, partial [Vitis vinifera]	BGAL8_ARATH RecName: Full=Beta-galactosidase 8; Short=Lactase 8; EC=3.2.1.23; AltName: Full=Protein AR782; Flags: Precursor;	F6H859_VITVI RecName: Full=Beta-galactosidase {ECO:0000256|ARBA:ARBA00012756}; EC=3.2.1.23 {ECO:0000256|ARBA:ARBA00012756};	Beta-galactosidase	GO:0048046,apoplast; GO:0005773,vacuole; GO:0004565,beta-galactosidase activity; GO:0030246,carbohydrate binding; GO:0005975,carbohydrate metabolic process; GO:0003674,molecular_function; GO:0003824,catalytic activity; GO:0004553,hydrolase activity, hydrolyzing O-glycosyl compounds; GO:0015925,galactosidase activity; GO:0016787,hydrolase activity; GO:0016798,hydrolase activity, acting on glycosyl…	PF01301.22:Glycosyl hydrolases family 35	--	--	--
novel.2928	TRUE	TRUE	FALSE	2.0801	2.2554	2.7547	57.7144	59.5146	64.7944	100.137	108.861	86.4917	2.3634	60.6745	98.4966	0.285796	3.0045	9.20561	5.70951	4.48052e-282	1.95899e-280	0.708102	4.89065e-16	6.7044e-15	5.0059	1.56647e-227	4.99783e-226	Un	27752473	27753315	.	--	--	K01179 endoglucanase [EC:3.2.1.4] | (RefSeq) endoglucanase 12 (A)	ko00500: Starch and sucrose metabolism; ko01100: Metabolic pathways	Endoglucanase 12 [Vitis vinifera]	GUN12_ORYSJ RecName: Full=Endoglucanase 12; EC=3.2.1.4; AltName: Full=Endo-1,4-beta glucanase 12; AltName: Full=OsGLU3;	F6GYZ5_VITVI SubName: Full=Uncharacterized protein {ECO:0000313|EMBL:CCB45181.1};	--	GO:0016021,integral component of membrane; GO:0008810,cellulase activity; GO:0071555,cell wall organization; GO:0030245,cellulose catabolic process; GO:0003674,molecular_function; GO:0003824,catalytic activity; GO:0004553,hydrolase activity, hydrolyzing O-glycosyl compounds; GO:0016787,hydrolase activity; GO:0016798,hydrolase activity, acting on glycosyl bonds; GO:0008150,biological_process; GO:0…	--	--	--	--
novel.2929	TRUE	FALSE	FALSE	0.9068	1.8885	2.408	7.1582	4.8872	6.2458	4.8497	3.2391	6.9081	1.73443	6.09707	4.99897	0.62247	0.933078	1.50158	1.83819	0.00141491	0.00213897	-0.301985	0.448872	0.575179	2.13471	1.56851e-05	2.86434e-05	Un	27759238	27759539	-	--	--	K12373 hexosaminidase [EC:3.2.1.52] | (RefSeq) beta-hexosaminidase 3 (A)	ko00511: Other glycan degradation; ko00513: Various types of N-glycan biosynthesis; ko00520: Amino sugar and nucleotide sugar metabolism; ko00531: Glycosaminoglycan degradation; ko00600: Sphingolipid metabolism; ko00603: Glycosphingolipid biosynthesis - globo and isoglobo series; ko00604: Glycosphingolipid biosynthesis - ganglio series; ko01100: Metabolic pathways	unnamed protein product, partial [Vitis vinifera]	HEXO3_ARATH RecName: Full=Beta-hexosaminidase 3; EC=3.2.1.52; AltName: Full=Beta-GlcNAcase 3; AltName: Full=Beta-N-acetylhexosaminidase 3; AltName: Full=Beta-hexosaminidase 1; Short=AtHEX1; AltName: Full=N-acetyl-beta-glucosaminidase 3; Flags: Precursor;	D7TG06_VITVI RecName: Full=Beta-N-acetylhexosaminidase {ECO:0000256|ARBA:ARBA00012663}; EC=3.2.1.52 {ECO:0000256|ARBA:ARBA00012663};	Beta-N-acetylhexosaminidase	GO:0016020,membrane; GO:0005634,nucleus; GO:0005886,plasma membrane; GO:0004563,beta-N-acetylhexosaminidase activity; GO:0015929,hexosaminidase activity; GO:0102148,N-acetyl-beta-D-galactosaminidase activity; GO:0005975,carbohydrate metabolic process; GO:0030203,glycosaminoglycan metabolic process; GO:0003674,molecular_function; GO:0003824,catalytic activity; GO:0004553,hydrolase activity, hydrol…	PF00728.25:Glycosyl hydrolase family 20, catalytic domain	--	--	--
novel.2933	TRUE	FALSE	FALSE	0.6562	0.6866	1.0745	0.1655	0.1389	0.1572	0.2035	0.3261	0.1499	0.805767	0.153867	0.2265	0.190428	0.0111123	0.0737489	-1.4687	0.00630052	0.00893785	#N/A	#N/A	#N/A	-2.06442	7.13134e-05	0.000123331	Un	27807311	27811730	+	--	--	--	--	hypothetical protein CK203_000535 [Vitis vinifera]	REN1_ARATH RecName: Full=Rho GTPase-activating protein REN1; AltName: Full=Protein ROP1 ENHANCER 1; AltName: Full=Rho-type GTPase-activating protein REN1;	A0A438KRS3_VITVI RecName: Full=Lzipper-MIP1 domain-containing protein {ECO:0000259|Pfam:PF14389};	Rho-GTPase activating protein	GO:0045177,apical part of cell; GO:0016324,apical plasma membrane; GO:0005938,cell cortex; GO:0070382,exocytic vesicle; GO:0090406,pollen tube; GO:0005096,GTPase activator activity; GO:0031267,small GTPase binding; GO:0090630,activation of GTPase activity; GO:0035024,negative regulation of Rho protein signal transduction; GO:0009846,pollen germination; GO:0009865,pollen tube adhesion; GO:0048868,…	PF14389.9:Leucine-zipper of ternary complex factor MIP1	--	--	--
novel.2944	TRUE	TRUE	FALSE	0.1263	0	0	1.3022	1.259	1.4914	3.1309	3.6694	3.3179	0.0421	1.35087	3.37273	0.0595384	0.100925	0.223235	6.70625	2.3119e-14	6.89808e-14	1.33437	1.65858e-07	1.02246e-06	5.37714	5.09722e-09	1.17744e-08	Un	27929454	27931142	+	--	--	K04733 interleukin-1 receptor-associated kinase 4 [EC:2.7.11.1] | (RefSeq) G-type lectin S-receptor-like serine/threonine-protein kinase RKS1 (A)	--	unnamed protein product, partial [Vitis vinifera]	CRK10_ARATH RecName: Full=Cysteine-rich receptor-like protein kinase 10; Short=Cysteine-rich RLK10; EC=2.7.11.-; AltName: Full=Receptor-like protein kinase 4; Flags: Precursor;	F6H7Y7_VITVI SubName: Full=Uncharacterized protein {ECO:0000313|EMBL:CCB48329.1};	--	GO:0005829,cytosol; GO:0016021,integral component of membrane; GO:0005886,plasma membrane; GO:0005524,ATP binding; GO:0106310,protein serine kinase activity; GO:0004674,protein serine/threonine kinase activity; GO:0042742,defense response to bacterium; GO:0006468,protein phosphorylation; GO:0000166,nucleotide binding; GO:0003674,molecular_function; GO:0005488,binding; GO:0017076,purine nucleotide…	PF07714.20:Protein tyrosine and serine/threonine kinase	--	--	--
novel.2945	FALSE	TRUE	TRUE	3.9577	3.5801	3.9954	3.6806	2.8773	2.5844	0.5498	0.4819	0.4253	3.8444	3.04743	0.485667	0.187521	0.46341	0.0508966	-2.65695	2.69455e-13	7.66088e-13	-2.64371	2.41243e-13	2.73451e-12	-0.00645704	0.976872	0.97937	Un	27983763	27986898	+	--	--	K01087 trehalose 6-phosphate phosphatase [EC:3.1.3.12] | (RefSeq) cysteine-rich receptor-like protein kinase 25 isoform X1 (A)	ko00500: Starch and sucrose metabolism; ko01100: Metabolic pathways; ko01110: Biosynthesis of secondary metabolites	PREDICTED: putative receptor-like protein kinase At4g00960 [Vitis vinifera]	CRR38_ARATH RecName: Full=Cysteine-rich repeat secretory protein 38; Flags: Precursor;	A0A438HPF9_VITVI SubName: Full=Cysteine-rich receptor-like protein kinase 10 {ECO:0000313|EMBL:RVW86336.1};	--	GO:0005829,cytosol; GO:0005576,extracellular region; GO:0000325,plant-type vacuole; GO:0099503,secretory vesicle; GO:0009737,response to abscisic acid; GO:0008150,biological_process; GO:0009719,response to endogenous stimulus; GO:0009725,response to hormone; GO:0010033,response to organic substance; GO:0033993,response to lipid; GO:0042221,response to chemical; GO:0050896,response to stimulus; GO…	PF01657.20:Salt stress response/antifungal	--	--	--
novel.2946	TRUE	TRUE	FALSE	2.2937	2.2896	1.1726	0.058	0.1564	0.0708	0.0458	0.1285	0	1.91863	0.0950667	0.0581	0.527528	0.0436829	0.053176	-4.54038	1.152e-08	2.55533e-08	#N/A	#N/A	#N/A	-4.01152	1.58608e-10	3.98776e-10	Un	28061617	28062977	-	--	--	K00895 diphosphate-dependent phosphofructokinase [EC:2.7.1.90] | (RefSeq) LOW QUALITY PROTEIN: uncharacterized protein LOC110656716 (A)	ko00010: Glycolysis / Gluconeogenesis; ko00030: Pentose phosphate pathway; ko00051: Fructose and mannose metabolism; ko01100: Metabolic pathways; ko01110: Biosynthesis of secondary metabolites	PREDICTED: ankyrin repeat-containing protein At5g02620-like [Vitis vinifera]	--	A0A438JG60_VITVI SubName: Full=Ankyrin repeat-containing protein ITN1 {ECO:0000313|EMBL:RVX07932.1};	FOG: Ankyrin repeat	GO:0016021,integral component of membrane; GO:0005575,cellular_component; GO:0016020,membrane; GO:0031224,intrinsic component of membrane; GO:0110165,cellular anatomical entity	PF13962.9:Domain of unknown function	--	--	--
novel.2951	TRUE	TRUE	FALSE	0.1474	0.2144	0.1424	0.855	1.0105	0.5471	1.4374	1.0381	0.9515	0.168067	0.8042	1.14233	0.0328261	0.192562	0.211618	3.08539	1.50032e-12	4.11817e-12	0.507883	0.0898182	0.163555	2.58028	1.24149e-08	2.80719e-08	Un	27943659	27955460	+	--	--	K04733 interleukin-1 receptor-associated kinase 4 [EC:2.7.11.1] | (RefSeq) G-type lectin S-receptor-like serine/threonine-protein kinase RKS1 (A)	--	cysteine-rich receptor-like protein kinase 10 [Vitis riparia]	Y4230_ARATH RecName: Full=G-type lectin S-receptor-like serine/threonine-protein kinase At4g03230; EC=2.7.11.1; Flags: Precursor;	F6H7Y8_VITVI RecName: Full=Protein kinase domain-containing protein {ECO:0000259|PROSITE:PS50011};	--	GO:0016021,integral component of membrane; GO:0005886,plasma membrane; GO:0005524,ATP binding; GO:0005516,calmodulin binding; GO:0030246,carbohydrate binding; GO:0106310,protein serine kinase activity; GO:0004674,protein serine/threonine kinase activity; GO:0031625,ubiquitin protein ligase binding; GO:0006468,protein phosphorylation; GO:0048544,recognition of pollen; GO:0000166,nucleotide binding…	PF07714.20:Protein tyrosine and serine/threonine kinase	--	--	--
novel.2952	TRUE	FALSE	FALSE	0.3457	0.4799	0.5007	2.5199	2.2236	2.568	0.8143	1.3891	0.9535	0.4421	2.43717	1.0523	0.068692	0.152286	0.24484	1.58891	1.97356e-05	3.49874e-05	-1.18274	4.32959e-07	2.53475e-06	2.78428	3.67329e-25	1.55001e-24	Un	27971657	27977506	+	--	--	K04733 interleukin-1 receptor-associated kinase 4 [EC:2.7.11.1] | (RefSeq) G-type lectin S-receptor-like serine/threonine-protein kinase RKS1 isoform X1 (A)	--	PREDICTED: putative cysteine-rich receptor-like protein kinase 23, partial [Vitis vinifera]	CRK10_ARATH RecName: Full=Cysteine-rich receptor-like protein kinase 10; Short=Cysteine-rich RLK10; EC=2.7.11.-; AltName: Full=Receptor-like protein kinase 4; Flags: Precursor;	A0A438HRL7_VITVI SubName: Full=Cysteine-rich receptor-like protein kinase 25 {ECO:0000313|EMBL:RVW87104.1};	--	GO:0005829,cytosol; GO:0016021,integral component of membrane; GO:0005886,plasma membrane; GO:0005524,ATP binding; GO:0106310,protein serine kinase activity; GO:0004674,protein serine/threonine kinase activity; GO:0042742,defense response to bacterium; GO:0006468,protein phosphorylation; GO:0000166,nucleotide binding; GO:0003674,molecular_function; GO:0005488,binding; GO:0017076,purine nucleotide…	PF07714.20:Protein tyrosine and serine/threonine kinase	--	--	--
novel.2953	FALSE	TRUE	FALSE	3.4181	3.9638	3.7643	0.8167	1.1752	0.6198	0.3326	0.4527	0.3027	3.7154	0.870567	0.362667	0.225448	0.229918	0.0648229	-2.99957	6.62973e-30	3.16193e-29	-1.23683	0.000696888	0.00238739	-1.76531	4.55705e-17	1.51184e-16	Un	28229266	28232440	-	--	--	K10999 cellulose synthase A [EC:2.4.1.12] | (RefSeq) cellulose synthase A catalytic subunit 2 [UDP-forming]-like (A)	--	PREDICTED: cellulose synthase-like protein E6 [Vitis vinifera]	CSLE6_ORYSJ RecName: Full=Cellulose synthase-like protein E6; EC=2.4.1.-; AltName: Full=OsCslE6;	F6HJJ8_VITVI SubName: Full=Uncharacterized protein {ECO:0000313|EMBL:CCB52453.1};	--	GO:0000139,Golgi membrane; GO:0016021,integral component of membrane; GO:0005886,plasma membrane; GO:0016760,cellulose synthase (UDP-forming) activity; GO:0051753,mannan synthase activity; GO:0071555,cell wall organization; GO:0030244,cellulose biosynthetic process; GO:0009833,plant-type primary cell wall biogenesis; GO:0003674,molecular_function; GO:0003824,catalytic activity; GO:0008194,UDP-gly…	PF03552.17:Cellulose synthase	--	--	--
novel.296	TRUE	TRUE	FALSE	1.9836	1.5399	2.1008	0	0	0	0	0	0	1.87477	0	0	0.241572	0	0	-7.11703	3.06838e-08	6.60933e-08	#N/A	#N/A	#N/A	-7.49199	3.35922e-09	7.85807e-09	12	20068904	20069686	.	--	--	K15601 [histone H3]-dimethyl-L-lysine9 demethylase [EC:1.14.11.65] | (RefSeq) lysine-specific demethylase JMJ25-like (A)	--	PREDICTED: zinc-finger homeodomain protein 4-like [Vitis vinifera]	ZHD2_ARATH RecName: Full=Zinc-finger homeodomain protein 2; Short=AtZHD2; AltName: Full=Homeobox protein 22; Short=AtHB-22; AltName: Full=Protein MATERNAL EFFECT EMBRYO ARREST 68;	A0A438GVQ6_VITVI SubName: Full=Zinc-finger homeodomain protein 3 {ECO:0000313|EMBL:RVW76282.1};	--	GO:0005634,nucleus; GO:0003677,DNA binding; GO:0003700,DNA-binding transcription factor activity; GO:0046872,metal ion binding; GO:0042803,protein homodimerization activity; GO:0000976,transcription cis-regulatory region binding; GO:0009793,embryo development ending in seed dormancy; GO:0006355,regulation of DNA-templated transcription; GO:0003674,molecular_function; GO:0003676,nucleic acid bindi…	PF04770.15:ZF-HD protein dimerisation region	zf-HD	TF	zf-HD
novel.2961	TRUE	TRUE	FALSE	0.1047	0	0.1517	1.7205	1.347	1.0303	0.9599	1.9822	2.2004	0.0854667	1.36593	1.71417	0.063407	0.282091	0.540735	4.67731	4.22763e-09	9.6286e-09	0.337224	0.371952	0.501235	4.34481	2.51989e-08	5.58446e-08	Un	28234189	28235308	-	--	--	K10999 cellulose synthase A [EC:2.4.1.12] | (RefSeq) cellulose synthase A catalytic subunit 7 [UDP-forming] (A)	--	unnamed protein product, partial [Vitis vinifera]	CSLE1_ARATH RecName: Full=Cellulose synthase-like protein E1; Short=AtCslE1; EC=2.4.1.-;	D7TG11_VITVI SubName: Full=Uncharacterized protein {ECO:0000313|EMBL:CBI29434.3};	--	GO:0005783,endoplasmic reticulum; GO:0000139,Golgi membrane; GO:0016021,integral component of membrane; GO:0005634,nucleus; GO:0005886,plasma membrane; GO:0016760,cellulose synthase (UDP-forming) activity; GO:0051753,mannan synthase activity; GO:0071555,cell wall organization; GO:0030244,cellulose biosynthetic process; GO:0009833,plant-type primary cell wall biogenesis; GO:0003674,molecular_funct…	PF03552.17:Cellulose synthase	--	--	--
novel.2968	FALSE	TRUE	FALSE	1.4088	1.1818	1.5305	3.1774	2.7554	3.0843	6.9066	6.5104	5.8751	1.3737	3.0057	6.4307	0.144504	0.181024	0.424862	2.55667	4.34325e-26	1.88257e-25	1.10544	3.15935e-09	2.39638e-08	1.45579	9.22716e-08	1.97265e-07	Un	28452190	28453327	.	--	--	K03327 multidrug resistance protein, MATE family | (RefSeq) hypothetical protein (A)	--	G-type lectin S-receptor-like serine/threonine-protein kinase B120 [Vitis vinifera]	Y1661_ARATH RecName: Full=Putative G-type lectin S-receptor-like serine/threonine-protein kinase At1g61610; EC=2.7.11.1; Flags: Precursor;	A0A438BSC6_VITVI RecName: Full=Non-specific serine/threonine protein kinase {ECO:0000256|ARBA:ARBA00012513}; EC=2.7.11.1 {ECO:0000256|ARBA:ARBA00012513};	--	GO:0016021,integral component of membrane; GO:0005886,plasma membrane; GO:0005524,ATP binding; GO:0005516,calmodulin binding; GO:0030246,carbohydrate binding; GO:0106310,protein serine kinase activity; GO:0004674,protein serine/threonine kinase activity; GO:0031625,ubiquitin protein ligase binding; GO:0045087,innate immune response; GO:0006468,protein phosphorylation; GO:0048544,recognition of po…	PF01453.27:D-mannose binding lectin	--	--	--
novel.297	TRUE	TRUE	FALSE	9.1637	11.1774	10.3788	0.7174	0.9976	0.8764	0.7416	0.7954	1.2599	10.24	0.8638	0.9323	0.82793	0.114738	0.232687	-3.14765	3.55011e-63	3.01855e-62	0.111612	0.716337	0.798837	-3.24823	9.65759e-86	1.06938e-84	12	20556690	20565004	+	--	--	K11722 bromodomain-containing protein 4 | (RefSeq) hypothetical protein (A)	--	PREDICTED: uncharacterized protein LOC100249234 isoform X1 [Vitis vinifera]	GTE10_ARATH RecName: Full=Transcription factor GTE10; AltName: Full=Bromodomain-containing protein GTE10; AltName: Full=Nuclear protein X1; AltName: Full=Protein GLOBAL TRANSCRIPTION FACTOR GROUP E10;	A0A438GUL6_VITVI SubName: Full=Bromodomain-containing protein 4B {ECO:0000313|EMBL:RVW75890.1};	Transcription initiation factor TFIID, subunit BDF1 and related bromodomain proteins	GO:0005634,nucleus; GO:0009738,abscisic acid-activated signaling pathway; GO:0051365,cellular response to potassium ion starvation; GO:0045892,negative regulation of DNA-templated transcription; GO:0009737,response to abscisic acid; GO:0009409,response to cold; GO:0009651,response to salt stress; GO:0007154,cell communication; GO:0007165,signal transduction; GO:0008150,biological_process; GO:0009…	PF03004.17:Plant transposase (Ptta/En/Spm family)	--	--	--
novel.2973	TRUE	TRUE	FALSE	0	0	0	1.8935	1.5261	1.9909	2.9175	2.8963	2.1886	0	1.8035	2.66747	0	0.200141	0.33872	8.99104	1.44715e-13	4.16409e-13	0.577295	0.0205514	0.0471178	8.42109	5.57781e-12	1.50253e-11	Un	28520517	28562537	+	--	--	K13466 EIX receptor 1/2 | (RefSeq) probable leucine-rich repeat receptor-like protein kinase At1g35710 (A)	ko04626: Plant-pathogen interaction	receptor-like protein EIX1 [Vitis riparia]	EIX2_SOLLC RecName: Full=Receptor-like protein EIX2 {ECO:0000305}; AltName: Full=EIX receptor 2 {ECO:0000312|EMBL:AAR28378.1}; Flags: Precursor;	F6H3Z2_VITVI RecName: Full=LRRNT_2 domain-containing protein {ECO:0000259|Pfam:PF08263};	FOG: Leucine rich repeat	GO:0016021,integral component of membrane; GO:0005886,plasma membrane; GO:0050832,defense response to fungus; GO:0006950,response to stress; GO:0006952,defense response; GO:0008150,biological_process; GO:0009605,response to external stimulus; GO:0009607,response to biotic stimulus; GO:0009620,response to fungus; GO:0043207,response to external biotic stimulus; GO:0044419,biological process involv…	PF13855.9:Leucine rich repeat	--	--	--
novel.2976	FALSE	TRUE	FALSE	2.2281	2.2981	2.3975	0.964	0.9075	0.9521	0.454	0.4548	0.2007	2.3079	0.9412	0.369833	0.0695036	0.0243197	0.119596	-2.28876	1.55505e-09	3.64131e-09	-1.3196	0.00236103	0.00711075	-0.969678	0.000284072	0.000465313	Un	28765032	28767281	-	--	--	--	--	unnamed protein product, partial [Vitis vinifera]	--	F6HJJ6_VITVI RecName: Full=GYF domain-containing protein {ECO:0000259|PROSITE:PS50829};	--	GO:0048188,Set1C/COMPASS complex; GO:0042800,histone methyltransferase activity (H3-K4 specific); GO:0051568,histone H3-K4 methylation; GO:0003674,molecular_function; GO:0003824,catalytic activity; GO:0008168,methyltransferase activity; GO:0008170,N-methyltransferase activity; GO:0008276,protein methyltransferase activity; GO:0008757,S-adenosylmethionine-dependent methyltransferase activity; GO:0…	--	--	--	--
novel.2980	TRUE	TRUE	FALSE	19.2278	17.3679	17.7453	0.2742	0.3767	0.1523	0.0394	0	0	18.1137	0.267733	0.0131333	0.802736	0.091725	0.0185733	-10.1531	1.11256e-17	3.78119e-17	#N/A	#N/A	#N/A	-5.73383	2.90146e-86	3.23753e-85	Un	28781217	28782609	+	--	--	K22683 aspartyl protease family protein [EC:3.4.23.-] | (RefSeq) aspartyl protease family protein 2-like (A)	--	PREDICTED: aspartyl protease family protein At5g10770 [Vitis vinifera]	ASPA_ARATH RecName: Full=Aspartyl protease family protein At5g10770; EC=3.4.23.- {ECO:0000305}; Flags: Precursor;	A0A438HRU0_VITVI SubName: Full=Aspartyl protease family protein {ECO:0000313|EMBL:RVW87130.1};	Aspartyl protease	GO:0031225,anchored component of membrane; GO:0005886,plasma membrane; GO:0004190,aspartic-type endopeptidase activity; GO:0006508,proteolysis; GO:0003674,molecular_function; GO:0003824,catalytic activity; GO:0004175,endopeptidase activity; GO:0008233,peptidase activity; GO:0016787,hydrolase activity; GO:0070001,aspartic-type peptidase activity; GO:0140096,catalytic activity, acting on a protein;…	PF14543.9:Xylanase inhibitor N-terminal	--	--	--
novel.2987	TRUE	TRUE	FALSE	0	0.5587	0.3886	2.4635	2.6585	2.7717	3.8944	3.5217	3.3828	0.315767	2.63123	3.59963	0.23383	0.127291	0.216007	3.81605	6.77606e-10	1.61849e-09	0.460508	0.159652	0.26004	3.36118	8.46595e-08	1.81342e-07	Un	28938008	28938505	.	--	--	--	--	--	--	--	--	--	--	--	--	--
novel.2988	FALSE	TRUE	FALSE	7.8009	7.7926	7.6075	1.5097	1.5755	1.601	1.9146	1.5266	1.1633	7.73367	1.56207	1.53483	0.0892776	0.0384644	0.306772	-2.00458	5.53523e-27	2.45848e-26	-0.0166425	0.94706	0.966138	-1.98489	2.50255e-36	1.34518e-35	Un	28931211	28935018	+	--	--	K00924 kinase [EC:2.7.1.-] | (RefSeq) aspartic proteinase-like protein 2 isoform X1 (A)	--	PREDICTED: aspartyl protease family protein 1 isoform X2 [Vitis vinifera]	APF1_ARATH RecName: Full=Aspartyl protease family protein 1 {ECO:0000305}; EC=3.4.23.- {ECO:0000305}; Flags: Precursor;	D7TCZ6_VITVI RecName: Full=Peptidase A1 domain-containing protein {ECO:0000259|PROSITE:PS51767};	Aspartyl protease	GO:0031225,anchored component of membrane; GO:0005886,plasma membrane; GO:0004190,aspartic-type endopeptidase activity; GO:0006508,proteolysis; GO:0003674,molecular_function; GO:0003824,catalytic activity; GO:0004175,endopeptidase activity; GO:0008233,peptidase activity; GO:0016787,hydrolase activity; GO:0070001,aspartic-type peptidase activity; GO:0140096,catalytic activity, acting on a protein;…	PF14543.9:Xylanase inhibitor N-terminal	--	--	--
novel.2989	TRUE	TRUE	FALSE	5.0697	6.2384	6.105	41.24	46.2056	38.6868	79.3508	81.0852	73.8275	5.80437	42.0441	78.0878	0.522335	3.12176	3.0946	4.07628	3.79086e-265	1.50552e-263	0.902026	3.49896e-29	9.86008e-28	3.179	2.12115e-140	3.7847e-139	Un	28936249	28937548	+	--	--	K00924 kinase [EC:2.7.1.-] | (RefSeq) aspartic proteinase-like protein 2 (A)	--	PREDICTED: aspartyl protease family protein 1 [Vitis vinifera]	APF1_ARATH RecName: Full=Aspartyl protease family protein 1 {ECO:0000305}; EC=3.4.23.- {ECO:0000305}; Flags: Precursor;	D7TCZ7_VITVI RecName: Full=Peptidase A1 domain-containing protein {ECO:0000259|PROSITE:PS51767}; Flags: Fragment;	Aspartyl protease	GO:0031225,anchored component of membrane; GO:0005886,plasma membrane; GO:0004190,aspartic-type endopeptidase activity; GO:0006508,proteolysis; GO:0003674,molecular_function; GO:0003824,catalytic activity; GO:0004175,endopeptidase activity; GO:0008233,peptidase activity; GO:0016787,hydrolase activity; GO:0070001,aspartic-type peptidase activity; GO:0140096,catalytic activity, acting on a protein;…	PF14543.9:Xylanase inhibitor N-terminal	--	--	--
novel.2997	FALSE	TRUE	FALSE	11.2388	9.1495	14.5138	2.7049	3.0133	3.624	2.4829	2.902	0.7114	11.634	3.11407	2.0321	2.20773	0.381926	0.94942	-2.15408	1.69888e-08	3.72293e-08	-0.580731	0.218754	0.33276	-1.58298	5.44274e-08	1.17926e-07	Un	29129771	29130140	.	--	--	--	--	--	--	--	--	--	--	--	--	--
novel.2998	TRUE	FALSE	FALSE	7.2096	5.203	3.54	0.7874	0.3399	0.6733	0	0	2.0544	5.31753	0.6002	0.6848	1.5003	0.189863	0.968453	-2.63241	0.202253	0.236363	#N/A	#N/A	#N/A	-2.81864	1.43894e-08	3.24079e-08	Un	29125387	29126637	+	--	--	K00511 squalene monooxygenase [EC:1.14.14.17] | (RefSeq) squalene epoxidase 3 (A)	ko00100: Steroid biosynthesis; ko00909: Sesquiterpenoid and triterpenoid biosynthesis; ko01100: Metabolic pathways; ko01110: Biosynthesis of secondary metabolites	unnamed protein product, partial [Vitis vinifera]	SQE2_PANGI RecName: Full=Squalene monooxygenase SE2 {ECO:0000305}; EC=1.14.14.17 {ECO:0000250|UniProtKB:Q9SM02}; AltName: Full=Squalene epoxidase 2 {ECO:0000303|PubMed:19857882, ECO:0000303|PubMed:29509695}; Short=PgSQE2 {ECO:0000303|PubMed:19857882, ECO:0000303|PubMed:29509695}; Short=SE2 {ECO:0000303|PubMed:19857882};	D7TRY4_VITVI RecName: Full=Squalene monooxygenase {ECO:0000256|ARBA:ARBA00012312, ECO:0000256|RuleBase:RU367121}; EC=1.14.14.17 {ECO:0000256|ARBA:ARBA00012312, ECO:0000256|RuleBase:RU367121};	Squalene monooxygenase	GO:0016021,integral component of membrane; GO:0050660,flavin adenine dinucleotide binding; GO:0004506,squalene monooxygenase activity; GO:0009753,response to jasmonic acid; GO:0016126,sterol biosynthetic process; GO:0046246,terpene biosynthetic process; GO:0000166,nucleotide binding; GO:0003674,molecular_function; GO:0005488,binding; GO:0036094,small molecule binding; GO:0043167,ion binding; GO:0…	PF13450.9:NAD(P)-binding Rossmann-like domain	--	--	--
novel.2999	FALSE	TRUE	FALSE	6.5816	6.9209	5.8799	1.1829	2.1172	1.586	0.9578	1.5993	1.0821	6.4608	1.6287	1.21307	0.433486	0.38262	0.277783	-2.05655	9.36939e-15	2.84002e-14	-0.396771	0.266605	0.389019	-1.66795	6.4084e-13	1.79699e-12	Un	29126836	29129309	+	--	--	K00511 squalene monooxygenase [EC:1.14.14.17] | (RefSeq) squalene epoxidase 3 (A)	ko00100: Steroid biosynthesis; ko00909: Sesquiterpenoid and triterpenoid biosynthesis; ko01100: Metabolic pathways; ko01110: Biosynthesis of secondary metabolites	unnamed protein product, partial [Vitis vinifera]	SQE1_PANGI RecName: Full=Squalene monooxygenase SE1 {ECO:0000303|Ref.1}; EC=1.14.14.17 {ECO:0000250|UniProtKB:Q9SM02}; AltName: Full=Squalene epoxidase 1 {ECO:0000303|PubMed:19857882, ECO:0000303|PubMed:29509695, ECO:0000303|Ref.1, ECO:0000303|Ref.2}; Short=PgSQE1 {ECO:0000303|PubMed:19857882, ECO:0000303|PubMed:29509695}; Short=SE {ECO:0000303|Ref.1, ECO:0000303|Ref.2}; Short=SE1 {ECO:0000303|Pu…	D7TRY4_VITVI RecName: Full=Squalene monooxygenase {ECO:0000256|ARBA:ARBA00012312, ECO:0000256|RuleBase:RU367121}; EC=1.14.14.17 {ECO:0000256|ARBA:ARBA00012312, ECO:0000256|RuleBase:RU367121};	Squalene monooxygenase	GO:0005789,endoplasmic reticulum membrane; GO:0016021,integral component of membrane; GO:0050660,flavin adenine dinucleotide binding; GO:0004506,squalene monooxygenase activity; GO:0009723,response to ethylene; GO:0042542,response to hydrogen peroxide; GO:0009753,response to jasmonic acid; GO:0010038,response to metal ion; GO:0002238,response to molecule of fungal origin; GO:0071731,response to n…	PF08491.13:Squalene epoxidase	--	--	--
[truncated: 4,628 more rows]

## Sheet: 4537 DGEs in Supreme
Index	Supreme1_vs_Supreme2	Supreme1_vs_Supreme3	Supreme2_vs_Supreme3	Supreme1_1	Supreme1_2	Supreme1_3	Supreme2_1	Supreme2_2	Supreme2_3	Supreme3_1	Supreme3_2	Supreme3_3	mean_Supreme1	mean_Supreme2	mean_Supreme3	SD_Supreme1	SD_Supreme2	SD_Supreme3	Supreme3_vs_Supreme1 log2Fold change	Supreme3_vs_Supreme1 P value	Supreme3_vs_Supreme1 P-adj	Supreme3_vs_Supreme2 log2Fold change	Supreme3_vs_Supreme2 P value	Supreme3_vs_Supreme2 P-adj	Supreme2_vs_Supreme1 log2Fold change	Supreme2_vs_Supreme1 P value	Supreme2_vs_Supreme1 P-adj	chr	start	end	strand	gene_name	gene_description	KEGG	KEGG pathway	NR	Swissprot	Tremble	KOG	GO	Pfam	TF-Family	TF-Category	TF-Classification
[truncated: 4,537 more rows]
