# Supplementary material for: Transcriptome and Metabolome Analyses of Flavonoid Biosynthesis During Berry Development of Muscadine Grape (Vitis rotundifolia Michx)
Source: Plants (Basel). 2025 Jul 2;14(13):2025. doi: 10.3390/plants14132025 (PMC12252241; doi:10.3390/plants14132025)
Supplement: Supplementary file 1 [file plants-14-02025-s001.zip › supplementary data/Table S7 Flavonoids accumulation related genes.xlsx]

## Sheet: Paulk
Table S7 Flavonoids accumulation-related structural genes in Paulk and Supreme
Index	Paulk1_vs_Paulk2	Paulk1_vs_Paulk3	Paulk2_vs_Paulk3	Paulk1_1	Paulk1_2	Paulk1_3	Paulk2_1	Paulk2_2	Paulk2_3	Paulk3_1	Paulk3_2	Paulk3_3	Supreme1_1	Supreme1_2	Supreme1_3	Supreme2_1	Supreme2_2	Supreme2_3	Supreme3_1	Supreme3_2	Supreme3_3	chr	start	end	strand	gene_name	gene_description	KEGG	KEGG pathway	NR	Swissprot	Tremble	KOG	GO	Pfam
novel.110	TRUE	TRUE	FALSE	20.1436	19.1234	21.9453	4.4378	3.951	3.4559	3.9462	3.6899	2.3518	10.6475	14.2612	8.9161	9.7939	10.4281	10.3149	13.0346	14.7631	13.3287	10	11926377	11926958	+	--	--	K13267 flavonoid 6-hydroxylase [EC:1.14.13.-] | (RefSeq) F6H3; LOW QUALITY PROTEIN: cytochrome P450 71D9-like (A)	ko00943: Isoflavonoid biosynthesis; ko01110: Biosynthesis of secondary metabolites	hypothetical protein VITISV_017948 [Vitis vinifera]	C71DA_SOYBN RecName: Full=Cytochrome P450 71D10; EC=1.14.-.-;	A5C9L8_VITVI SubName: Full=Uncharacterized protein {ECO:0000313|EMBL:CAN81963.1};	Cytochrome P450 CYP2 subfamily	GO:0020037,heme binding; GO:0005506,iron ion binding; GO:0004497,monooxygenase activity; GO:0016705,oxidoreductase activity, acting on paired donors, with incorporation or reduction of molecular oxygen; GO:0003674,molecular_function; GO:0005488,binding; GO:0046906,tetrapyrrole binding; GO:0097159,organic cyclic compound binding; GO:1901363,heterocyclic compound binding; GO:0043167,ion binding; GO…	PF00067.25:Cytochrome P450
novel.1539	TRUE	TRUE	FALSE	1.169	1.1851	0.8601	0	0	0	0	0	0	0.9249	1.0301	1.0579	0	0	0	0	0	0	6	1057450	1060894	+	--	--	K13066 caffeic acid 3-O-methyltransferase / acetylserotonin O-methyltransferase [EC:2.1.1.68 2.1.1.4] | (RefSeq) caffeic acid 3-O-methyltransferase-like isoform X1 (A)	ko00380: Tryptophan metabolism; ko00940: Phenylpropanoid biosynthesis; ko01100: Metabolic pathways; ko01110: Biosynthesis of secondary metabolites	PREDICTED: transmembrane protein 45B-like [Vitis vinifera]	--	A5BDM8_VITVI SubName: Full=Uncharacterized protein {ECO:0000313|EMBL:CAN63373.1};	--	GO:0016021,integral component of membrane; GO:0005575,cellular_component; GO:0016020,membrane; GO:0031224,intrinsic component of membrane; GO:0110165,cellular anatomical entity	PF04819.15:Family of unknown function (DUF716)
novel.1569	TRUE	FALSE	TRUE	7.5596	7.1345	8.8743	2.0059	1.8554	1.4002	8.1539	9.2126	9.3452	5.4728	6.1391	6.0565	0.8876	1.1585	1.1841	2.5651	2.3205	2.6229	6	6494496	6494936	+	--	--	K00799 glutathione S-transferase [EC:2.5.1.18] | (RefSeq) probable glutathione S-transferase (A)	ko00480: Glutathione metabolism; ko01100: Metabolic pathways	PREDICTED: probable glutathione S-transferase, partial [Vitis vinifera]	GSTX6_SOYBN RecName: Full=Probable glutathione S-transferase; EC=2.5.1.18; AltName: Full=G2-4; AltName: Full=Heat shock protein 26A;	A0A438G0M8_VITVI SubName: Full=Putative glutathione S-transferase {ECO:0000313|EMBL:RVW65771.1};	Glutathione S-transferase	GO:0005737,cytoplasm; GO:0004364,glutathione transferase activity; GO:0006749,glutathione metabolic process; GO:0009737,response to abscisic acid; GO:0009733,response to auxin; GO:0009735,response to cytokinin; GO:0009739,response to gibberellin; GO:0009408,response to heat; GO:0010038,response to metal ion; GO:0003674,molecular_function; GO:0003824,catalytic activity; GO:0016740,transferase acti…	PF00043.28:Glutathione S-transferase, C-terminal domain
novel.159	TRUE	TRUE	FALSE	6.6105	4.6696	2.5198	1.0089	0.9678	0.4108	0	0.8699	0.5484	4.0143	3.0659	4.4631	0.4464	1.4955	0.9264	0.1254	0.3714	0.2199	11	2075291	2075928	+	--	--	K00588 caffeoyl-CoA O-methyltransferase [EC:2.1.1.104] | (RefSeq) probable caffeoyl-CoA O-methyltransferase At4g26220 (A)	ko00940: Phenylpropanoid biosynthesis; ko00941: Flavonoid biosynthesis; ko00945: Stilbenoid, diarylheptanoid and gingerol biosynthesis; ko01100: Metabolic pathways; ko01110: Biosynthesis of secondary metabolites	unnamed protein product, partial [Vitis vinifera]	CAMT3_ARATH RecName: Full=Probable caffeoyl-CoA O-methyltransferase At4g26220; EC=2.1.1.104; AltName: Full=Trans-caffeoyl-CoA 3-O-methyltransferase; Short=CCoAMT; Short=CCoAOMT;	A0A438IHX3_VITVI SubName: Full=Putative caffeoyl-CoA O-methyltransferase {ECO:0000313|EMBL:RVW96297.1};	O-methyltransferase	GO:0042409,caffeoyl-CoA O-methyltransferase activity; GO:0046872,metal ion binding; GO:0008757,S-adenosylmethionine-dependent methyltransferase activity; GO:0009809,lignin biosynthetic process; GO:0032259,methylation; GO:0003674,molecular_function; GO:0003824,catalytic activity; GO:0008168,methyltransferase activity; GO:0008171,O-methyltransferase activity; GO:0016740,transferase activity; GO:001…	PF01596.20:O-methyltransferase
novel.1970	TRUE	TRUE	FALSE	2.9705	3.9232	3.9879	8.8707	9.4219	8.3553	15.9053	15.5278	14.8455	4.7482	5.4588	4.5094	5.64	7.1913	5.1768	7.0003	6.29	6.2501	Un	4723044	4827331	+	--	--	K00799 glutathione S-transferase [EC:2.5.1.18] | (RefSeq) probable glutathione S-transferase (A)	ko00480: Glutathione metabolism; ko01100: Metabolic pathways	PREDICTED: probable glutathione S-transferase [Vitis vinifera]	GSTX6_SOYBN RecName: Full=Probable glutathione S-transferase; EC=2.5.1.18; AltName: Full=G2-4; AltName: Full=Heat shock protein 26A;	F6HJH8_VITVI RecName: Full=Glutathione transferase {ECO:0000256|ARBA:ARBA00012452}; EC=2.5.1.18 {ECO:0000256|ARBA:ARBA00012452};	Glutathione S-transferase	GO:0005737,cytoplasm; GO:0004364,glutathione transferase activity; GO:0006749,glutathione metabolic process; GO:0009737,response to abscisic acid; GO:0009733,response to auxin; GO:0009735,response to cytokinin; GO:0009739,response to gibberellin; GO:0009408,response to heat; GO:0010038,response to metal ion; GO:0003674,molecular_function; GO:0003824,catalytic activity; GO:0016740,transferase acti…	PF02798.23:Glutathione S-transferase, N-terminal domain
novel.2250	TRUE	TRUE	FALSE	8.086	8.4725	9.3698	0.2293	0.045	0.2037	0.0659	0.0693	0.1359	13.3152	11.6002	12.017	1.5494	1.365	1.6938	1.7724	1.7722	1.7375	Un	12336680	12339751	-	--	--	K13065 shikimate O-hydroxycinnamoyltransferase [EC:2.3.1.133] | (RefSeq) omega-hydroxypalmitate O-feruloyl transferase (A)	ko00940: Phenylpropanoid biosynthesis; ko00941: Flavonoid biosynthesis; ko00945: Stilbenoid, diarylheptanoid and gingerol biosynthesis; ko01100: Metabolic pathways; ko01110: Biosynthesis of secondary metabolites	PREDICTED: omega-hydroxypalmitate O-feruloyl transferase [Vitis vinifera]	GLC_ARATH RecName: Full=Acyltransferase GLAUCE {ECO:0000303|PubMed:17965055, ECO:0000303|PubMed:22872756}; EC=2.3.1.- {ECO:0000305};	D7U6H3_VITVI SubName: Full=Uncharacterized protein {ECO:0000313|EMBL:CBI38342.3};	--	GO:0005737,cytoplasm; GO:0005634,nucleus; GO:0016747,acyltransferase activity, transferring groups other than amino-acyl groups; GO:0009567,double fertilization forming a zygote and endosperm; GO:0006355,regulation of DNA-templated transcription; GO:0003674,molecular_function; GO:0003824,catalytic activity; GO:0016740,transferase activity; GO:0016746,acyltransferase activity; GO:0000003,reproduct…	PF02458.18:Transferase family
novel.2449	FALSE	TRUE	TRUE	0.3706	0.0686	0.1431	0.3343	0.9793	0.2917	1.8875	2.1708	1.5575	0.2052	0.1306	0.0704	0.1902	0.0579	0.2631	0	0.0527	0	Un	16571638	16572937	+	--	--	K00799 glutathione S-transferase [EC:2.5.1.18] | (RefSeq) probable glutathione S-transferase (A)	ko00480: Glutathione metabolism; ko01100: Metabolic pathways	PREDICTED: probable glutathione S-transferase [Vitis vinifera]	GSTXC_TOBAC RecName: Full=Probable glutathione S-transferase parC; EC=2.5.1.18; AltName: Full=Auxin-regulated protein parC;	A0A438GZI1_VITVI RecName: Full=Glutathione transferase {ECO:0000256|ARBA:ARBA00012452}; EC=2.5.1.18 {ECO:0000256|ARBA:ARBA00012452};	Glutathione S-transferase	GO:0005737,cytoplasm; GO:0004364,glutathione transferase activity; GO:0009734,auxin-activated signaling pathway; GO:0006749,glutathione metabolic process; GO:0003674,molecular_function; GO:0003824,catalytic activity; GO:0016740,transferase activity; GO:0016765,transferase activity, transferring alkyl or aryl (other than methyl) groups; GO:0007154,cell communication; GO:0007165,signal transduction…	PF02798.23:Glutathione S-transferase, N-terminal domain
novel.3769	TRUE	TRUE	TRUE	0.1133	0.2098	0.2189	5.6973	3.3895	3.6583	1.3856	2.3483	2.263	0.3139	0.4994	0.6462	2.3271	1.2402	0.3018	1.9615	2.0972	1.7909	Un	42205077	42205518	.	--	--	K10775 phenylalanine ammonia-lyase [EC:4.3.1.24] | (RefSeq) PAL; phenylalanine ammonia-lyase-like (A)	ko00360: Phenylalanine metabolism; ko00940: Phenylpropanoid biosynthesis; ko01100: Metabolic pathways; ko01110: Biosynthesis of secondary metabolites	PREDICTED: phenylalanine ammonia-lyase 1-like [Vitis vinifera]	PAL1_SOYBN RecName: Full=Phenylalanine ammonia-lyase 1; EC=4.3.1.24 {ECO:0000250|UniProtKB:P24481};	F6HEC1_VITVI RecName: Full=Phenylalanine ammonia-lyase {ECO:0000256|ARBA:ARBA00012139}; EC=4.3.1.24 {ECO:0000256|ARBA:ARBA00012139};	Phenylalanine and histidine ammonia-lyase	GO:0005737,cytoplasm; GO:0016841,ammonia-lyase activity; GO:0045548,phenylalanine ammonia-lyase activity; GO:0009800,cinnamic acid biosynthetic process; GO:0006559,L-phenylalanine catabolic process; GO:0003674,molecular_function; GO:0003824,catalytic activity; GO:0016829,lyase activity; GO:0016840,carbon-nitrogen lyase activity; GO:0006082,organic acid metabolic process; GO:0006725,cellular aroma…	PF00221.22:Aromatic amino acid lyase
novel.3770	TRUE	TRUE	FALSE	0.355	0.0822	0.1714	4.2036	3.5798	3.4932	3.4356	3.6774	3.9635	0.3686	0.3128	0.1265	2.2017	1.526	1.6149	1.1839	1.2	1.4864	Un	42206316	42207444	.	--	--	K10775 phenylalanine ammonia-lyase [EC:4.3.1.24] | (RefSeq) phenylalanine ammonia-lyase-like (A)	ko00360: Phenylalanine metabolism; ko00940: Phenylpropanoid biosynthesis; ko01100: Metabolic pathways; ko01110: Biosynthesis of secondary metabolites	PREDICTED: phenylalanine ammonia-lyase-like [Vitis vinifera]	PALY_CAMSI RecName: Full=Phenylalanine ammonia-lyase; EC=4.3.1.24 {ECO:0000250|UniProtKB:P24481};	F6HS12_VITVI RecName: Full=Phenylalanine ammonia-lyase {ECO:0000256|ARBA:ARBA00012139, ECO:0000256|RuleBase:RU003955}; EC=4.3.1.24 {ECO:0000256|ARBA:ARBA00012139, ECO:0000256|RuleBase:RU003955}; Flags: Fragment;	Phenylalanine and histidine ammonia-lyase	GO:0005737,cytoplasm; GO:0045548,phenylalanine ammonia-lyase activity; GO:0009800,cinnamic acid biosynthetic process; GO:0006559,L-phenylalanine catabolic process; GO:0003674,molecular_function; GO:0003824,catalytic activity; GO:0016829,lyase activity; GO:0016840,carbon-nitrogen lyase activity; GO:0016841,ammonia-lyase activity; GO:0006082,organic acid metabolic process; GO:0006725,cellular aroma…	PF00221.22:Aromatic amino acid lyase
novel.3837	TRUE	TRUE	FALSE	0.4073	0.5655	0.59	17.0939	17.4912	15.3103	16.7012	16.2226	14.6591	1.6449	2.0639	1.0644	7.0994	7.0433	5.9201	8.407	6.2319	7.4651	Un	43123504	43124487	.	--	--	K10775 phenylalanine ammonia-lyase [EC:4.3.1.24] | (RefSeq) phenylalanine ammonia-lyase-like (A)	ko00360: Phenylalanine metabolism; ko00940: Phenylpropanoid biosynthesis; ko01100: Metabolic pathways; ko01110: Biosynthesis of secondary metabolites	PREDICTED: phenylalanine ammonia-lyase [Vitis vinifera]	PALY_VITVI RecName: Full=Phenylalanine ammonia-lyase; EC=4.3.1.24 {ECO:0000250|UniProtKB:P24481}; Flags: Fragment;	F6I2I6_VITVI RecName: Full=Phenylalanine ammonia-lyase {ECO:0000256|ARBA:ARBA00012139}; EC=4.3.1.24 {ECO:0000256|ARBA:ARBA00012139};	Phenylalanine and histidine ammonia-lyase	GO:0005737,cytoplasm; GO:0045548,phenylalanine ammonia-lyase activity; GO:0009800,cinnamic acid biosynthetic process; GO:0006559,L-phenylalanine catabolic process; GO:0003674,molecular_function; GO:0003824,catalytic activity; GO:0016829,lyase activity; GO:0016840,carbon-nitrogen lyase activity; GO:0016841,ammonia-lyase activity; GO:0006082,organic acid metabolic process; GO:0006725,cellular aroma…	PF00221.22:Aromatic amino acid lyase
novel.414	TRUE	TRUE	FALSE	2.4959	2.4121	2.6937	0.071	0.1531	0	0.2243	0	0.1543	2.0666	1.8436	2.6855	0.1256	0.2008	0	0.1853	0.1306	0.0928	13	23061361	23062725	.	--	--	K13264 isoflavone 7-O-glucoside-6''-O-malonyltransferase [EC:2.3.1.115] | (RefSeq) AT133; malonyl-CoA:isoflavone 7-O-glucoside-6''-O-malonyltransferase (A)	ko00943: Isoflavonoid biosynthesis; ko00944: Flavone and flavonol biosynthesis	PREDICTED: anthocyanidin 3-O-glucoside 6''-O-acyltransferase [Vitis vinifera]	ANTA_GENTR RecName: Full=Anthocyanin 5-aromatic acyltransferase; Short=5AT; EC=2.3.1.153;	A0A438J1J2_VITVI SubName: Full=Anthocyanin 5-aromatic acyltransferase {ECO:0000313|EMBL:RVX02831.1};	--	GO:0005737,cytoplasm; GO:0047183,anthocyanin 5-aromatic acyltransferase activity; GO:0102815,caffeoyl-CoA:delphinidin-3,5-diglucoside 5-O-glucoside-6-O-hydroxycinnamoyltransferase activity; GO:0102777,caffeoyl-CoA:pelargonidin-3,5-diglucoside 5-O-glucoside-6-O-hydroxycinnamoyltransferase activity; GO:0003674,molecular_function; GO:0003824,catalytic activity; GO:0016740,transferase activity; GO:00…	PF02458.18:Transferase family
novel.514	TRUE	TRUE	FALSE	9.365	9.3681	9.4082	0.0541	0.1168	0.0661	0.2567	0.06	0.1324	6.1247	7.7714	8.3801	0	0.2954	0.0745	0	0	0	13_random	2838925	2844372	+	--	--	K09753 cinnamoyl-CoA reductase [EC:1.2.1.44] | (RefSeq) cinnamoyl-CoA reductase 1-like (A)	ko00940: Phenylpropanoid biosynthesis; ko01100: Metabolic pathways; ko01110: Biosynthesis of secondary metabolites	Cinnamoyl-CoA reductase 2 [Vitis vinifera]	CCR2_ARATH RecName: Full=Cinnamoyl-CoA reductase 2; Short=AtCCR2; EC=1.2.1.44;	D7SQ06_VITVI RecName: Full=Epimerase domain-containing protein {ECO:0000259|Pfam:PF01370};	Flavonol reductase/cinnamoyl-CoA reductase	GO:0016621,cinnamoyl-CoA reductase activity; GO:0016616,oxidoreductase activity, acting on the CH-OH group of donors, NAD or NADP as acceptor; GO:0007623,circadian rhythm; GO:0006952,defense response; GO:0042754,negative regulation of circadian rhythm; GO:0009699,phenylpropanoid biosynthetic process; GO:0009409,response to cold; GO:0003674,molecular_function; GO:0003824,catalytic activity; GO:001…	PF01370.24:NAD dependent epimerase/dehydratase family
novel.63	FALSE	TRUE	TRUE	0	0	0	0.2009	0.4337	0.4909	0.8471	1.8564	1.3106	0.048	0	0.0494	0.2667	0.2843	0.1384	0	0	0	1	18624628	18625707	-	--	--	K00430 peroxidase [EC:1.11.1.7] | (RefSeq) lignin-forming anionic peroxidase-like (A)	ko00940: Phenylpropanoid biosynthesis; ko01100: Metabolic pathways; ko01110: Biosynthesis of secondary metabolites	PREDICTED: lignin-forming anionic peroxidase-like [Vitis vinifera]	PERX_NICSY RecName: Full=Lignin-forming anionic peroxidase; EC=1.11.1.7; Flags: Precursor;	A0A438EJI6_VITVI RecName: Full=Peroxidase {ECO:0000256|ARBA:ARBA00012313}; EC=1.11.1.7 {ECO:0000256|ARBA:ARBA00012313};	--	GO:0005576,extracellular region; GO:0020037,heme binding; GO:0046872,metal ion binding; GO:0004601,peroxidase activity; GO:0042744,hydrogen peroxide catabolic process; GO:0006979,response to oxidative stress; GO:0003674,molecular_function; GO:0005488,binding; GO:0046906,tetrapyrrole binding; GO:0097159,organic cyclic compound binding; GO:1901363,heterocyclic compound binding; GO:0043167,ion bindi…	PF00141.26:Peroxidase
novel.902	TRUE	TRUE	TRUE	22.0443	23.2901	30.2748	8.4945	8.5476	5.4687	1.0434	0.6045	1.2167	70.7035	64.6735	62.8833	2.2476	3.6546	2.6879	0.9633	0.1585	0.8443	18	5107092	5109042	+	--	--	K00430 peroxidase [EC:1.11.1.7] | (RefSeq) cationic peroxidase 1-like (A)	ko00940: Phenylpropanoid biosynthesis; ko01100: Metabolic pathways; ko01110: Biosynthesis of secondary metabolites	PREDICTED: cationic peroxidase 1-like [Vitis vinifera]	PER1_ARAHY RecName: Full=Cationic peroxidase 1; EC=1.11.1.7; AltName: Full=PNPC1; Flags: Precursor;	F6H0Z1_VITVI RecName: Full=Peroxidase {ECO:0000256|ARBA:ARBA00012313, ECO:0000256|RuleBase:RU362060}; EC=1.11.1.7 {ECO:0000256|ARBA:ARBA00012313, ECO:0000256|RuleBase:RU362060};	--	GO:0005576,extracellular region; GO:0020037,heme binding; GO:0046872,metal ion binding; GO:0004601,peroxidase activity; GO:0042744,hydrogen peroxide catabolic process; GO:0006979,response to oxidative stress; GO:0003674,molecular_function; GO:0005488,binding; GO:0046906,tetrapyrrole binding; GO:0097159,organic cyclic compound binding; GO:1901363,heterocyclic compound binding; GO:0043167,ion bindi…	PF00141.26:Peroxidase
VIT_01s0010g00960	TRUE	TRUE	FALSE	3.0647	2.5489	1.93	19.1476	18.4397	17.9709	19.5009	19.7362	19.1349	1.8449	3.0529	1.9414	28.0777	22.5633	28.7786	35.0998	36.9795	39.2132	1	16513246	16515107	-	VIT_01s0010g00960	Peroxidase [Source:UniProtKB/TrEMBL%3BAcc:D7TAA8]	K00430 peroxidase [EC:1.11.1.7] | (RefSeq) putative Peroxidase 48 (A)	ko00940: Phenylpropanoid biosynthesis; ko01100: Metabolic pathways; ko01110: Biosynthesis of secondary metabolites	PREDICTED: putative Peroxidase 48 isoform X1 [Vitis vinifera]	PER48_ARATH RecName: Full=Putative Peroxidase 48; Short=Atperox P48; EC=1.11.1.7; Flags: Precursor;	D7TAA8_VITVI RecName: Full=Peroxidase {ECO:0000256|ARBA:ARBA00012313, ECO:0000256|RuleBase:RU362060}; EC=1.11.1.7 {ECO:0000256|ARBA:ARBA00012313, ECO:0000256|RuleBase:RU362060};	--	GO:0005576,extracellular region; GO:0009505,plant-type cell wall; GO:0020037,heme binding; GO:0046872,metal ion binding; GO:0004601,peroxidase activity; GO:0042744,hydrogen peroxide catabolic process; GO:0006979,response to oxidative stress; GO:0003674,molecular_function; GO:0005488,binding; GO:0046906,tetrapyrrole binding; GO:0097159,organic cyclic compound binding; GO:1901363,heterocyclic compo…	PF00141.26:Peroxidase
VIT_01s0010g01970	FALSE	TRUE	TRUE	0.2623	0.437	0.304	1.5889	0.6567	0.6607	3.0996	2.7734	2.8114	0.4358	0.1387	0.2991	0.1795	0.369	0.3259	0	0.0747	0.0332	1	18632701	18633981	+	VIT_01s0010g01970	Peroxidase [Source:UniProtKB/TrEMBL%3BAcc:D7TAH9]	K00430 peroxidase [EC:1.11.1.7] | (RefSeq) lignin-forming anionic peroxidase (A)	ko00940: Phenylpropanoid biosynthesis; ko01100: Metabolic pathways; ko01110: Biosynthesis of secondary metabolites	PREDICTED: lignin-forming anionic peroxidase [Vitis vinifera]	PERX_NICSY RecName: Full=Lignin-forming anionic peroxidase; EC=1.11.1.7; Flags: Precursor;	A5AI69_VITVI RecName: Full=Peroxidase {ECO:0000256|ARBA:ARBA00012313, ECO:0000256|RuleBase:RU362060}; EC=1.11.1.7 {ECO:0000256|ARBA:ARBA00012313, ECO:0000256|RuleBase:RU362060};	--	GO:0005576,extracellular region; GO:0020037,heme binding; GO:0046872,metal ion binding; GO:0004601,peroxidase activity; GO:0042744,hydrogen peroxide catabolic process; GO:0006979,response to oxidative stress; GO:0003674,molecular_function; GO:0005488,binding; GO:0046906,tetrapyrrole binding; GO:0097159,organic cyclic compound binding; GO:1901363,heterocyclic compound binding; GO:0043167,ion bindi…	PF00141.26:Peroxidase
VIT_01s0010g01980	TRUE	TRUE	TRUE	0.6295	0.7769	1.1652	1.8931	2.5903	1.2389	5.077	6.4462	4.3549	1.0169	0.8784	0.4985	0.5834	0.533	0.4191	0.1135	0.0747	0	1	18638970	18640250	+	VIT_01s0010g01980	Peroxidase [Source:UniProtKB/TrEMBL%3BAcc:F6HG23]	K00430 peroxidase [EC:1.11.1.7] | (RefSeq) lignin-forming anionic peroxidase (A)	ko00940: Phenylpropanoid biosynthesis; ko01100: Metabolic pathways; ko01110: Biosynthesis of secondary metabolites	PREDICTED: lignin-forming anionic peroxidase [Vitis vinifera]	PERX_NICSY RecName: Full=Lignin-forming anionic peroxidase; EC=1.11.1.7; Flags: Precursor;	A0A438JRM2_VITVI RecName: Full=Peroxidase {ECO:0000256|ARBA:ARBA00012313, ECO:0000256|RuleBase:RU362060}; EC=1.11.1.7 {ECO:0000256|ARBA:ARBA00012313, ECO:0000256|RuleBase:RU362060};	--	GO:0005576,extracellular region; GO:0020037,heme binding; GO:0046872,metal ion binding; GO:0004601,peroxidase activity; GO:0042744,hydrogen peroxide catabolic process; GO:0006979,response to oxidative stress; GO:0003674,molecular_function; GO:0005488,binding; GO:0046906,tetrapyrrole binding; GO:0097159,organic cyclic compound binding; GO:1901363,heterocyclic compound binding; GO:0043167,ion bindi…	PF00141.26:Peroxidase
VIT_01s0010g02020	FALSE	TRUE	TRUE	0	0	0	0.2391	0.4056	0.2087	2.0523	1.2499	1.337	0	0	0	0.0454	0.0829	0.0471	0	0	0	1	18668442	18669654	+	VIT_01s0010g02020	Peroxidase [Source:UniProtKB/TrEMBL%3BAcc:D7TAI3]	K00430 peroxidase [EC:1.11.1.7] | (RefSeq) lignin-forming anionic peroxidase (A)	ko00940: Phenylpropanoid biosynthesis; ko01100: Metabolic pathways; ko01110: Biosynthesis of secondary metabolites	PREDICTED: lignin-forming anionic peroxidase [Vitis vinifera]	PERX_NICSY RecName: Full=Lignin-forming anionic peroxidase; EC=1.11.1.7; Flags: Precursor;	A0A438JRK9_VITVI RecName: Full=Peroxidase {ECO:0000256|ARBA:ARBA00012313, ECO:0000256|RuleBase:RU362060}; EC=1.11.1.7 {ECO:0000256|ARBA:ARBA00012313, ECO:0000256|RuleBase:RU362060};	--	GO:0005576,extracellular region; GO:0020037,heme binding; GO:0046872,metal ion binding; GO:0004601,peroxidase activity; GO:0042744,hydrogen peroxide catabolic process; GO:0006979,response to oxidative stress; GO:0003674,molecular_function; GO:0005488,binding; GO:0046906,tetrapyrrole binding; GO:0097159,organic cyclic compound binding; GO:1901363,heterocyclic compound binding; GO:0043167,ion bindi…	PF00141.26:Peroxidase
VIT_01s0010g03460	TRUE	FALSE	TRUE	0	0.1184	0.1235	0.8447	0.8449	0.9815	0.0326	0.0914	0.168	0.0295	0.169	0.0304	2.1607	3.4733	3.7459	0.7838	0.4778	0.8082	1	20795340	20819228	+	VIT_01s0010g03460	--	K13272 flavonoid O-methyltransferase [EC:2.1.1.267] | (RefSeq) flavonoid 3',5'-methyltransferase-like (A)	ko00944: Flavone and flavonol biosynthesis; ko01110: Biosynthesis of secondary metabolites	PREDICTED: flavonoid 3',5'-methyltransferase-like [Vitis vinifera]	FAOMT_VITVI RecName: Full=Flavonoid 3',5'-methyltransferase; EC=2.1.1.267 {ECO:0000269|PubMed:19525322, ECO:0000269|PubMed:20580386}; AltName: Full=Anthocyanin-O-methyltransferase; Short=VvAOMT;	F6HG97_VITVI SubName: Full=Uncharacterized protein {ECO:0000313|EMBL:CCB51290.1};	O-methyltransferase	GO:0005737,cytoplasm; GO:0070448,laricitrin 5'-O-methyltransferase activity; GO:0046872,metal ion binding; GO:0033799,myricetin 3'-O-methyltransferase activity; GO:0008171,O-methyltransferase activity; GO:0009718,anthocyanin-containing compound biosynthetic process; GO:0033485,cyanidin 3-O-glucoside biosynthetic process; GO:0033486,delphinidin 3-O-glucoside biosynthetic process; GO:0032259,methyl…	PF01596.20:O-methyltransferase
VIT_01s0010g03490	TRUE	FALSE	TRUE	1.5007	1.0151	1.2819	3.7938	5.3787	3.1805	1.176	0.3711	2.0015	0.1598	0.4578	0.6582	12.6894	11.6836	14.9083	3.2878	3.1216	4.815	1	20828338	20830656	+	VIT_01s0010g03490	--	K13272 flavonoid O-methyltransferase [EC:2.1.1.267] | (RefSeq) flavonoid 3',5'-methyltransferase-like (A)	ko00944: Flavone and flavonol biosynthesis; ko01110: Biosynthesis of secondary metabolites	Flavonoid 3',5'-methyltransferase [Vitis vinifera]	FAOMT_VITVI RecName: Full=Flavonoid 3',5'-methyltransferase; EC=2.1.1.267 {ECO:0000269|PubMed:19525322, ECO:0000269|PubMed:20580386}; AltName: Full=Anthocyanin-O-methyltransferase; Short=VvAOMT;	F6HGA0_VITVI SubName: Full=Uncharacterized protein {ECO:0000313|EMBL:CCB51293.1};	O-methyltransferase	GO:0005737,cytoplasm; GO:0070448,laricitrin 5'-O-methyltransferase activity; GO:0046872,metal ion binding; GO:0033799,myricetin 3'-O-methyltransferase activity; GO:0008171,O-methyltransferase activity; GO:0009718,anthocyanin-containing compound biosynthetic process; GO:0033485,cyanidin 3-O-glucoside biosynthetic process; GO:0033486,delphinidin 3-O-glucoside biosynthetic process; GO:0032259,methyl…	PF01596.20:O-methyltransferase
VIT_01s0010g03510	TRUE	TRUE	TRUE	0.8579	1.5352	1.2702	15.6633	15.6704	17.423	3.4374	3.5955	2.6442	0.3695	0.1008	0	58.4154	55.4263	57.4642	12.9075	13.2271	12.2891	1	20850116	20852430	+	VIT_01s0010g03510	--	K13272 flavonoid O-methyltransferase [EC:2.1.1.267] | (RefSeq) FAOMT, OMT3.1, VvAOMT; anthocyanin O-methyltransferase (A)	ko00944: Flavone and flavonol biosynthesis; ko01110: Biosynthesis of secondary metabolites	unnamed protein product, partial [Vitis vinifera]	FAOMT_VITVI RecName: Full=Flavonoid 3',5'-methyltransferase; EC=2.1.1.267 {ECO:0000269|PubMed:19525322, ECO:0000269|PubMed:20580386}; AltName: Full=Anthocyanin-O-methyltransferase; Short=VvAOMT;	F6HGA2_VITVI SubName: Full=Uncharacterized protein {ECO:0000313|EMBL:CCB51295.1};	O-methyltransferase	GO:0005737,cytoplasm; GO:0070448,laricitrin 5'-O-methyltransferase activity; GO:0046872,metal ion binding; GO:0033799,myricetin 3'-O-methyltransferase activity; GO:0008171,O-methyltransferase activity; GO:0009718,anthocyanin-containing compound biosynthetic process; GO:0033485,cyanidin 3-O-glucoside biosynthetic process; GO:0033486,delphinidin 3-O-glucoside biosynthetic process; GO:0032259,methyl…	PF01596.20:O-methyltransferase
VIT_01s0010g03720	TRUE	TRUE	FALSE	0	0	0	1.2581	0.8982	1.2768	0.7038	1.1802	0.9153	0.0277	0	0	0.3083	0.2347	0.3999	0.7364	0.8122	0.7783	1	21076452	21078724	-	VIT_01s0010g03720	4-coumarate--CoA ligase-like 1 [Source:Projected from Arabidopsis thaliana (AT1G62940) UniProtKB/Swiss-Prot%3BAcc:Q9LQ12]	K01904 4-coumarate--CoA ligase [EC:6.2.1.12] | (RefSeq) 4-coumarate--CoA ligase-like 1 (A)	ko00130: Ubiquinone and other terpenoid-quinone biosynthesis; ko00940: Phenylpropanoid biosynthesis; ko01100: Metabolic pathways; ko01110: Biosynthesis of secondary metabolites	PREDICTED: 4-coumarate--CoA ligase-like 1 [Vitis vinifera]	4CLL1_ARATH RecName: Full=4-coumarate--CoA ligase-like 1; EC=6.2.1.-; AltName: Full=4-coumarate--CoA ligase isoform 10; Short=At4CL10;	A0A438IRM8_VITVI SubName: Full=4-coumarate--CoA ligase-like 1 {ECO:0000313|EMBL:RVW99364.1};	Acyl-CoA synthetase	GO:0005737,cytoplasm; GO:0005783,endoplasmic reticulum; GO:0005524,ATP binding; GO:0016405,CoA-ligase activity; GO:0004467,long-chain fatty acid-CoA ligase activity; GO:0031956,medium-chain fatty acid-CoA ligase activity; GO:0046949,fatty-acyl-CoA biosynthetic process; GO:0009555,pollen development; GO:0080110,sporopollenin biosynthetic process; GO:0000166,nucleotide binding; GO:0003674,molecular…	PF00501.31:AMP-binding enzyme
VIT_01s0011g02960	TRUE	TRUE	FALSE	2.688	3.2828	3.1364	0.0241	0	0.1176	0.3803	0.2134	0.1961	2.9291	4.2109	3.7603	0.1916	0.2334	0.0331	0.2153	0.2922	0.2123	1	2632786	2636066	-	VIT_01s0011g02960	Leucoanthocyanidin reductase 1 [Source:UniProtKB/TrEMBL%3BAcc:Q4W2K5]	K13081 leucoanthocyanidin reductase [EC:1.17.1.3] | (RefSeq) LAR1; leucoanthocyanidin reductase 1 (A)	ko00941: Flavonoid biosynthesis; ko01110: Biosynthesis of secondary metabolites	leucoanthocyanidin reductase 1 [Vitis vinifera]	LAR_DESUN RecName: Full=Leucoanthocyanidin reductase; Short=Leucocyanidin reductase; EC=1.17.1.3;	Q4W2K5_VITVI SubName: Full=Leucoanthocyanidin reductase 1 {ECO:0000313|EMBL:CAI26309.1};	--	GO:0033788,leucoanthocyanidin reductase activity; GO:0009807,lignan biosynthetic process; GO:0010023,proanthocyanidin biosynthetic process; GO:0003674,molecular_function; GO:0003824,catalytic activity; GO:0016491,oxidoreductase activity; GO:0016725,oxidoreductase activity, acting on CH or CH2 groups; GO:0016726,oxidoreductase activity, acting on CH or CH2 groups, NAD or NADP as acceptor; GO:00067…	PF05368.16:NmrA-like family
VIT_01s0011g03480	TRUE	TRUE	FALSE	31.0952	32.5757	32.3519	489.818	481.217	515.759	498.057	482.017	523.806	31.5866	35.1658	37.7252	508.286	486.287	521.94	470.617	469.966	477.042	1	3147476	3149151	-	VIT_01s0011g03480	--	K09753 cinnamoyl-CoA reductase [EC:1.2.1.44] | (RefSeq) cinnamoyl-CoA reductase 1-like (A)	ko00940: Phenylpropanoid biosynthesis; ko01100: Metabolic pathways; ko01110: Biosynthesis of secondary metabolites	PREDICTED: tetraketide alpha-pyrone reductase 2 [Vitis vinifera]	TKPR2_ARATH RecName: Full=Tetraketide alpha-pyrone reductase 2; EC=1.1.1.-; AltName: Full=Protein CINNAMOYL-COA REDUCTASE-LIKE 6;	D7T953_VITVI RecName: Full=Epimerase domain-containing protein {ECO:0000259|Pfam:PF01370};	Flavonol reductase/cinnamoyl-CoA reductase	GO:0005829,cytosol; GO:0016616,oxidoreductase activity, acting on the CH-OH group of donors, NAD or NADP as acceptor; GO:0010584,pollen exine formation; GO:0080110,sporopollenin biosynthetic process; GO:0003674,molecular_function; GO:0003824,catalytic activity; GO:0016491,oxidoreductase activity; GO:0016614,oxidoreductase activity, acting on CH-OH group of donors; GO:0007275,multicellular organis…	PF01370.24:NAD dependent epimerase/dehydratase family
VIT_01s0026g00830	FALSE	TRUE	TRUE	0	0	0	0	0	0	0.8789	0.7808	0.8462	0	0	0	0	0	0	0.0622	0.0205	0.0909	1	9693927	9695668	+	VIT_01s0026g00830	Peroxidase [Source:UniProtKB/TrEMBL%3BAcc:F6HPJ9]	K00430 peroxidase [EC:1.11.1.7] | (RefSeq) peroxidase 41 (A)	ko00940: Phenylpropanoid biosynthesis; ko01100: Metabolic pathways; ko01110: Biosynthesis of secondary metabolites	PREDICTED: peroxidase 41 [Vitis vinifera]	PER65_ARATH RecName: Full=Peroxidase 65; Short=Atperox P65; EC=1.11.1.7; AltName: Full=ATP43; Flags: Precursor;	F6HPJ9_VITVI RecName: Full=Peroxidase {ECO:0000256|ARBA:ARBA00012313, ECO:0000256|RuleBase:RU362060}; EC=1.11.1.7 {ECO:0000256|ARBA:ARBA00012313, ECO:0000256|RuleBase:RU362060};	--	GO:0005576,extracellular region; GO:0020037,heme binding; GO:0046872,metal ion binding; GO:0004601,peroxidase activity; GO:0009044,xylan 1,4-beta-xylosidase activity; GO:0042744,hydrogen peroxide catabolic process; GO:0006979,response to oxidative stress; GO:0003674,molecular_function; GO:0005488,binding; GO:0046906,tetrapyrrole binding; GO:0097159,organic cyclic compound binding; GO:1901363,hete…	PF00141.26:Peroxidase
VIT_01s0026g01380	TRUE	TRUE	FALSE	0.1589	0.2941	0.5626	9.4193	11.9328	11.6313	14.6746	13.0908	12.0759	0.2444	0.3734	1.0065	8.1094	9.1474	9.0724	10.0431	9.4595	10.4761	1	10337712	10348270	+	VIT_01s0026g01380	--	K00799 glutathione S-transferase [EC:2.5.1.18] | (RefSeq) glutathione S-transferase U17 (A)	ko00480: Glutathione metabolism; ko01100: Metabolic pathways	unnamed protein product, partial [Vitis vinifera]	GSTUH_ARATH RecName: Full=Glutathione S-transferase U17; Short=AtGSTU17; EC=2.5.1.18; AltName: Full=GST class-tau member 17; AltName: Full=Glutathione S-transferase 30; AltName: Full=Protein EARLY RESPONSIVE TO DEHYDRATION 9;	F6HPG7_VITVI RecName: Full=Glutathione transferase {ECO:0000256|ARBA:ARBA00012452}; EC=2.5.1.18 {ECO:0000256|ARBA:ARBA00012452};	Glutathione S-transferase	GO:0009507,chloroplast; GO:0005737,cytoplasm; GO:0005829,cytosol; GO:0004364,glutathione transferase activity; GO:0009704,de-etiolation; GO:0006749,glutathione metabolic process; GO:0048527,lateral root development; GO:0080148,negative regulation of response to water deprivation; GO:0040008,regulation of growth; GO:0060416,response to growth hormone; GO:0009651,response to salt stress; GO:0009407…	PF02798.23:Glutathione S-transferase, N-terminal domain
VIT_02s0012g01570	TRUE	TRUE	FALSE	21.5638	22.0996	26.3123	73.6787	68.7593	67.7487	103.619	104.938	99.0766	19.4845	17.1988	18.3297	57.5107	59.8891	57.4865	88.7539	83.8444	92.6643	2	7838291	7840467	-	VIT_02s0012g01570	--	K09753 cinnamoyl-CoA reductase [EC:1.2.1.44] | (RefSeq) cinnamoyl-CoA reductase 1-like (A)	ko00940: Phenylpropanoid biosynthesis; ko01100: Metabolic pathways; ko01110: Biosynthesis of secondary metabolites	PREDICTED: cinnamoyl-CoA reductase-like SNL6 [Vitis vinifera]	CCR1_PETHY RecName: Full=Cinnamoyl-CoA reductase 1 {ECO:0000303|PubMed:24985707, ECO:0000303|PubMed:25217505}; Short=PhCCR1 {ECO:0000303|PubMed:24985707, ECO:0000303|PubMed:25217505}; EC=1.2.1.44 {ECO:0000250|UniProtKB:Q9S9N9}; AltName: Full=Coniferylaldehyde synthase {ECO:0000305}; EC=1.2.1.- {ECO:0000269|PubMed:24985707, ECO:0000269|PubMed:25217505};	A0A438JZT1_VITVI SubName: Full=Cinnamoyl-CoA reductase-like SNL6 {ECO:0000313|EMBL:RVX14466.1};	Flavonol reductase/cinnamoyl-CoA reductase	GO:0005737,cytoplasm; GO:0016621,cinnamoyl-CoA reductase activity; GO:0000166,nucleotide binding; GO:0007623,circadian rhythm; GO:0010597,green leaf volatile biosynthetic process; GO:0009809,lignin biosynthetic process; GO:0009699,phenylpropanoid biosynthetic process; GO:0003674,molecular_function; GO:0003824,catalytic activity; GO:0016491,oxidoreductase activity; GO:0016620,oxidoreductase activi…	PF01073.22:3-beta hydroxysteroid dehydrogenase/isomerase family
VIT_02s0025g02920	TRUE	TRUE	TRUE	0.1983	0.1835	0.2553	5.7499	8.1127	6.3475	24.7107	23.0427	23.2663	0.0305	0.233	0.157	2.6009	3.5902	2.816	3.7411	3.8098	4.3651	2	2496168	2498001	-	VIT_02s0025g02920	--	K13066 caffeic acid 3-O-methyltransferase / acetylserotonin O-methyltransferase [EC:2.1.1.68 2.1.1.4] | (RefSeq) COMT; caffeic acid 3-O-methyltransferase (A)	ko00380: Tryptophan metabolism; ko00940: Phenylpropanoid biosynthesis; ko01100: Metabolic pathways; ko01110: Biosynthesis of secondary metabolites	PREDICTED: caffeic acid 3-O-methyltransferase [Vitis vinifera]	COMT1_PRUDU RecName: Full=Caffeic acid 3-O-methyltransferase; Short=CAOMT; Short=COMT; EC=2.1.1.68; AltName: Full=S-adenosysl-L-methionine:caffeic acid 3-O-methyltransferase;	D7TVU3_VITVI SubName: Full=Uncharacterized protein {ECO:0000313|EMBL:CBI34618.3};	Hydroxyindole-O-methyltransferase and related SAM-dependent methyltransferases	GO:0047763,caffeate O-methyltransferase activity; GO:0046983,protein dimerization activity; GO:0009809,lignin biosynthetic process; GO:0032259,methylation; GO:0003674,molecular_function; GO:0003824,catalytic activity; GO:0008168,methyltransferase activity; GO:0008171,O-methyltransferase activity; GO:0016740,transferase activity; GO:0016741,transferase activity, transferring one-carbon groups; GO:…	PF00891.21:O-methyltransferase domain
VIT_02s0025g04720	TRUE	TRUE	FALSE	143.084	135.621	151.176	701.61	694.294	753.85	640.443	669.233	661.786	97.1573	89.1144	92.6096	459.084	504.08	501.147	481.308	504.293	489.305	2	4282479	4283947	+	VIT_02s0025g04720	Anthocyanidin synthase [Source:UniProtKB/TrEMBL%3BAcc:A2ICC9]	K05277 anthocyanidin synthase [EC:1.14.20.4] | (RefSeq) LDOX, ANS; leucoanthocyanidin dioxygenase (A)	ko00941: Flavonoid biosynthesis; ko01100: Metabolic pathways; ko01110: Biosynthesis of secondary metabolites	leucoanthocyanidin dioxygenase [Vitis vinifera]	LDOX_VITVI RecName: Full=Leucoanthocyanidin dioxygenase; Short=LDOX; Short=Leucocyanidin oxygenase; EC=1.14.20.4 {ECO:0000250|UniProtKB:Q96323}; AltName: Full=Leucoanthocyanidin hydroxylase;	A2ICC9_VITVI SubName: Full=Anthocyanidin synthase {ECO:0000313|EMBL:ABM67590.1}; EC=1.14.11.19 {ECO:0000313|EMBL:ABM67590.1, ECO:0000313|EMBL:ACT65728.1}; SubName: Full=Leucocyanidin oxygenase {ECO:0000313|EMBL:ACT65728.1};	Iron/ascorbate family oxidoreductases	GO:0031418,L-ascorbic acid binding; GO:0050589,leucocyanidin oxygenase activity; GO:0046872,metal ion binding; GO:0009718,anthocyanin-containing compound biosynthetic process; GO:0003674,molecular_function; GO:0005488,binding; GO:0019842,vitamin binding; GO:0030246,carbohydrate binding; GO:0031406,carboxylic acid binding; GO:0036094,small molecule binding; GO:0043167,ion binding; GO:0043168,anion…	PF03171.23:2OG-Fe(II) oxygenase superfamily
VIT_02s0087g00370	TRUE	TRUE	FALSE	3.7558	4.0668	4.3453	0.0228	0.0246	0	0.0722	0.2025	0.0372	4.2517	6.2133	5.4542	0.0303	0.1385	0.0314	0.0255	0	0.1344	2	17661208	17662621	-	VIT_02s0087g00370	--	K13065 shikimate O-hydroxycinnamoyltransferase [EC:2.3.1.133] | (RefSeq) shikimate O-hydroxycinnamoyltransferase-like (A)	ko00940: Phenylpropanoid biosynthesis; ko00941: Flavonoid biosynthesis; ko00945: Stilbenoid, diarylheptanoid and gingerol biosynthesis; ko01100: Metabolic pathways; ko01110: Biosynthesis of secondary metabolites	PREDICTED: omega-hydroxypalmitate O-feruloyl transferase [Vitis vinifera]	CFAT_PETHY RecName: Full=Coniferyl alcohol acyltransferase {ECO:0000303|PubMed:17241449}; Short=PhCFAT {ECO:0000303|PubMed:17241449}; EC=2.3.1.- {ECO:0000269|PubMed:17241449}; AltName: Full=(E)-cinnamyl alcohol acyltransferase {ECO:0000303|PubMed:17241449}; EC=2.3.1.224 {ECO:0000269|PubMed:17241449}; AltName: Full=(E)-sinapoyl alcohol acyltransferase {ECO:0000303|PubMed:17241449}; EC=2.3.1.- {ECO…	F6HJ41_VITVI SubName: Full=Uncharacterized protein {ECO:0000313|EMBL:CCB52238.1};	--	GO:0102387,2-phenylethanol acetyltransferase activity; GO:0102720,acetyl-coenzyme A:acetyl alcohol acetyltransferase activity; GO:0034318,alcohol O-acyltransferase activity; GO:0007623,circadian rhythm; GO:0010597,green leaf volatile biosynthetic process; GO:0009699,phenylpropanoid biosynthetic process; GO:0009723,response to ethylene; GO:0003674,molecular_function; GO:0003824,catalytic activity;…	PF02458.18:Transferase family
VIT_02s0087g00750	TRUE	TRUE	TRUE	0.6115	0.4905	0.5511	5.5691	4.309	4.8134	46.054	43.0141	39.4083	0.4139	0.3952	0.4648	1.8831	1.4974	2.8223	0.1764	0.3481	0.0515	2	18335930	18337158	-	VIT_02s0087g00750	--	K13066 caffeic acid 3-O-methyltransferase / acetylserotonin O-methyltransferase [EC:2.1.1.68 2.1.1.4] | (RefSeq) caffeic acid 3-O-methyltransferase-like isoform X1 (A)	ko00380: Tryptophan metabolism; ko00940: Phenylpropanoid biosynthesis; ko01100: Metabolic pathways; ko01110: Biosynthesis of secondary metabolites	PREDICTED: transmembrane protein 45B [Vitis vinifera]	--	D7TFC3_VITVI SubName: Full=Uncharacterized protein {ECO:0000313|EMBL:CBI29196.3};	--	GO:0016021,integral component of membrane; GO:0005575,cellular_component; GO:0016020,membrane; GO:0031224,intrinsic component of membrane; GO:0110165,cellular anatomical entity	PF04819.15:Family of unknown function (DUF716)
VIT_03s0017g01420	TRUE	TRUE	FALSE	9.6336	10.5942	8.6027	1.9266	2.0581	1.9493	1.1998	1.1003	1.1741	8.0281	10.2988	8.8958	3.5908	2.431	2.332	3.3098	2.4069	1.8894	3	17437511	17440015	-	VIT_03s0017g01420	--	K22395 cinnamyl-alcohol dehydrogenase [EC:1.1.1.195] | (RefSeq) flavin-dependent oxidoreductase FOX2-like (A)	ko00940: Phenylpropanoid biosynthesis; ko01100: Metabolic pathways; ko01110: Biosynthesis of secondary metabolites	PREDICTED: berberine bridge enzyme-like 21 [Vitis vinifera]	BBE21_ARATH RecName: Full=Berberine bridge enzyme-like 21 {ECO:0000303|PubMed:26037923}; Short=AtBBE-like 21 {ECO:0000303|PubMed:26037923}; EC=1.1.1.- {ECO:0000250|UniProtKB:O64743}; Flags: Precursor;	F6HTK8_VITVI RecName: Full=FAD-binding PCMH-type domain-containing protein {ECO:0000259|PROSITE:PS51387};	--	GO:0048046,apoplast; GO:0005829,cytosol; GO:0009505,plant-type cell wall; GO:0005886,plasma membrane; GO:0071949,FAD binding; GO:0016899,oxidoreductase activity, acting on the CH-OH group of donors, oxygen as acceptor; GO:0000166,nucleotide binding; GO:0003674,molecular_function; GO:0005488,binding; GO:0036094,small molecule binding; GO:0043167,ion binding; GO:0043168,anion binding; GO:0050660,fl…	PF01565.26:FAD binding domain
VIT_03s0017g01440	TRUE	TRUE	FALSE	1.1401	0.6449	1.1621	3.9183	4.8011	4.4873	5.3554	4.2534	5.2578	1.7539	1.8419	1.3843	10.1861	10.1479	8.7701	12.4678	11.5835	12.0085	3	17451554	17452417	-	VIT_03s0017g01440	--	K22395 cinnamyl-alcohol dehydrogenase [EC:1.1.1.195] | (RefSeq) tetrahydrocannabinolic acid synthase-like (A)	ko00940: Phenylpropanoid biosynthesis; ko01100: Metabolic pathways; ko01110: Biosynthesis of secondary metabolites	Berberine bridge enzyme-like 21 [Vitis vinifera]	BBE21_ARATH RecName: Full=Berberine bridge enzyme-like 21 {ECO:0000303|PubMed:26037923}; Short=AtBBE-like 21 {ECO:0000303|PubMed:26037923}; EC=1.1.1.- {ECO:0000250|UniProtKB:O64743}; Flags: Precursor;	F6HTL0_VITVI RecName: Full=FAD-binding PCMH-type domain-containing protein {ECO:0000259|PROSITE:PS51387};	--	GO:0048046,apoplast; GO:0005829,cytosol; GO:0009505,plant-type cell wall; GO:0005886,plasma membrane; GO:0071949,FAD binding; GO:0016899,oxidoreductase activity, acting on the CH-OH group of donors, oxygen as acceptor; GO:0000166,nucleotide binding; GO:0003674,molecular_function; GO:0005488,binding; GO:0036094,small molecule binding; GO:0043167,ion binding; GO:0043168,anion binding; GO:0050660,fl…	PF01565.26:FAD binding domain
VIT_03s0017g01470	TRUE	TRUE	TRUE	14.2005	13.4889	12.7882	2.262	2.4411	2.3864	0.6502	0.7979	0.8942	12.7149	15.8412	13.6958	3.8672	3.4916	4.1542	1.8791	2.5736	1.9159	3	17473119	17476732	-	VIT_03s0017g01470	--	K22395 cinnamyl-alcohol dehydrogenase [EC:1.1.1.195] | (RefSeq) berberine bridge enzyme-like 15 (A)	ko00940: Phenylpropanoid biosynthesis; ko01100: Metabolic pathways; ko01110: Biosynthesis of secondary metabolites	unnamed protein product, partial [Vitis vinifera]	BBE21_ARATH RecName: Full=Berberine bridge enzyme-like 21 {ECO:0000303|PubMed:26037923}; Short=AtBBE-like 21 {ECO:0000303|PubMed:26037923}; EC=1.1.1.- {ECO:0000250|UniProtKB:O64743}; Flags: Precursor;	F6HTL1_VITVI RecName: Full=FAD-binding PCMH-type domain-containing protein {ECO:0000259|PROSITE:PS51387};	--	GO:0048046,apoplast; GO:0005829,cytosol; GO:0009505,plant-type cell wall; GO:0005886,plasma membrane; GO:0071949,FAD binding; GO:0016899,oxidoreductase activity, acting on the CH-OH group of donors, oxygen as acceptor; GO:0000166,nucleotide binding; GO:0003674,molecular_function; GO:0005488,binding; GO:0036094,small molecule binding; GO:0043167,ion binding; GO:0043168,anion binding; GO:0050660,fl…	PF01565.26:FAD binding domain
VIT_03s0017g01490	TRUE	TRUE	FALSE	2.5451	1.9058	1.7397	7.8316	7.9744	6.573	9.0597	10.2554	9.0745	1.8477	2.3939	1.9293	17.0256	16.2032	17.1327	18.9283	19.6982	20.2409	3	17484861	17486877	-	VIT_03s0017g01490	--	K22395 cinnamyl-alcohol dehydrogenase [EC:1.1.1.195] | (RefSeq) berberine bridge enzyme-like 13 (A)	ko00940: Phenylpropanoid biosynthesis; ko01100: Metabolic pathways; ko01110: Biosynthesis of secondary metabolites	PREDICTED: berberine bridge enzyme-like 21 [Vitis vinifera]	BBE21_ARATH RecName: Full=Berberine bridge enzyme-like 21 {ECO:0000303|PubMed:26037923}; Short=AtBBE-like 21 {ECO:0000303|PubMed:26037923}; EC=1.1.1.- {ECO:0000250|UniProtKB:O64743}; Flags: Precursor;	F6HTL3_VITVI RecName: Full=FAD-binding PCMH-type domain-containing protein {ECO:0000259|PROSITE:PS51387};	--	GO:0048046,apoplast; GO:0005829,cytosol; GO:0009505,plant-type cell wall; GO:0005886,plasma membrane; GO:0071949,FAD binding; GO:0016899,oxidoreductase activity, acting on the CH-OH group of donors, oxygen as acceptor; GO:0000166,nucleotide binding; GO:0003674,molecular_function; GO:0005488,binding; GO:0036094,small molecule binding; GO:0043167,ion binding; GO:0043168,anion binding; GO:0050660,fl…	PF01565.26:FAD binding domain
VIT_03s0038g00500	TRUE	TRUE	FALSE	2.5083	3.1772	3.697	0.553	0.5508	0.8314	0.3362	0.3301	0.3121	2.5285	1.6869	2.603	0.1412	0.0774	0.2344	1.5706	1.3622	2.1275	3	457105	458793	+	VIT_03s0038g00500	--	K09755 ferulate-5-hydroxylase [EC:1.14.-.-] | (RefSeq) cytochrome P450 84A1 (A)	ko00940: Phenylpropanoid biosynthesis; ko01100: Metabolic pathways; ko01110: Biosynthesis of secondary metabolites	PREDICTED: cytochrome P450 84A1 [Vitis vinifera]	C84A1_ARATH RecName: Full=Cytochrome P450 84A1; EC=1.14.-.-; AltName: Full=Ferulate-5-hydroxylase; Short=F5H;	A0A438I907_VITVI SubName: Full=Cytochrome P450 84A1 {ECO:0000313|EMBL:RVW93180.1};	Cytochrome P450 CYP2 subfamily	GO:0005783,endoplasmic reticulum; GO:0016021,integral component of membrane; GO:0005886,plasma membrane; GO:0020037,heme binding; GO:0005506,iron ion binding; GO:0004497,monooxygenase activity; GO:0016705,oxidoreductase activity, acting on paired donors, with incorporation or reduction of molecular oxygen; GO:0009809,lignin biosynthetic process; GO:0009699,phenylpropanoid biosynthetic process; GO…	PF00067.25:Cytochrome P450
VIT_03s0038g00550	TRUE	TRUE	FALSE	2.4465	2.5196	1.9631	0.5773	0.7668	0.4611	0.2457	0.3939	0.1086	1.9401	1.4271	2.5539	0.2063	0.0539	0.0306	0.8696	0.9072	1.459	3	510195	511819	+	VIT_03s0038g00550	--	K09755 ferulate-5-hydroxylase [EC:1.14.-.-] | (RefSeq) cytochrome P450 84A1 (A)	ko00940: Phenylpropanoid biosynthesis; ko01100: Metabolic pathways; ko01110: Biosynthesis of secondary metabolites	unnamed protein product, partial [Vitis vinifera]	C84A1_ARATH RecName: Full=Cytochrome P450 84A1; EC=1.14.-.-; AltName: Full=Ferulate-5-hydroxylase; Short=F5H;	A5AKY9_VITVI SubName: Full=Uncharacterized protein {ECO:0000313|EMBL:CAN60361.1};	Cytochrome P450 CYP2 subfamily	GO:0005783,endoplasmic reticulum; GO:0016021,integral component of membrane; GO:0005886,plasma membrane; GO:0020037,heme binding; GO:0005506,iron ion binding; GO:0004497,monooxygenase activity; GO:0016705,oxidoreductase activity, acting on paired donors, with incorporation or reduction of molecular oxygen; GO:0009809,lignin biosynthetic process; GO:0009699,phenylpropanoid biosynthetic process; GO…	PF00067.25:Cytochrome P450
VIT_03s0038g01330	TRUE	TRUE	FALSE	2.7909	3.1189	2.5965	0.1535	0.142	0.1608	0	0	0	3.393	3.8091	2.652	0.4658	0.1596	0.4229	0	0	0.0215	3	955035	956506	-	VIT_03s0038g01330	--	K13065 shikimate O-hydroxycinnamoyltransferase [EC:2.3.1.133] | (RefSeq) vinorine synthase-like (A)	ko00940: Phenylpropanoid biosynthesis; ko00941: Flavonoid biosynthesis; ko00945: Stilbenoid, diarylheptanoid and gingerol biosynthesis; ko01100: Metabolic pathways; ko01110: Biosynthesis of secondary metabolites	PREDICTED: vinorine synthase-like [Vitis vinifera]	VINSY_RAUSE RecName: Full=Vinorine synthase {ECO:0000303|PubMed:15110860}; EC=2.3.1.160 {ECO:0000269|PubMed:15110860};	A5BB16_VITVI SubName: Full=Uncharacterized protein {ECO:0000313|EMBL:CAN69939.1};	--	GO:0050636,vinorine synthase activity; GO:0009820,alkaloid metabolic process; GO:0003674,molecular_function; GO:0003824,catalytic activity; GO:0016740,transferase activity; GO:0016746,acyltransferase activity; GO:0016747,acyltransferase activity, transferring groups other than amino-acyl groups; GO:0006807,nitrogen compound metabolic process; GO:0008150,biological_process; GO:0008152,metabolic pr…	PF02458.18:Transferase family
VIT_03s0038g02050	TRUE	TRUE	FALSE	138.169	119.965	118.192	0.5519	0.5459	0.618	0.0727	0.2039	0.075	51.1199	44.6522	55.8804	0.0611	0.1673	0.2534	0.0515	0.1524	0.0451	3	1412118	1412819	+	VIT_03s0038g02050	Dirigent protein [Source:UniProtKB/TrEMBL%3BAcc:F6I119]	K25075 pterocarpan synthase [EC:4.2.1.139] | (RefSeq) dirigent protein 2-like (A)	ko00943: Isoflavonoid biosynthesis; ko01100: Metabolic pathways; ko01110: Biosynthesis of secondary metabolites	Dirigent protein 23 [Vitis vinifera]	DIR23_ARATH RecName: Full=Dirigent protein 23; Short=AtDIR23; Flags: Precursor;	A0A438DSY1_VITVI RecName: Full=Dirigent protein {ECO:0000256|RuleBase:RU363099};	--	GO:0048046,apoplast; GO:0009699,phenylpropanoid biosynthetic process; GO:0006725,cellular aromatic compound metabolic process; GO:0008150,biological_process; GO:0008152,metabolic process; GO:0009058,biosynthetic process; GO:0009698,phenylpropanoid metabolic process; GO:0009987,cellular process; GO:0019438,aromatic compound biosynthetic process; GO:0019748,secondary metabolic process; GO:0044237,c…	PF03018.17:Dirigent-like protein
VIT_03s0063g00140	TRUE	TRUE	FALSE	86.7934	86.4009	87.2708	33.472	32.8123	31.6632	17.3078	16.7808	15.5944	139.774	62.6835	136.839	31.4317	38.796	37.4737	33.7999	29.789	36.5461	3	3733883	3735235	-	VIT_03s0063g00140	--	K00588 caffeoyl-CoA O-methyltransferase [EC:2.1.1.104] | (RefSeq) CCOAMT, CCOAOMT; caffeoyl-CoA O-methyltransferase (A)	ko00940: Phenylpropanoid biosynthesis; ko00941: Flavonoid biosynthesis; ko00945: Stilbenoid, diarylheptanoid and gingerol biosynthesis; ko01100: Metabolic pathways; ko01110: Biosynthesis of secondary metabolites	Caffeoyl-CoA O-methyltransferase [Vitis vinifera]	CAMT_VITVI RecName: Full=Caffeoyl-CoA O-methyltransferase; EC=2.1.1.104; AltName: Full=Trans-caffeoyl-CoA 3-O-methyltransferase; Short=CCOAMT; Short=CCOAOMT;	D7TPG4_VITVI SubName: Full=Uncharacterized protein {ECO:0000313|EMBL:CBI32387.3};	O-methyltransferase	GO:0042409,caffeoyl-CoA O-methyltransferase activity; GO:0046872,metal ion binding; GO:0009809,lignin biosynthetic process; GO:0032259,methylation; GO:0003674,molecular_function; GO:0003824,catalytic activity; GO:0008168,methyltransferase activity; GO:0008171,O-methyltransferase activity; GO:0008757,S-adenosylmethionine-dependent methyltransferase activity; GO:0016740,transferase activity; GO:001…	PF01596.20:O-methyltransferase
VIT_03s0063g00820	TRUE	TRUE	FALSE	35.1561	35.5932	37.2976	10.3477	10.3629	10.9213	6.9358	7.0972	6.8843	48.1423	42.5265	46.9965	22.198	20.9167	22.1584	23.3729	26.2972	23.9228	3	4283990	4285159	-	VIT_03s0063g00820	--	K13258 2-hydroxyisoflavanone dehydratase [EC:4.2.1.105] | (RefSeq) 2-hydroxyisoflavanone dehydratase (A)	ko00943: Isoflavonoid biosynthesis; ko01100: Metabolic pathways; ko01110: Biosynthesis of secondary metabolites	PREDICTED: probable carboxylesterase 12 [Vitis vinifera]	CXE7_ARATH RecName: Full=Probable carboxylesterase 7; AltName: Full=AtCXE7; EC=3.1.1.1;	F6HQD7_VITVI RecName: Full=Abhydrolase_3 domain-containing protein {ECO:0000259|Pfam:PF07859};	Arylacetamide deacetylase	GO:0016787,hydrolase activity; GO:0080030,methyl indole-3-acetate esterase activity; GO:0003674,molecular_function; GO:0003824,catalytic activity; GO:0016788,hydrolase activity, acting on ester bonds; GO:0052689,carboxylic ester hydrolase activity	PF07859.16:alpha/beta hydrolase fold
VIT_04s0008g05350	TRUE	TRUE	FALSE	0.0504	0.233	0.0486	7.041	7.3533	7.0949	12.8234	9.7483	7.8305	0	0.0444	0.0957	1.5506	0.7477	1.7877	0.9803	1.2541	1.0819	4	4818299	4819293	-	VIT_04s0008g05350	--	K13258 2-hydroxyisoflavanone dehydratase [EC:4.2.1.105] | (RefSeq) uncharacterized protein LOC113871120 (A)	ko00943: Isoflavonoid biosynthesis; ko01100: Metabolic pathways; ko01110: Biosynthesis of secondary metabolites	PREDICTED: probable carboxylesterase 17 [Vitis vinifera]	CXE17_ARATH RecName: Full=Probable carboxylesterase 17; AltName: Full=AtCXE17; EC=3.1.1.1;	F6H317_VITVI RecName: Full=Abhydrolase_3 domain-containing protein {ECO:0000259|Pfam:PF07859};	Arylacetamide deacetylase	GO:0080030,methyl indole-3-acetate esterase activity; GO:0003674,molecular_function; GO:0003824,catalytic activity; GO:0016787,hydrolase activity; GO:0016788,hydrolase activity, acting on ester bonds; GO:0052689,carboxylic ester hydrolase activity	PF07859.16:alpha/beta hydrolase fold
VIT_04s0008g05390	TRUE	TRUE	TRUE	0	0	0	1.6956	2.5393	2.663	1.4223	1.3427	0.395	0	0	0	4.272	2.5181	6.3391	0	0	0	4	4839707	4840639	-	VIT_04s0008g05390	--	K13258 2-hydroxyisoflavanone dehydratase [EC:4.2.1.105] | (RefSeq) uncharacterized protein LOC113871120 (A)	ko00943: Isoflavonoid biosynthesis; ko01100: Metabolic pathways; ko01110: Biosynthesis of secondary metabolites	putative carboxylesterase 17 [Vitis vinifera]	CXE17_ARATH RecName: Full=Probable carboxylesterase 17; AltName: Full=AtCXE17; EC=3.1.1.1;	F6H321_VITVI RecName: Full=Abhydrolase_3 domain-containing protein {ECO:0000259|Pfam:PF07859};	Arylacetamide deacetylase	GO:0080030,methyl indole-3-acetate esterase activity; GO:0003674,molecular_function; GO:0003824,catalytic activity; GO:0016787,hydrolase activity; GO:0016788,hydrolase activity, acting on ester bonds; GO:0052689,carboxylic ester hydrolase activity	PF07859.16:alpha/beta hydrolase fold
VIT_04s0008g05410	TRUE	FALSE	FALSE	0.1996	0.1386	0.1446	1.0933	1.1799	0.5499	0.7117	0.4634	0.2622	0.0461	0.1759	0.2845	1.2806	0.858	1.2402	0	0	0	4	4844194	4845197	-	VIT_04s0008g05410	--	K13258 2-hydroxyisoflavanone dehydratase [EC:4.2.1.105] | (RefSeq) uncharacterized protein LOC113871120 (A)	ko00943: Isoflavonoid biosynthesis; ko01100: Metabolic pathways; ko01110: Biosynthesis of secondary metabolites	PREDICTED: probable carboxylesterase 17 [Vitis vinifera]	CXE17_ARATH RecName: Full=Probable carboxylesterase 17; AltName: Full=AtCXE17; EC=3.1.1.1;	D7SUT7_VITVI RecName: Full=Abhydrolase_3 domain-containing protein {ECO:0000259|Pfam:PF07859};	Arylacetamide deacetylase	GO:0080030,methyl indole-3-acetate esterase activity; GO:0003674,molecular_function; GO:0003824,catalytic activity; GO:0016787,hydrolase activity; GO:0016788,hydrolase activity, acting on ester bonds; GO:0052689,carboxylic ester hydrolase activity	PF07859.16:alpha/beta hydrolase fold
VIT_04s0023g02570	TRUE	TRUE	FALSE	3.6134	4.3217	3.9205	0.5756	0.1976	0.4474	0	0.029	0.1706	17.8759	19.2481	17.1292	0.9725	0.8567	0.6847	0.2635	0.3467	0.3849	4	19132118	19133693	+	VIT_04s0023g02570	Peroxidase [Source:UniProtKB/TrEMBL%3BAcc:F6GWS4]	K00430 peroxidase [EC:1.11.1.7] | (RefSeq) peroxidase 72 (A)	ko00940: Phenylpropanoid biosynthesis; ko01100: Metabolic pathways; ko01110: Biosynthesis of secondary metabolites	PREDICTED: peroxidase 72 [Vitis vinifera]	PER72_ARATH RecName: Full=Peroxidase 72; Short=Atperox P72; EC=1.11.1.7; AltName: Full=ATP6a; AltName: Full=PRXR8; Flags: Precursor;	F6GWS4_VITVI RecName: Full=Peroxidase {ECO:0000256|ARBA:ARBA00012313, ECO:0000256|RuleBase:RU362060}; EC=1.11.1.7 {ECO:0000256|ARBA:ARBA00012313, ECO:0000256|RuleBase:RU362060};	--	GO:0005576,extracellular region; GO:0009505,plant-type cell wall; GO:0020037,heme binding; GO:0046872,metal ion binding; GO:0004601,peroxidase activity; GO:0042744,hydrogen peroxide catabolic process; GO:0009809,lignin biosynthetic process; GO:0006979,response to oxidative stress; GO:0003674,molecular_function; GO:0005488,binding; GO:0046906,tetrapyrrole binding; GO:0097159,organic cyclic compoun…	PF00141.26:Peroxidase
VIT_04s0023g02900	TRUE	TRUE	FALSE	3.9531	5.1837	5.832	149.271	141.253	139.989	155.265	175.114	163.212	10.592	9.3378	10.3039	84.3764	95.7337	90.2046	95.1313	89.5111	93.6342	4	19492695	19494685	+	VIT_04s0023g02900	--	K09755 ferulate-5-hydroxylase [EC:1.14.-.-] | (RefSeq) cytochrome P450 84A1 (A)	ko00940: Phenylpropanoid biosynthesis; ko01100: Metabolic pathways; ko01110: Biosynthesis of secondary metabolites	PREDICTED: cytochrome P450 84A1 [Vitis vinifera]	C84A1_ARATH RecName: Full=Cytochrome P450 84A1; EC=1.14.-.-; AltName: Full=Ferulate-5-hydroxylase; Short=F5H;	F6GWQ4_VITVI SubName: Full=Uncharacterized protein {ECO:0000313|EMBL:CCB44389.1};	Cytochrome P450 CYP2 subfamily	GO:0005783,endoplasmic reticulum; GO:0016021,integral component of membrane; GO:0005886,plasma membrane; GO:0020037,heme binding; GO:0005506,iron ion binding; GO:0004497,monooxygenase activity; GO:0016705,oxidoreductase activity, acting on paired donors, with incorporation or reduction of molecular oxygen; GO:0009809,lignin biosynthetic process; GO:0009699,phenylpropanoid biosynthetic process; GO…	PF00067.25:Cytochrome P450
VIT_04s0044g00190	TRUE	TRUE	FALSE	9.7493	10.2059	11.6933	0.5485	1.2914	0.7309	0.9459	1.4648	1.3822	19.5693	19.8074	21.9837	0.7612	1.3304	0.4807	0.5021	0.3028	0.489	4	20891405	20894167	-	VIT_04s0044g00190	--	K00083 cinnamyl-alcohol dehydrogenase [EC:1.1.1.195] | (RefSeq) probable mannitol dehydrogenase (A)	ko00940: Phenylpropanoid biosynthesis; ko01100: Metabolic pathways; ko01110: Biosynthesis of secondary metabolites	PREDICTED: probable mannitol dehydrogenase [Vitis vinifera]	MTDH_MEDSA RecName: Full=Probable mannitol dehydrogenase; EC=1.1.1.255; AltName: Full=NAD-dependent mannitol dehydrogenase;	D7U461_VITVI RecName: Full=PKS_ER domain-containing protein {ECO:0000259|SMART:SM00829};	Alcohol dehydrogenase, class V	GO:0046029,mannitol dehydrogenase activity; GO:0008270,zinc ion binding; GO:0071704,organic substance metabolic process; GO:0003674,molecular_function; GO:0003824,catalytic activity; GO:0016491,oxidoreductase activity; GO:0016614,oxidoreductase activity, acting on CH-OH group of donors; GO:0016616,oxidoreductase activity, acting on the CH-OH group of donors, NAD or NADP as acceptor; GO:0031320,he…	PF08240.15:Alcohol dehydrogenase GroES-like domain
VIT_04s0044g00210	TRUE	TRUE	FALSE	332.74	331.558	370.526	43.449	45.4584	41.633	17.0435	22.4678	35.9769	153.376	169.789	195.249	2.7764	1.822	2.2721	0.3296	0.0325	0.0578	4	20897775	20900222	-	VIT_04s0044g00210	Probable cinnamyl alcohol dehydrogenase 9 [Source:Projected from Arabidopsis thaliana (AT4G39330) UniProtKB/Swiss-Prot%3BAcc:P42734]	K00083 cinnamyl-alcohol dehydrogenase [EC:1.1.1.195] | (RefSeq) probable cinnamyl alcohol dehydrogenase 9 (A)	ko00940: Phenylpropanoid biosynthesis; ko01100: Metabolic pathways; ko01110: Biosynthesis of secondary metabolites	PREDICTED: probable cinnamyl alcohol dehydrogenase 9 [Vitis vinifera]	CADH9_ARATH RecName: Full=Probable cinnamyl alcohol dehydrogenase 9 {ECO:0000303|PubMed:14745009}; Short=AtCAD9 {ECO:0000303|PubMed:14745009}; EC=1.1.1.195 {ECO:0000250|UniProtKB:P48523, ECO:0000305|PubMed:16832689};	D7U459_VITVI RecName: Full=PKS_ER domain-containing protein {ECO:0000259|SMART:SM00829};	Alcohol dehydrogenase, class V	GO:0048046,apoplast; GO:0005829,cytosol; GO:0005886,plasma membrane; GO:0045551,cinnamyl-alcohol dehydrogenase activity; GO:0016616,oxidoreductase activity, acting on the CH-OH group of donors, NAD or NADP as acceptor; GO:0052747,sinapyl alcohol dehydrogenase activity; GO:0008270,zinc ion binding; GO:0009809,lignin biosynthetic process; GO:0003674,molecular_function; GO:0003824,catalytic activity…	PF08240.15:Alcohol dehydrogenase GroES-like domain
VIT_04s0044g00240	TRUE	TRUE	FALSE	6.1853	6.8702	3.9818	0.2657	0.1434	0	0	0	0.6499	6.2802	2.3619	5.4856	0.1764	0	0.183	0	0	0.1303	4	20929977	20930219	-	VIT_04s0044g00240	--	K12930 anthocyanidin 3-O-glucosyltransferase [EC:2.4.1.115] | (RefSeq) anthocyanidin 3-O-glucosyltransferase 7 (A)	ko00942: Anthocyanin biosynthesis; ko01100: Metabolic pathways; ko01110: Biosynthesis of secondary metabolites	unnamed protein product, partial [Vitis vinifera]	RTNLE_ARATH RecName: Full=Reticulon-like protein B5; Short=AtRTNLB5;	D7U456_VITVI SubName: Full=Uncharacterized protein {ECO:0000313|EMBL:CBI37632.3};	Reticulon	GO:0005783,endoplasmic reticulum; GO:0005789,endoplasmic reticulum membrane; GO:0016021,integral component of membrane; GO:0005886,plasma membrane; GO:0009617,response to bacterium; GO:0008150,biological_process; GO:0009605,response to external stimulus; GO:0009607,response to biotic stimulus; GO:0043207,response to external biotic stimulus; GO:0044419,biological process involved in interspecies …	--
VIT_04s0079g00690	TRUE	TRUE	FALSE	40.0323	37.3895	38.8898	694.959	684.784	787.337	493.053	474.293	465.057	6.3997	5.419	4.755	1183.2	1261.76	1323.31	723.578	723.338	765.348	4	11505001	11507285	-	VIT_04s0079g00690	Glutathione S-transferase [Source:UniProtKB/TrEMBL%3BAcc:Q56AY1]	K00799 glutathione S-transferase [EC:2.5.1.18] | (RefSeq) GST4; glutathione S-transferase (A)	ko00480: Glutathione metabolism; ko01100: Metabolic pathways	glutathione S-transferase [Vitis vinifera]	GSTFB_ARATH RecName: Full=Glutathione S-transferase F11 {ECO:0000303|PubMed:12090627}; Short=AtGSTF11 {ECO:0000303|PubMed:12090627}; EC=2.5.1.18 {ECO:0000250|UniProtKB:O80852}; AltName: Full=AtGSTF6 {ECO:0000303|PubMed:12090627}; AltName: Full=GST class-phi {ECO:0000303|PubMed:12090627}; AltName: Full=GST class-phi member 11 {ECO:0000303|PubMed:12090627};	Q56AY1_VITVI RecName: Full=Glutathione transferase {ECO:0000256|ARBA:ARBA00012452}; EC=2.5.1.18 {ECO:0000256|ARBA:ARBA00012452};	Glutathione S-transferase	GO:0005737,cytoplasm; GO:0005829,cytosol; GO:0043295,glutathione binding; GO:0004364,glutathione transferase activity; GO:0006749,glutathione metabolic process; GO:0006979,response to oxidative stress; GO:0009407,toxin catabolic process; GO:0003674,molecular_function; GO:0005488,binding; GO:0033218,amide binding; GO:0042277,peptide binding; GO:0043167,ion binding; GO:0043168,anion binding; GO:007…	PF02798.23:Glutathione S-transferase, N-terminal domain
VIT_05s0020g02120	FALSE	TRUE	TRUE	0	0	0	0	0	0	1.3111	1.6346	0.9517	0	0	0	0.4486	1.1549	0.55	0	0	0	5	3846138	3847499	+	VIT_05s0020g02120	Peroxidase [Source:UniProtKB/TrEMBL%3BAcc:D7T6L2]	K00430 peroxidase [EC:1.11.1.7] | (RefSeq) peroxidase 24 (A)	ko00940: Phenylpropanoid biosynthesis; ko01100: Metabolic pathways; ko01110: Biosynthesis of secondary metabolites	PREDICTED: peroxidase 24 [Vitis vinifera]	PER24_ARATH RecName: Full=Peroxidase 24; Short=Atperox P24; EC=1.11.1.7; AltName: Full=ATP47; Flags: Precursor;	A0A7G6J4D8_VITVI RecName: Full=Peroxidase {ECO:0000256|ARBA:ARBA00012313, ECO:0000256|RuleBase:RU362060}; EC=1.11.1.7 {ECO:0000256|ARBA:ARBA00012313, ECO:0000256|RuleBase:RU362060};	--	GO:0005576,extracellular region; GO:0009505,plant-type cell wall; GO:0020037,heme binding; GO:0046872,metal ion binding; GO:0004601,peroxidase activity; GO:0042744,hydrogen peroxide catabolic process; GO:0006979,response to oxidative stress; GO:0003674,molecular_function; GO:0005488,binding; GO:0046906,tetrapyrrole binding; GO:0097159,organic cyclic compound binding; GO:1901363,heterocyclic compo…	PF00141.26:Peroxidase
VIT_05s0020g03000	TRUE	TRUE	FALSE	3.1045	3.1792	3.7313	0.6597	0.3445	0.5459	1.0766	1.2269	0.7635	2.5912	2.5902	2.3537	1.0453	1.4196	1.2019	2.8576	2.7027	2.6925	5	4744289	4745805	-	VIT_05s0020g03000	--	K13258 2-hydroxyisoflavanone dehydratase [EC:4.2.1.105] | (RefSeq) uncharacterized protein LOC115994703 (A)	ko00943: Isoflavonoid biosynthesis; ko01100: Metabolic pathways; ko01110: Biosynthesis of secondary metabolites	2-hydroxyisoflavanone dehydratase [Vitis vinifera]	HIDM_GLYEC RecName: Full=2-hydroxyisoflavanone dehydratase; EC=3.1.1.1; EC=4.2.1.105; AltName: Full=Carboxylesterase HIDM;	A0A438KM15_VITVI SubName: Full=2-hydroxyisoflavanone dehydratase {ECO:0000313|EMBL:RVX22244.1};	Arylacetamide deacetylase	GO:0033987,2-hydroxyisoflavanone dehydratase activity; GO:0052689,carboxylic ester hydrolase activity; GO:0080030,methyl indole-3-acetate esterase activity; GO:0009813,flavonoid biosynthetic process; GO:0009717,isoflavonoid biosynthetic process; GO:0046287,isoflavonoid metabolic process; GO:0003674,molecular_function; GO:0003824,catalytic activity; GO:0016829,lyase activity; GO:0016835,carbon-oxy…	PF07859.16:alpha/beta hydrolase fold
VIT_05s0029g00480	TRUE	TRUE	FALSE	6.5598	7.008	7.3638	0.3875	0.4372	0.1721	0.4733	0.2148	0.4021	14.204	14.5478	14.856	0.4209	0.8758	0.4609	0.2168	0.2723	0.1727	5	15242017	15246311	+	VIT_05s0029g00480	--	K13065 shikimate O-hydroxycinnamoyltransferase [EC:2.3.1.133] | (RefSeq) hydroxycinnamoyltransferase (A)	ko00940: Phenylpropanoid biosynthesis; ko00941: Flavonoid biosynthesis; ko00945: Stilbenoid, diarylheptanoid and gingerol biosynthesis; ko01100: Metabolic pathways; ko01110: Biosynthesis of secondary metabolites	PREDICTED: protein ECERIFERUM 26 [Vitis vinifera]	CER26_ARATH RecName: Full=Protein ECERIFERUM 26; AltName: Full=CER2-like protein 1; Short=CER2-like1;	F6GWE4_VITVI SubName: Full=Uncharacterized protein {ECO:0000313|EMBL:CCB44307.1};	--	GO:0005829,cytosol; GO:0016747,acyltransferase activity, transferring groups other than amino-acyl groups; GO:0071555,cell wall organization; GO:0042761,very long-chain fatty acid biosynthetic process; GO:0010025,wax biosynthetic process; GO:0003674,molecular_function; GO:0003824,catalytic activity; GO:0016740,transferase activity; GO:0016746,acyltransferase activity; GO:0008150,biological_proces…	PF02458.18:Transferase family
VIT_05s0049g01070	TRUE	TRUE	FALSE	0.9993	1.0484	0.965	6.912	8.4322	8.9155	7.1262	5.5211	5.3204	1.8449	0.1174	0.8863	8.7767	9.8931	7.6283	10.6644	11.3783	11.0734	5	8104345	8105220	+	VIT_05s0049g01070	--	K00799 glutathione S-transferase [EC:2.5.1.18] | (RefSeq) probable glutathione S-transferase (A)	ko00480: Glutathione metabolism; ko01100: Metabolic pathways	PREDICTED: probable glutathione S-transferase [Vitis vinifera]	GSTX6_SOYBN RecName: Full=Probable glutathione S-transferase; EC=2.5.1.18; AltName: Full=G2-4; AltName: Full=Heat shock protein 26A;	F6H8I9_VITVI RecName: Full=Glutathione transferase {ECO:0000256|ARBA:ARBA00012452}; EC=2.5.1.18 {ECO:0000256|ARBA:ARBA00012452};	Glutathione S-transferase	GO:0005737,cytoplasm; GO:0004364,glutathione transferase activity; GO:0006749,glutathione metabolic process; GO:0009737,response to abscisic acid; GO:0009733,response to auxin; GO:0009735,response to cytokinin; GO:0009739,response to gibberellin; GO:0009408,response to heat; GO:0010038,response to metal ion; GO:0003674,molecular_function; GO:0003824,catalytic activity; GO:0016740,transferase acti…	PF02798.23:Glutathione S-transferase, N-terminal domain
VIT_05s0049g01100	TRUE	TRUE	FALSE	1.1566	1.6341	1.9987	19.3787	22.437	21.6119	16.3096	13.4382	12.2816	1.18	1.4484	1.6775	19.0073	19.0784	17.3445	26.3802	25.212	26.0071	5	8146884	8147830	+	VIT_05s0049g01100	--	K00799 glutathione S-transferase [EC:2.5.1.18] | (RefSeq) glutathione transferase GST 23 (A)	ko00480: Glutathione metabolism; ko01100: Metabolic pathways	PREDICTED: glutathione transferase GST 23 [Vitis vinifera]	GSTX6_SOYBN RecName: Full=Probable glutathione S-transferase; EC=2.5.1.18; AltName: Full=G2-4; AltName: Full=Heat shock protein 26A;	F6H8N9_VITVI RecName: Full=Glutathione transferase {ECO:0000256|ARBA:ARBA00012452}; EC=2.5.1.18 {ECO:0000256|ARBA:ARBA00012452};	Glutathione S-transferase	GO:0005737,cytoplasm; GO:0004364,glutathione transferase activity; GO:0006749,glutathione metabolic process; GO:0009737,response to abscisic acid; GO:0009733,response to auxin; GO:0009735,response to cytokinin; GO:0009739,response to gibberellin; GO:0009408,response to heat; GO:0010038,response to metal ion; GO:0003674,molecular_function; GO:0003824,catalytic activity; GO:0016740,transferase acti…	PF02798.23:Glutathione S-transferase, N-terminal domain
VIT_05s0051g00130	TRUE	TRUE	FALSE	8.4875	7.9324	10.5034	31.1697	27.7352	31.6542	25.5186	21.8989	24.6771	7.53	8.0601	12.2932	37.0774	30.1398	30.5723	37.7288	41.0468	44.6295	5	10543189	10544186	-	VIT_05s0051g00130	--	K00799 glutathione S-transferase [EC:2.5.1.18] | (RefSeq) glutathione transferase GST 23 (A)	ko00480: Glutathione metabolism; ko01100: Metabolic pathways	PREDICTED: glutathione transferase GST 23 [Vitis vinifera]	GST23_MAIZE RecName: Full=Glutathione transferase GST 23; EC=2.5.1.18; AltName: Full=Glutathione transferase GST 36;	D7TS45_VITVI RecName: Full=Glutathione transferase {ECO:0000256|ARBA:ARBA00012452}; EC=2.5.1.18 {ECO:0000256|ARBA:ARBA00012452};	Glutathione S-transferase	GO:0005737,cytoplasm; GO:0004364,glutathione transferase activity; GO:0006952,defense response; GO:0006749,glutathione metabolic process; GO:0042221,response to chemical; GO:0003674,molecular_function; GO:0003824,catalytic activity; GO:0016740,transferase activity; GO:0016765,transferase activity, transferring alkyl or aryl (other than methyl) groups; GO:0006950,response to stress; GO:0008150,bio…	PF02798.23:Glutathione S-transferase, N-terminal domain
VIT_05s0077g00720	TRUE	TRUE	TRUE	0	0.0895	0.4203	1.0284	0.9753	0.4949	1.872	2.0383	1.0671	0.1786	0.1278	0	0.6205	0.5291	0.8155	3.1034	2.8907	2.2005	5	524014	525260	-	VIT_05s0077g00720	Peroxidase [Source:UniProtKB/TrEMBL%3BAcc:F6H712]	K00430 peroxidase [EC:1.11.1.7] | (RefSeq) peroxidase 40 (A)	ko00940: Phenylpropanoid biosynthesis; ko01100: Metabolic pathways; ko01110: Biosynthesis of secondary metabolites	unnamed protein product, partial [Vitis vinifera]	PER40_ARATH RecName: Full=Peroxidase 40; Short=Atperox P40; EC=1.11.1.7; Flags: Precursor;	F6H712_VITVI RecName: Full=Peroxidase {ECO:0000256|ARBA:ARBA00012313}; EC=1.11.1.7 {ECO:0000256|ARBA:ARBA00012313};	--	GO:0005576,extracellular region; GO:0020037,heme binding; GO:0046872,metal ion binding; GO:0004601,peroxidase activity; GO:0042744,hydrogen peroxide catabolic process; GO:0006979,response to oxidative stress; GO:0003674,molecular_function; GO:0005488,binding; GO:0046906,tetrapyrrole binding; GO:0097159,organic cyclic compound binding; GO:1901363,heterocyclic compound binding; GO:0043167,ion bindi…	PF00141.26:Peroxidase
VIT_06s0004g00980	TRUE	TRUE	FALSE	2.7691	2.3247	2.9227	0.083	0.1343	0.0507	0.2624	0.046	0.203	3.0315	3.3481	4.0386	1.3221	0.8556	0.3429	0.3715	0.9623	0.8139	6	1091784	1092561	+	VIT_06s0004g00980	Dirigent protein [Source:UniProtKB/TrEMBL%3BAcc:F6GUJ0]	K25075 pterocarpan synthase [EC:4.2.1.139] | (RefSeq) dirigent protein 2-like (A)	ko00943: Isoflavonoid biosynthesis; ko01100: Metabolic pathways; ko01110: Biosynthesis of secondary metabolites	PREDICTED: dirigent protein 19 [Vitis vinifera]	DIR19_ARATH RecName: Full=Dirigent protein 19; Short=AtDIR19; Flags: Precursor;	F6GUJ0_VITVI RecName: Full=Dirigent protein {ECO:0000256|RuleBase:RU363099};	--	GO:0048046,apoplast; GO:0009699,phenylpropanoid biosynthetic process; GO:0006725,cellular aromatic compound metabolic process; GO:0008150,biological_process; GO:0008152,metabolic process; GO:0009058,biosynthetic process; GO:0009698,phenylpropanoid metabolic process; GO:0009987,cellular process; GO:0019438,aromatic compound biosynthetic process; GO:0019748,secondary metabolic process; GO:0044237,c…	PF03018.17:Dirigent-like protein
VIT_06s0004g01020	TRUE	TRUE	FALSE	0.2426	0.2246	0.4979	10.6704	11.7472	9.6208	12.1723	9.9879	10.3249	0.5879	0.775	0.2882	2.1014	2.5598	2.9072	3.4113	2.525	2.6833	6	1125325	1138513	+	VIT_06s0004g01020	Dirigent protein [Source:UniProtKB/TrEMBL%3BAcc:D7SLF5]	K25075 pterocarpan synthase [EC:4.2.1.139] | (RefSeq) dirigent protein 22-like (A)	ko00943: Isoflavonoid biosynthesis; ko01100: Metabolic pathways; ko01110: Biosynthesis of secondary metabolites	PREDICTED: dirigent protein 7 [Vitis vinifera]	DIR7_ARATH RecName: Full=Dirigent protein 7; Short=AtDIR7; Flags: Precursor;	A0A438JUY6_VITVI RecName: Full=Dirigent protein {ECO:0000256|RuleBase:RU363099};	--	GO:0048046,apoplast; GO:0009699,phenylpropanoid biosynthetic process; GO:0006725,cellular aromatic compound metabolic process; GO:0008150,biological_process; GO:0008152,metabolic process; GO:0009058,biosynthetic process; GO:0009698,phenylpropanoid metabolic process; GO:0009987,cellular process; GO:0019438,aromatic compound biosynthetic process; GO:0019748,secondary metabolic process; GO:0044237,c…	PF03018.17:Dirigent-like protein
VIT_06s0004g01030	TRUE	TRUE	FALSE	0.4024	0.0931	0	5.1863	4.6874	3.8013	5.4317	6.0371	6.1313	0.0929	0	0	0.7745	0.0786	0.8037	1.9586	0.4295	0.6358	6	1139834	1142936	+	VIT_06s0004g01030	Dirigent protein [Source:UniProtKB/TrEMBL%3BAcc:F6GUG1]	K25075 pterocarpan synthase [EC:4.2.1.139] | (RefSeq) dirigent protein 22-like (A)	ko00943: Isoflavonoid biosynthesis; ko01100: Metabolic pathways; ko01110: Biosynthesis of secondary metabolites	Dirigent protein 7 [Vitis vinifera]	DIR7_ARATH RecName: Full=Dirigent protein 7; Short=AtDIR7; Flags: Precursor;	F6GUG1_VITVI RecName: Full=Dirigent protein {ECO:0000256|RuleBase:RU363099};	--	GO:0048046,apoplast; GO:0009699,phenylpropanoid biosynthetic process; GO:0006725,cellular aromatic compound metabolic process; GO:0008150,biological_process; GO:0008152,metabolic process; GO:0009058,biosynthetic process; GO:0009698,phenylpropanoid metabolic process; GO:0009987,cellular process; GO:0019438,aromatic compound biosynthetic process; GO:0019748,secondary metabolic process; GO:0044237,c…	PF03018.17:Dirigent-like protein
VIT_06s0004g02370	TRUE	TRUE	FALSE	7.8298	7.7211	8.5986	1.1212	2.6691	1.6114	1.199	1.4258	1.667	7.7941	5.5919	8.4613	1.4884	1.2399	1.8623	0.9225	0.7283	0.3234	6	2810986	2815335	-	VIT_06s0004g02370	--	K09753 cinnamoyl-CoA reductase [EC:1.2.1.44] | (RefSeq) cinnamoyl-CoA reductase 1-like (A)	ko00940: Phenylpropanoid biosynthesis; ko01100: Metabolic pathways; ko01110: Biosynthesis of secondary metabolites	PREDICTED: cinnamoyl-CoA reductase 1 [Vitis vinifera]	PAR1_ROSHC RecName: Full=Phenylacetaldehyde reductase {ECO:0000303|PubMed:20650544}; EC=1.1.1.- {ECO:0000269|PubMed:20650544}; AltName: Full=2-phenylethanol synthase {ECO:0000305};	F6GU35_VITVI RecName: Full=Epimerase domain-containing protein {ECO:0000259|Pfam:PF01370};	Flavonol reductase/cinnamoyl-CoA reductase	GO:0016491,oxidoreductase activity; GO:0003674,molecular_function; GO:0003824,catalytic activity	PF01370.24:NAD dependent epimerase/dehydratase family
VIT_06s0004g05670	TRUE	TRUE	FALSE	5.4285	4.606	5.1328	0.7045	0.603	0.4748	0.6912	0.8887	0.5942	3.7581	3.9199	5.7673	0.774	0.8544	0.4015	2.99	1.7974	2.5016	6	6476931	6484106	+	VIT_06s0004g05670	--	K00799 glutathione S-transferase [EC:2.5.1.18] | (RefSeq) uncharacterized protein LOC119991530 (A)	ko00480: Glutathione metabolism; ko01100: Metabolic pathways	unnamed protein product, partial [Vitis vinifera]	GSTU7_ARATH RecName: Full=Glutathione S-transferase U7; Short=AtGSTU7; EC=2.5.1.18; AltName: Full=GST class-tau member 7; AltName: Full=Glutathione S-transferase 25;	F6GUW8_VITVI RecName: Full=Glutathione transferase {ECO:0000256|ARBA:ARBA00012452}; EC=2.5.1.18 {ECO:0000256|ARBA:ARBA00012452};	Glutathione S-transferase	GO:0005737,cytoplasm; GO:0005829,cytosol; GO:0004364,glutathione transferase activity; GO:0006749,glutathione metabolic process; GO:0009751,response to salicylic acid; GO:0009407,toxin catabolic process; GO:0003674,molecular_function; GO:0003824,catalytic activity; GO:0016740,transferase activity; GO:0016765,transferase activity, transferring alkyl or aryl (other than methyl) groups; GO:0006518,p…	PF00043.28:Glutathione S-transferase, C-terminal domain
VIT_06s0004g05680	TRUE	TRUE	TRUE	0.6437	0.6951	0.4662	14.2067	16.1894	16.89	2.5136	3.104	2.8182	0.2971	0.4254	0.7646	1.0554	0.4612	0.9522	0	0	0	6	6487056	6488106	+	VIT_06s0004g05680	--	K00799 glutathione S-transferase [EC:2.5.1.18] | (RefSeq) glutathione S-transferase U7 (A)	ko00480: Glutathione metabolism; ko01100: Metabolic pathways	Glutathione S-transferase U7 [Vitis vinifera]	GSTU7_ARATH RecName: Full=Glutathione S-transferase U7; Short=AtGSTU7; EC=2.5.1.18; AltName: Full=GST class-tau member 7; AltName: Full=Glutathione S-transferase 25;	A0A438F9Q2_VITVI RecName: Full=Glutathione transferase {ECO:0000256|ARBA:ARBA00012452}; EC=2.5.1.18 {ECO:0000256|ARBA:ARBA00012452};	Glutathione S-transferase	GO:0005737,cytoplasm; GO:0005829,cytosol; GO:0004364,glutathione transferase activity; GO:0006749,glutathione metabolic process; GO:0009751,response to salicylic acid; GO:0009407,toxin catabolic process; GO:0003674,molecular_function; GO:0003824,catalytic activity; GO:0016740,transferase activity; GO:0016765,transferase activity, transferring alkyl or aryl (other than methyl) groups; GO:0006518,p…	PF02798.23:Glutathione S-transferase, N-terminal domain
VIT_06s0004g05710	TRUE	TRUE	FALSE	0.6185	0.7157	1.1946	4.5836	3.7637	3.7734	4.8832	5.3025	6.8243	0.7137	0.5451	0.8816	8.7302	6.0426	5.7645	5.1288	3.4112	6.1566	6	6496786	6497109	+	VIT_06s0004g05710	--	K00799 glutathione S-transferase [EC:2.5.1.18] | (RefSeq) glutathione S-transferase U7-like (A)	ko00480: Glutathione metabolism; ko01100: Metabolic pathways	Glutathione S-transferase U7 [Vitis vinifera]	GSTU7_ARATH RecName: Full=Glutathione S-transferase U7; Short=AtGSTU7; EC=2.5.1.18; AltName: Full=GST class-tau member 7; AltName: Full=Glutathione S-transferase 25;	A0A438G1A7_VITVI RecName: Full=Glutathione transferase {ECO:0000256|ARBA:ARBA00012452}; EC=2.5.1.18 {ECO:0000256|ARBA:ARBA00012452};	Glutathione S-transferase	GO:0005737,cytoplasm; GO:0005829,cytosol; GO:0004364,glutathione transferase activity; GO:0006749,glutathione metabolic process; GO:0009751,response to salicylic acid; GO:0009407,toxin catabolic process; GO:0003674,molecular_function; GO:0003824,catalytic activity; GO:0016740,transferase activity; GO:0016765,transferase activity, transferring alkyl or aryl (other than methyl) groups; GO:0006518,p…	PF02798.23:Glutathione S-transferase, N-terminal domain
VIT_06s0004g05720	TRUE	TRUE	FALSE	0.8146	4.5243	1.9666	8.1368	7.9313	9.2984	11.6182	8.1477	12.8401	0.376	2.5125	0.7741	16.7249	6.6852	12.6537	5.2865	7.5362	4.3761	6	6497883	6499604	-	VIT_06s0004g05720	Putative uncharacterized protein [Source:UniProtKB/TrEMBL%3BAcc:F6GUW3]	K00799 glutathione S-transferase [EC:2.5.1.18] | (RefSeq) glutathione S-transferase U7-like (A)	ko00480: Glutathione metabolism; ko01100: Metabolic pathways	probable glutathione S-transferase [Syzygium oleosum]	GSTX2_TOBAC RecName: Full=Probable glutathione S-transferase; EC=2.5.1.18; AltName: Full=Auxin-induced protein PGNT35/PCNT111;	A0A1R3JRJ0_9ROSI RecName: Full=GST N-terminal domain-containing protein {ECO:0000259|PROSITE:PS50404};	Glutathione S-transferase	GO:0005737,cytoplasm; GO:0004364,glutathione transferase activity; GO:0009734,auxin-activated signaling pathway; GO:0006749,glutathione metabolic process; GO:0003674,molecular_function; GO:0003824,catalytic activity; GO:0016740,transferase activity; GO:0016765,transferase activity, transferring alkyl or aryl (other than methyl) groups; GO:0007154,cell communication; GO:0007165,signal transduction…	--
VIT_06s0009g02810	TRUE	TRUE	FALSE	1.7237	2.7748	1.7369	0.2173	0.1303	0.531	0	0.0268	0.0788	1.3835	0.5944	1.7091	2.308	2.3136	0.4989	0.3783	0.0533	0.1184	6	15670201	15671940	+	VIT_06s0009g02810	--	K13083 flavonoid 3',5'-hydroxylase [EC:1.14.14.81] | (RefSeq) VvF3'5'h; flavonoid 3',5'-hydroxylase 2-like (A)	ko00941: Flavonoid biosynthesis; ko00944: Flavone and flavonol biosynthesis; ko01110: Biosynthesis of secondary metabolites	PREDICTED: flavonoid 3',5'-hydroxylase 2-like [Vitis vinifera]	C75A3_PETHY RecName: Full=Flavonoid 3',5'-hydroxylase 2; Short=F3'5'H; EC=1.14.14.81 {ECO:0000250|UniProtKB:P48418}; AltName: Full=CYPLXXVA3; AltName: Full=Cytochrome P450 75A3;	F6HA89_VITVI SubName: Full=Uncharacterized protein {ECO:0000313|EMBL:CCB49081.1};	Cytochrome P450 CYP2 subfamily	GO:0005783,endoplasmic reticulum; GO:0033772,flavonoid 3',5'-hydroxylase activity; GO:0020037,heme binding; GO:0005506,iron ion binding; GO:0009718,anthocyanin-containing compound biosynthetic process; GO:0003674,molecular_function; GO:0003824,catalytic activity; GO:0004497,monooxygenase activity; GO:0016491,oxidoreductase activity; GO:0016705,oxidoreductase activity, acting on paired donors, wit…	PF00067.25:Cytochrome P450
VIT_06s0009g02830	TRUE	TRUE	TRUE	4.8174	4.4591	4.135	1.2072	1.5261	1.8539	0.2181	0.153	0.3937	2.915	4.3394	2.2888	2.7015	2.3427	4.0858	1.0421	0.9142	0.981	6	15714613	15715979	+	VIT_06s0009g02830	--	K13083 flavonoid 3',5'-hydroxylase [EC:1.14.14.81] | (RefSeq) F3'5'H; flavonoid 3'5' hydroxylase (A)	ko00941: Flavonoid biosynthesis; ko00944: Flavone and flavonol biosynthesis; ko01110: Biosynthesis of secondary metabolites	Flavonoid 3',5'-hydroxylase 2 [Vitis vinifera]	C75A2_SOLME RecName: Full=Flavonoid 3',5'-hydroxylase; Short=F3'5'H; EC=1.14.14.81 {ECO:0000250|UniProtKB:P48418}; AltName: Full=CYPLXXVA2; AltName: Full=Cytochrome P450 75A2; AltName: Full=P-450EG1;	F6HA90_VITVI SubName: Full=Uncharacterized protein {ECO:0000313|EMBL:CCB49082.1};	Cytochrome P450 CYP2 subfamily	GO:0033772,flavonoid 3',5'-hydroxylase activity; GO:0020037,heme binding; GO:0005506,iron ion binding; GO:0009718,anthocyanin-containing compound biosynthetic process; GO:0003674,molecular_function; GO:0003824,catalytic activity; GO:0004497,monooxygenase activity; GO:0016491,oxidoreductase activity; GO:0016705,oxidoreductase activity, acting on paired donors, with incorporation or reduction of mo…	PF00067.25:Cytochrome P450
VIT_06s0009g02840	FALSE	TRUE	TRUE	1.8657	3.0222	3.1794	1.2023	0.9922	1.0583	0.1677	0.1372	0.0577	2.9125	2.4662	2.6854	0.8215	2.2087	2.1431	0.5935	0.41	0.6936	6	15718264	15720492	+	VIT_06s0009g02840	--	K13083 flavonoid 3',5'-hydroxylase [EC:1.14.14.81] | (RefSeq) VvF3'5'h; flavonoid 3',5'-hydroxylase 2-like (A)	ko00941: Flavonoid biosynthesis; ko00944: Flavone and flavonol biosynthesis; ko01110: Biosynthesis of secondary metabolites	PREDICTED: flavonoid 3',5'-hydroxylase 2-like [Vitis vinifera]	C75A1_PETHY RecName: Full=Flavonoid 3',5'-hydroxylase 1; Short=F3'5'H; EC=1.14.14.81 {ECO:0000269|PubMed:10567704}; AltName: Full=CYPLXXVA1; AltName: Full=Cytochrome P450 75A1;	F6HA89_VITVI SubName: Full=Uncharacterized protein {ECO:0000313|EMBL:CCB49081.1};	Cytochrome P450 CYP2 subfamily	GO:0005783,endoplasmic reticulum; GO:0033772,flavonoid 3',5'-hydroxylase activity; GO:0020037,heme binding; GO:0005506,iron ion binding; GO:0009718,anthocyanin-containing compound biosynthetic process; GO:0003674,molecular_function; GO:0003824,catalytic activity; GO:0004497,monooxygenase activity; GO:0016491,oxidoreductase activity; GO:0016705,oxidoreductase activity, acting on paired donors, wit…	PF00067.25:Cytochrome P450
VIT_06s0009g02970	TRUE	TRUE	FALSE	0.9288	0.7816	1.1144	0.2177	0.3132	0.3102	0	0.0402	0	0.8054	1.2649	0.6151	0.4575	0.5719	0.9493	0.1624	0.1402	0.1601	6	16008909	16011102	+	VIT_06s0009g02970	--	K13083 flavonoid 3',5'-hydroxylase [EC:1.14.14.81] | (RefSeq) flavonoid 3',5'-hydroxylase 2-like (A)	ko00941: Flavonoid biosynthesis; ko00944: Flavone and flavonol biosynthesis; ko01110: Biosynthesis of secondary metabolites	PREDICTED: flavonoid 3',5'-hydroxylase 2-like [Vitis vinifera]	C75A1_PETHY RecName: Full=Flavonoid 3',5'-hydroxylase 1; Short=F3'5'H; EC=1.14.14.81 {ECO:0000269|PubMed:10567704}; AltName: Full=CYPLXXVA1; AltName: Full=Cytochrome P450 75A1;	F6HA82_VITVI SubName: Full=Uncharacterized protein {ECO:0000313|EMBL:CCB49074.1};	Cytochrome P450 CYP2 subfamily	GO:0005783,endoplasmic reticulum; GO:0033772,flavonoid 3',5'-hydroxylase activity; GO:0020037,heme binding; GO:0005506,iron ion binding; GO:0009718,anthocyanin-containing compound biosynthetic process; GO:0003674,molecular_function; GO:0003824,catalytic activity; GO:0004497,monooxygenase activity; GO:0016491,oxidoreductase activity; GO:0016705,oxidoreductase activity, acting on paired donors, wit…	PF00067.25:Cytochrome P450
VIT_06s0009g03010	FALSE	TRUE	TRUE	5.014	5.5404	4.4664	2.6299	2.2164	1.6828	0.198	0.3332	0.5309	7.2471	7.5009	7.8298	5.8185	5.6197	5.5543	1.4293	1.6042	2.0633	6	16048722	16050400	+	VIT_06s0009g03010	--	K13083 flavonoid 3',5'-hydroxylase [EC:1.14.14.81] | (RefSeq) flavonoid 3',5'-hydroxylase 2 (A)	ko00941: Flavonoid biosynthesis; ko00944: Flavone and flavonol biosynthesis; ko01110: Biosynthesis of secondary metabolites	PREDICTED: flavonoid 3',5'-hydroxylase 2 [Vitis vinifera]	C75A3_PETHY RecName: Full=Flavonoid 3',5'-hydroxylase 2; Short=F3'5'H; EC=1.14.14.81 {ECO:0000250|UniProtKB:P48418}; AltName: Full=CYPLXXVA3; AltName: Full=Cytochrome P450 75A3;	F6HA87_VITVI SubName: Full=Uncharacterized protein {ECO:0000313|EMBL:CCB49079.1};	Cytochrome P450 CYP2 subfamily	GO:0005783,endoplasmic reticulum; GO:0033772,flavonoid 3',5'-hydroxylase activity; GO:0020037,heme binding; GO:0005506,iron ion binding; GO:0009718,anthocyanin-containing compound biosynthetic process; GO:0003674,molecular_function; GO:0003824,catalytic activity; GO:0004497,monooxygenase activity; GO:0016491,oxidoreductase activity; GO:0016705,oxidoreductase activity, acting on paired donors, wit…	PF00067.25:Cytochrome P450
VIT_07s0005g04890	TRUE	TRUE	FALSE	1.7553	2.1818	1.8887	5.9787	5.7545	6.3559	6.9991	6.7714	7.1668	3.1941	4.3309	4.8608	8.7088	7.9566	7.9679	7.3045	8.6007	8.2722	7	8141027	8142187	-	VIT_07s0005g04890	--	K00799 glutathione S-transferase [EC:2.5.1.18] | (RefSeq) probable glutathione S-transferase (A)	ko00480: Glutathione metabolism; ko01100: Metabolic pathways	PREDICTED: probable glutathione S-transferase [Vitis vinifera]	GSTX1_TOBAC RecName: Full=Probable glutathione S-transferase; EC=2.5.1.18; AltName: Full=Auxin-induced protein PGNT1/PCNT110;	F6HZU2_VITVI RecName: Full=Glutathione transferase {ECO:0000256|ARBA:ARBA00012452}; EC=2.5.1.18 {ECO:0000256|ARBA:ARBA00012452};	Glutathione S-transferase	GO:0005737,cytoplasm; GO:0004364,glutathione transferase activity; GO:0009734,auxin-activated signaling pathway; GO:0006749,glutathione metabolic process; GO:0003674,molecular_function; GO:0003824,catalytic activity; GO:0016740,transferase activity; GO:0016765,transferase activity, transferring alkyl or aryl (other than methyl) groups; GO:0007154,cell communication; GO:0007165,signal transduction…	PF02798.23:Glutathione S-transferase, N-terminal domain
VIT_07s0104g01830	TRUE	TRUE	FALSE	2.1862	1.3491	0.9383	0.0391	0.0845	0	0	0	0	1.1211	0.8027	0.8079	0	0	0	0	0	0	7	2818024	2819057	+	VIT_07s0104g01830	--	K00799 glutathione S-transferase [EC:2.5.1.18] | (RefSeq) glutathione S-transferase (A)	ko00480: Glutathione metabolism; ko01100: Metabolic pathways	PREDICTED: glutathione S-transferase [Vitis vinifera]	GSTF2_TOBAC RecName: Full=Glutathione S-transferase APIC {ECO:0000303|Ref.1}; EC=2.5.1.18 {ECO:0000250|UniProtKB:O80852}; AltName: Full=GST class-phi {ECO:0000303|Ref.1};	F6HPY4_VITVI RecName: Full=Glutathione transferase {ECO:0000256|ARBA:ARBA00012452}; EC=2.5.1.18 {ECO:0000256|ARBA:ARBA00012452};	Glutathione S-transferase	GO:0005737,cytoplasm; GO:0043295,glutathione binding; GO:0004364,glutathione transferase activity; GO:0006749,glutathione metabolic process; GO:0042221,response to chemical; GO:0003674,molecular_function; GO:0005488,binding; GO:0033218,amide binding; GO:0042277,peptide binding; GO:0043167,ion binding; GO:0043168,anion binding; GO:0072341,modified amino acid binding; GO:1900750,oligopeptide bindin…	PF00043.28:Glutathione S-transferase, C-terminal domain
VIT_08s0007g06930	TRUE	TRUE	FALSE	1.9694	2.2604	1.5214	0.1015	0.0548	0	0	0.0563	0	1.2361	2.0131	2.2456	0	0.0616	0.2797	0	0	0	8	20573466	20574101	-	VIT_08s0007g06930	Dirigent protein [Source:UniProtKB/TrEMBL%3BAcc:F6HLG1]	K25075 pterocarpan synthase [EC:4.2.1.139] | (RefSeq) dirigent protein 2-like (A)	ko00943: Isoflavonoid biosynthesis; ko01100: Metabolic pathways; ko01110: Biosynthesis of secondary metabolites	PREDICTED: dirigent protein 22 [Vitis vinifera]	DIR21_ARATH RecName: Full=Dirigent protein 21; Short=AtDIR21; Flags: Precursor;	A0A438HAF9_VITVI RecName: Full=Dirigent protein {ECO:0000256|RuleBase:RU363099};	--	GO:0005576,extracellular region; GO:0009699,phenylpropanoid biosynthetic process; GO:0006725,cellular aromatic compound metabolic process; GO:0008150,biological_process; GO:0008152,metabolic process; GO:0009058,biosynthetic process; GO:0009698,phenylpropanoid metabolic process; GO:0009987,cellular process; GO:0019438,aromatic compound biosynthetic process; GO:0019748,secondary metabolic process; …	PF03018.17:Dirigent-like protein
VIT_08s0040g03040	FALSE	TRUE	TRUE	34.1998	31.27	33.478	51.0308	50.0679	54.7454	196.289	178.4	176.942	44.0796	50.6267	48.1022	43.6156	44.1676	51.3635	148.37	146.355	156.863	8	14007006	14009776	+	VIT_08s0040g03040	--	K00799 glutathione S-transferase [EC:2.5.1.18] | (RefSeq) glutathione S-transferase L3 (A)	ko00480: Glutathione metabolism; ko01100: Metabolic pathways	PREDICTED: glutathione S-transferase L3 [Vitis vinifera]	GSTL3_ARATH RecName: Full=Glutathione S-transferase L3; Short=AtGSTL3; EC=2.5.1.18; AltName: Full=GST class-lambda member 3;	D7TQB6_VITVI RecName: Full=GST N-terminal domain-containing protein {ECO:0000259|PROSITE:PS50404};	Glutathione S-transferase	GO:0005829,cytosol; GO:0005886,plasma membrane; GO:0004364,glutathione transferase activity; GO:0006749,glutathione metabolic process; GO:0010731,protein glutathionylation; GO:0009636,response to toxic substance; GO:0003674,molecular_function; GO:0003824,catalytic activity; GO:0016740,transferase activity; GO:0016765,transferase activity, transferring alkyl or aryl (other than methyl) groups; GO:…	PF13417.9:Glutathione S-transferase, N-terminal domain
VIT_08s0040g03100	TRUE	TRUE	TRUE	15.3303	16.0015	15.4335	25.6849	32.6179	25.4191	99.0841	111.523	99.9421	31.1913	32.5369	32.9157	35.6588	34.1085	35.3203	112.56	101.85	112.55	8	14063558	14066082	-	VIT_08s0040g03100	--	K00799 glutathione S-transferase [EC:2.5.1.18] | (RefSeq) glutathione S-transferase L3 (A)	ko00480: Glutathione metabolism; ko01100: Metabolic pathways	unnamed protein product, partial [Vitis vinifera]	GSTL3_ARATH RecName: Full=Glutathione S-transferase L3; Short=AtGSTL3; EC=2.5.1.18; AltName: Full=GST class-lambda member 3;	D7TQB0_VITVI RecName: Full=GST N-terminal domain-containing protein {ECO:0000259|PROSITE:PS50404};	Glutathione S-transferase	GO:0005829,cytosol; GO:0005886,plasma membrane; GO:0004364,glutathione transferase activity; GO:0006749,glutathione metabolic process; GO:0010731,protein glutathionylation; GO:0009636,response to toxic substance; GO:0003674,molecular_function; GO:0003824,catalytic activity; GO:0016740,transferase activity; GO:0016765,transferase activity, transferring alkyl or aryl (other than methyl) groups; GO:…	PF13417.9:Glutathione S-transferase, N-terminal domain
VIT_08s0058g00970	TRUE	TRUE	FALSE	3.3776	3.4871	2.5507	54.9986	57.516	52.3909	43.8029	41.3909	34.7171	1.4789	2.404	2.0573	78.8622	77.3305	72.257	24.3849	22.0938	21.4823	8	10330209	10332083	+	VIT_08s0058g00970	Peroxidase [Source:UniProtKB/TrEMBL%3BAcc:D7SR21]	K00430 peroxidase [EC:1.11.1.7] | (RefSeq) cationic peroxidase 1 (A)	ko00940: Phenylpropanoid biosynthesis; ko01100: Metabolic pathways; ko01110: Biosynthesis of secondary metabolites	PREDICTED: cationic peroxidase 1 [Vitis vinifera]	PER1_ARAHY RecName: Full=Cationic peroxidase 1; EC=1.11.1.7; AltName: Full=PNPC1; Flags: Precursor;	A0A438IVR3_VITVI RecName: Full=Peroxidase {ECO:0000256|ARBA:ARBA00012313, ECO:0000256|RuleBase:RU362060}; EC=1.11.1.7 {ECO:0000256|ARBA:ARBA00012313, ECO:0000256|RuleBase:RU362060};	--	GO:0005576,extracellular region; GO:0020037,heme binding; GO:0046872,metal ion binding; GO:0004601,peroxidase activity; GO:0042744,hydrogen peroxide catabolic process; GO:0006979,response to oxidative stress; GO:0003674,molecular_function; GO:0005488,binding; GO:0046906,tetrapyrrole binding; GO:0097159,organic cyclic compound binding; GO:1901363,heterocyclic compound binding; GO:0043167,ion bindi…	PF00141.26:Peroxidase
VIT_08s0058g00980	TRUE	TRUE	FALSE	0.4794	0.5769	1.1574	4.974	4.9011	4.6042	8.8399	9.0421	7.8085	1.1063	1.0984	1.4578	6.6849	9.5923	7.0214	3.9063	2.7293	2.9693	8	10337019	10338975	+	VIT_08s0058g00980	Peroxidase [Source:UniProtKB/TrEMBL%3BAcc:F6GXY7]	K00430 peroxidase [EC:1.11.1.7] | (RefSeq) cationic peroxidase 1 (A)	ko00940: Phenylpropanoid biosynthesis; ko01100: Metabolic pathways; ko01110: Biosynthesis of secondary metabolites	PREDICTED: cationic peroxidase 1 [Vitis vinifera]	PER1_ARAHY RecName: Full=Cationic peroxidase 1; EC=1.11.1.7; AltName: Full=PNPC1; Flags: Precursor;	A0A438IVR3_VITVI RecName: Full=Peroxidase {ECO:0000256|ARBA:ARBA00012313, ECO:0000256|RuleBase:RU362060}; EC=1.11.1.7 {ECO:0000256|ARBA:ARBA00012313, ECO:0000256|RuleBase:RU362060};	--	GO:0005576,extracellular region; GO:0020037,heme binding; GO:0046872,metal ion binding; GO:0004601,peroxidase activity; GO:0042744,hydrogen peroxide catabolic process; GO:0006979,response to oxidative stress; GO:0003674,molecular_function; GO:0005488,binding; GO:0046906,tetrapyrrole binding; GO:0097159,organic cyclic compound binding; GO:1901363,heterocyclic compound binding; GO:0043167,ion bindi…	PF00141.26:Peroxidase
VIT_08s0105g00380	TRUE	TRUE	FALSE	2.4865	2.4733	2.8669	20.7819	19.6141	17.9078	24.6491	21.6076	25.6203	1.9183	2.5835	1.4106	34.1908	38.4309	32.0175	24.8323	27.9143	28.9419	8	7600708	7603465	-	VIT_08s0105g00380	Probable 2-oxoglutarate-dependent dioxygenase ANS [Source:Projected from Arabidopsis thaliana (AT2G38240) UniProtKB/Swiss-Prot%3BAcc:O80449]	K05278 flavonol synthase [EC:1.14.20.6] | (RefSeq) flavonol synthase/flavanone 3-hydroxylase-like (A)	ko00941: Flavonoid biosynthesis; ko01100: Metabolic pathways; ko01110: Biosynthesis of secondary metabolites	PREDICTED: flavonol synthase/flavanone 3-hydroxylase [Vitis vinifera]	JOX1_ARATH RecName: Full=Jasmonate-induced oxygenase 1 {ECO:0000303|PubMed:28559313}; EC=1.14.11.- {ECO:0000269|PubMed:28559313}; AltName: Full=2-oxoglutarate-dependent dioxygenase JOX1 {ECO:0000305}; AltName: Full=Jasmonic acid oxidase 1 {ECO:0000303|PubMed:28760569};	F6H6T4_VITVI RecName: Full=Fe2OG dioxygenase domain-containing protein {ECO:0000259|PROSITE:PS51471};	Iron/ascorbate family oxidoreductases	GO:0051213,dioxygenase activity; GO:0005506,iron ion binding; GO:0120091,jasmonic acid hydrolase; GO:0006952,defense response; GO:1900366,negative regulation of defense response to insect; GO:1900150,regulation of defense response to fungus; GO:2000022,regulation of jasmonic acid mediated signaling pathway; GO:0003674,molecular_function; GO:0003824,catalytic activity; GO:0016491,oxidoreductase ac…	PF14226.9:non-haem dioxygenase in morphine synthesis N-terminal
VIT_09s0096g00490	TRUE	TRUE	FALSE	0.1704	0.5784	0.7679	0.0366	0.237	0.1118	0.0579	0	0	0.5243	0.7759	0.2969	0.0486	0.0444	0.1765	0	0	0	9	11932565	11934432	-	VIT_09s0096g00490	--	K13065 shikimate O-hydroxycinnamoyltransferase [EC:2.3.1.133] | (RefSeq) shikimate O-hydroxycinnamoyltransferase-like (A)	ko00940: Phenylpropanoid biosynthesis; ko00941: Flavonoid biosynthesis; ko00945: Stilbenoid, diarylheptanoid and gingerol biosynthesis; ko01100: Metabolic pathways; ko01110: Biosynthesis of secondary metabolites	PREDICTED: shikimate O-hydroxycinnamoyltransferase [Vitis vinifera]	CFAT_PETHY RecName: Full=Coniferyl alcohol acyltransferase {ECO:0000303|PubMed:17241449}; Short=PhCFAT {ECO:0000303|PubMed:17241449}; EC=2.3.1.- {ECO:0000269|PubMed:17241449}; AltName: Full=(E)-cinnamyl alcohol acyltransferase {ECO:0000303|PubMed:17241449}; EC=2.3.1.224 {ECO:0000269|PubMed:17241449}; AltName: Full=(E)-sinapoyl alcohol acyltransferase {ECO:0000303|PubMed:17241449}; EC=2.3.1.- {ECO…	F6HSA6_VITVI SubName: Full=Uncharacterized protein {ECO:0000313|EMBL:CCB57565.1};	--	GO:0102387,2-phenylethanol acetyltransferase activity; GO:0102720,acetyl-coenzyme A:acetyl alcohol acetyltransferase activity; GO:0034318,alcohol O-acyltransferase activity; GO:0007623,circadian rhythm; GO:0010597,green leaf volatile biosynthetic process; GO:0009699,phenylpropanoid biosynthetic process; GO:0009723,response to ethylene; GO:0003674,molecular_function; GO:0003824,catalytic activity;…	PF02458.18:Transferase family
VIT_10s0003g05390	TRUE	TRUE	FALSE	0	0	0.0301	0.8232	0.7367	0.4905	0.5078	1.1797	0.9167	0	0	0	0.2399	0.1705	0.1106	4.3808	5.033	4.6864	10	9950134	9951741	-	VIT_10s0003g05390	--	K22395 cinnamyl-alcohol dehydrogenase [EC:1.1.1.195] | (RefSeq) berberine bridge enzyme-like 15 (A)	ko00940: Phenylpropanoid biosynthesis; ko01100: Metabolic pathways; ko01110: Biosynthesis of secondary metabolites	PREDICTED: berberine bridge enzyme-like 23 [Vitis vinifera]	BBE23_ARATH RecName: Full=Berberine bridge enzyme-like 23 {ECO:0000303|PubMed:26037923}; Short=AtBBE-like 23 {ECO:0000303|PubMed:26037923}; EC=1.1.1.- {ECO:0000250|UniProtKB:O64743}; Flags: Precursor;	F6HM00_VITVI RecName: Full=FAD-binding PCMH-type domain-containing protein {ECO:0000259|PROSITE:PS51387};	--	GO:0005576,extracellular region; GO:0009505,plant-type cell wall; GO:0071949,FAD binding; GO:0016491,oxidoreductase activity; GO:0000166,nucleotide binding; GO:0003674,molecular_function; GO:0005488,binding; GO:0036094,small molecule binding; GO:0043167,ion binding; GO:0043168,anion binding; GO:0050660,flavin adenine dinucleotide binding; GO:0097159,organic cyclic compound binding; GO:1901265,nuc…	PF01565.26:FAD binding domain
VIT_10s0003g05420	TRUE	TRUE	FALSE	1.4643	1.1427	1.608	0.037	0	0.113	0.1755	0.0615	0.2112	2.2261	1.2903	2.2371	0.0246	0.0898	0	0	0	0	10	10008871	10010615	-	VIT_10s0003g05420	--	K22395 cinnamyl-alcohol dehydrogenase [EC:1.1.1.195] | (RefSeq) berberine bridge enzyme-like 15 (A)	ko00940: Phenylpropanoid biosynthesis; ko01100: Metabolic pathways; ko01110: Biosynthesis of secondary metabolites	PREDICTED: berberine bridge enzyme-like 15 [Vitis vinifera]	BBE15_ARATH RecName: Full=Berberine bridge enzyme-like 15 {ECO:0000303|PubMed:26037923}; Short=AtBBE-like 15 {ECO:0000303|PubMed:26037923}; EC=1.1.1.194 {ECO:0000269|PubMed:26037923}; EC=1.1.1.195 {ECO:0000269|PubMed:26037923}; AltName: Full=Protein EMBRYO SAC DEVELOPMENT ARREST 28 {ECO:0000303|PubMed:15634699}; AltName: Full=Protein MATERNAL EFFECT EMBRYO ARREST 23 {ECO:0000303|PubMed:15634699};…	F6HM01_VITVI RecName: Full=FAD-binding PCMH-type domain-containing protein {ECO:0000259|PROSITE:PS51387};	--	GO:0005576,extracellular region; GO:0009505,plant-type cell wall; GO:0009506,plasmodesma; GO:0045551,cinnamyl-alcohol dehydrogenase activity; GO:0050268,coniferyl-alcohol dehydrogenase activity; GO:0071949,FAD binding; GO:0052747,sinapyl alcohol dehydrogenase activity; GO:0009793,embryo development ending in seed dormancy; GO:0010197,polar nucleus fusion; GO:0003674,molecular_function; GO:0003824…	PF01565.26:FAD binding domain
VIT_10s0003g05430	TRUE	TRUE	TRUE	1.5481	2.8658	4.0769	28.1132	25.837	25.0365	57.9187	64.6462	57.968	3.5073	4.5885	3.0757	25.7627	36.6262	36.8491	33.0804	34.0497	35.6648	10	10064687	10074180	-	VIT_10s0003g05430	--	K22395 cinnamyl-alcohol dehydrogenase [EC:1.1.1.195] | (RefSeq) berberine bridge enzyme-like 13 (A)	ko00940: Phenylpropanoid biosynthesis; ko01100: Metabolic pathways; ko01110: Biosynthesis of secondary metabolites	Berberine bridge enzyme-like 21 [Vitis vinifera]	BBE21_ARATH RecName: Full=Berberine bridge enzyme-like 21 {ECO:0000303|PubMed:26037923}; Short=AtBBE-like 21 {ECO:0000303|PubMed:26037923}; EC=1.1.1.- {ECO:0000250|UniProtKB:O64743}; Flags: Precursor;	F6HM02_VITVI RecName: Full=BBE domain-containing protein {ECO:0000259|Pfam:PF08031};	--	GO:0048046,apoplast; GO:0005829,cytosol; GO:0009505,plant-type cell wall; GO:0005886,plasma membrane; GO:0071949,FAD binding; GO:0016899,oxidoreductase activity, acting on the CH-OH group of donors, oxygen as acceptor; GO:0000166,nucleotide binding; GO:0003674,molecular_function; GO:0005488,binding; GO:0036094,small molecule binding; GO:0043167,ion binding; GO:0043168,anion binding; GO:0050660,fl…	PF08031.15:Berberine and berberine like
VIT_10s0003g05450	TRUE	TRUE	TRUE	13.4875	15.5116	16.6575	123.115	122.315	107.56	351.983	341.582	331.255	22.6283	22.5209	20.0493	143.502	153.977	146.765	155.309	149.92	153.959	10	10089099	10098884	-	VIT_10s0003g05450	--	K22395 cinnamyl-alcohol dehydrogenase [EC:1.1.1.195] | (RefSeq) berberine bridge enzyme-like 13 (A)	ko00940: Phenylpropanoid biosynthesis; ko01100: Metabolic pathways; ko01110: Biosynthesis of secondary metabolites	PREDICTED: berberine bridge enzyme-like 21 [Vitis vinifera]	BBE21_ARATH RecName: Full=Berberine bridge enzyme-like 21 {ECO:0000303|PubMed:26037923}; Short=AtBBE-like 21 {ECO:0000303|PubMed:26037923}; EC=1.1.1.- {ECO:0000250|UniProtKB:O64743}; Flags: Precursor;	F6HM03_VITVI RecName: Full=FAD-binding PCMH-type domain-containing protein {ECO:0000259|PROSITE:PS51387};	--	GO:0048046,apoplast; GO:0005829,cytosol; GO:0009505,plant-type cell wall; GO:0005886,plasma membrane; GO:0071949,FAD binding; GO:0016899,oxidoreductase activity, acting on the CH-OH group of donors, oxygen as acceptor; GO:0000166,nucleotide binding; GO:0003674,molecular_function; GO:0005488,binding; GO:0036094,small molecule binding; GO:0043167,ion binding; GO:0043168,anion binding; GO:0050660,fl…	PF01565.26:FAD binding domain
VIT_10s0003g05550	TRUE	TRUE	TRUE	0.0622	0.3452	0.1801	63.5683	60.5392	63.047	3.1344	2.9752	2.9065	0.1148	0.1096	0.3544	47.9355	35.8768	59.0343	0.1345	0.1106	0.275	10	10224104	10225715	+	VIT_10s0003g05550	--	K22395 cinnamyl-alcohol dehydrogenase [EC:1.1.1.195] | (RefSeq) flavin-dependent oxidoreductase FOX2-like (A)	ko00940: Phenylpropanoid biosynthesis; ko01100: Metabolic pathways; ko01110: Biosynthesis of secondary metabolites	PREDICTED: berberine bridge enzyme-like 8 [Vitis vinifera]	BBE8_ARATH RecName: Full=Berberine bridge enzyme-like 8 {ECO:0000303|PubMed:26037923}; Short=AtBBE-like 8 {ECO:0000303|PubMed:26037923}; EC=1.1.1.- {ECO:0000250|UniProtKB:O64743}; Flags: Precursor;	F6HM09_VITVI RecName: Full=FAD-binding PCMH-type domain-containing protein {ECO:0000259|PROSITE:PS51387};	--	GO:0005576,extracellular region; GO:0009505,plant-type cell wall; GO:0071949,FAD binding; GO:0016491,oxidoreductase activity; GO:0000166,nucleotide binding; GO:0003674,molecular_function; GO:0005488,binding; GO:0036094,small molecule binding; GO:0043167,ion binding; GO:0043168,anion binding; GO:0050660,flavin adenine dinucleotide binding; GO:0097159,organic cyclic compound binding; GO:1901265,nuc…	PF01565.26:FAD binding domain
VIT_10s0003g05580	TRUE	FALSE	TRUE	0	0	0	1.6823	1.5562	1.2967	0.19	0.0444	0	0	0	0	1.3559	1.2631	1.7103	0.0224	0	0	10	10359501	10361112	-	VIT_10s0003g05580	--	K22395 cinnamyl-alcohol dehydrogenase [EC:1.1.1.195] | (RefSeq) flavin-dependent oxidoreductase FOX2-like (A)	ko00940: Phenylpropanoid biosynthesis; ko01100: Metabolic pathways; ko01110: Biosynthesis of secondary metabolites	PREDICTED: berberine bridge enzyme-like 8 [Vitis vinifera]	BBE8_ARATH RecName: Full=Berberine bridge enzyme-like 8 {ECO:0000303|PubMed:26037923}; Short=AtBBE-like 8 {ECO:0000303|PubMed:26037923}; EC=1.1.1.- {ECO:0000250|UniProtKB:O64743}; Flags: Precursor;	F6HM12_VITVI RecName: Full=FAD-binding PCMH-type domain-containing protein {ECO:0000259|PROSITE:PS51387};	--	GO:0005576,extracellular region; GO:0009505,plant-type cell wall; GO:0071949,FAD binding; GO:0016491,oxidoreductase activity; GO:0000166,nucleotide binding; GO:0003674,molecular_function; GO:0005488,binding; GO:0036094,small molecule binding; GO:0043167,ion binding; GO:0043168,anion binding; GO:0050660,flavin adenine dinucleotide binding; GO:0097159,organic cyclic compound binding; GO:1901265,nuc…	PF01565.26:FAD binding domain
VIT_10s0003g05620	TRUE	TRUE	TRUE	0	0.0288	0.1801	17.8448	16.9233	16.9544	0.8548	0.8215	0.8491	0.1721	0.0274	0.0886	12.8679	8.8417	15.3103	0.0672	0	0	10	10435804	10437415	-	VIT_10s0003g05620	--	K22395 cinnamyl-alcohol dehydrogenase [EC:1.1.1.195] | (RefSeq) berberine bridge enzyme-like 15 (A)	ko00940: Phenylpropanoid biosynthesis; ko01100: Metabolic pathways; ko01110: Biosynthesis of secondary metabolites	PREDICTED: berberine bridge enzyme-like 8 [Vitis vinifera]	BBE8_ARATH RecName: Full=Berberine bridge enzyme-like 8 {ECO:0000303|PubMed:26037923}; Short=AtBBE-like 8 {ECO:0000303|PubMed:26037923}; EC=1.1.1.- {ECO:0000250|UniProtKB:O64743}; Flags: Precursor;	F6HM14_VITVI RecName: Full=FAD-binding PCMH-type domain-containing protein {ECO:0000259|PROSITE:PS51387};	--	GO:0005576,extracellular region; GO:0009505,plant-type cell wall; GO:0071949,FAD binding; GO:0016491,oxidoreductase activity; GO:0000166,nucleotide binding; GO:0003674,molecular_function; GO:0005488,binding; GO:0036094,small molecule binding; GO:0043167,ion binding; GO:0043168,anion binding; GO:0050660,flavin adenine dinucleotide binding; GO:0097159,organic cyclic compound binding; GO:1901265,nuc…	PF01565.26:FAD binding domain
VIT_10s0116g01780	TRUE	TRUE	TRUE	2019.68	1947.23	1954.96	64.3766	62.599	65.3764	16.364	15.6488	19.4367	2157.62	2235.83	2318.89	104.421	105.265	105.755	61.9086	62.2179	64.5555	10	1056785	1058642	+	VIT_10s0116g01780	Peroxidase [Source:UniProtKB/TrEMBL%3BAcc:A5AGY5]	K00430 peroxidase [EC:1.11.1.7] | (RefSeq) peroxidase 42-like (A)	ko00940: Phenylpropanoid biosynthesis; ko01100: Metabolic pathways; ko01110: Biosynthesis of secondary metabolites	PREDICTED: peroxidase 42 [Vitis vinifera]	PER42_ARATH RecName: Full=Peroxidase 42; Short=Atperox P42; EC=1.11.1.7; AltName: Full=ATP1a/ATP1b; AltName: Full=PRXR1; Flags: Precursor;	A5AGY5_VITVI RecName: Full=Peroxidase {ECO:0000256|ARBA:ARBA00012313, ECO:0000256|RuleBase:RU362060}; EC=1.11.1.7 {ECO:0000256|ARBA:ARBA00012313, ECO:0000256|RuleBase:RU362060};	--	GO:0005576,extracellular region; GO:0009505,plant-type cell wall; GO:0020037,heme binding; GO:0046872,metal ion binding; GO:0004601,peroxidase activity; GO:0042744,hydrogen peroxide catabolic process; GO:0006979,response to oxidative stress; GO:0048511,rhythmic process; GO:0003674,molecular_function; GO:0005488,binding; GO:0046906,tetrapyrrole binding; GO:0097159,organic cyclic compound binding; …	PF00141.26:Peroxidase
VIT_11s0016g01520	TRUE	TRUE	FALSE	1.7893	2.6396	2.5378	0.036	0.013	0	0.057	0.1198	0.1175	1.0495	1.3468	2.1784	0	0	0	0.0134	0.0133	0.0118	11	1210039	1213113	+	VIT_11s0016g01520	Phenylalanine ammonia-lyase [Source:UniProtKB/TrEMBL%3BAcc:F6HGU6]	K10775 phenylalanine ammonia-lyase [EC:4.3.1.24] | (RefSeq) PAL4; phenylalanine ammonia-lyase (A)	ko00360: Phenylalanine metabolism; ko00940: Phenylpropanoid biosynthesis; ko01100: Metabolic pathways; ko01110: Biosynthesis of secondary metabolites	PREDICTED: phenylalanine ammonia-lyase [Vitis vinifera]	PALY_PINTA RecName: Full=Phenylalanine ammonia-lyase; EC=4.3.1.24 {ECO:0000250|UniProtKB:P24481};	F6HGU6_VITVI RecName: Full=Phenylalanine ammonia-lyase {ECO:0000256|ARBA:ARBA00012139, ECO:0000256|RuleBase:RU003955}; EC=4.3.1.24 {ECO:0000256|ARBA:ARBA00012139, ECO:0000256|RuleBase:RU003955};	Phenylalanine and histidine ammonia-lyase	GO:0005737,cytoplasm; GO:0045548,phenylalanine ammonia-lyase activity; GO:0009800,cinnamic acid biosynthetic process; GO:0006559,L-phenylalanine catabolic process; GO:0003674,molecular_function; GO:0003824,catalytic activity; GO:0016829,lyase activity; GO:0016840,carbon-nitrogen lyase activity; GO:0016841,ammonia-lyase activity; GO:0006082,organic acid metabolic process; GO:0006725,cellular aroma…	PF00221.22:Aromatic amino acid lyase
VIT_11s0016g01640	TRUE	TRUE	FALSE	0.7773	0.7892	0.5569	0	0	0	0.0255	0	0.0263	0.2777	0.3535	0.2383	0	0	0	0	0	0.0158	11	1318994	1321292	+	VIT_11s0016g01640	Phenylalanine ammonia-lyase [Source:UniProtKB/TrEMBL%3BAcc:D7TCJ8]	K10775 phenylalanine ammonia-lyase [EC:4.3.1.24] | (RefSeq) phenylalanine ammonia-lyase-like (A)	ko00360: Phenylalanine metabolism; ko00940: Phenylpropanoid biosynthesis; ko01100: Metabolic pathways; ko01110: Biosynthesis of secondary metabolites	unnamed protein product, partial [Vitis vinifera]	PALY_PINTA RecName: Full=Phenylalanine ammonia-lyase; EC=4.3.1.24 {ECO:0000250|UniProtKB:P24481};	D7TCJ8_VITVI RecName: Full=Phenylalanine ammonia-lyase {ECO:0000256|ARBA:ARBA00012139, ECO:0000256|RuleBase:RU003955}; EC=4.3.1.24 {ECO:0000256|ARBA:ARBA00012139, ECO:0000256|RuleBase:RU003955};	Phenylalanine and histidine ammonia-lyase	GO:0005737,cytoplasm; GO:0045548,phenylalanine ammonia-lyase activity; GO:0009800,cinnamic acid biosynthetic process; GO:0006559,L-phenylalanine catabolic process; GO:0003674,molecular_function; GO:0003824,catalytic activity; GO:0016829,lyase activity; GO:0016840,carbon-nitrogen lyase activity; GO:0016841,ammonia-lyase activity; GO:0006082,organic acid metabolic process; GO:0006725,cellular aroma…	PF00221.22:Aromatic amino acid lyase
VIT_11s0016g01660	TRUE	TRUE	FALSE	0.7147	0.9124	1.1661	0	0.0514	0	0.0502	0.0176	0.0259	0.5687	0.5212	0.9835	0.0422	0	0	0	0	0	11	1327977	1330009	+	VIT_11s0016g01660	--	K10775 phenylalanine ammonia-lyase [EC:4.3.1.24] | (RefSeq) phenylalanine ammonia-lyase-like (A)	ko00360: Phenylalanine metabolism; ko00940: Phenylpropanoid biosynthesis; ko01100: Metabolic pathways; ko01110: Biosynthesis of secondary metabolites	unnamed protein product, partial [Vitis vinifera]	PALY_PINTA RecName: Full=Phenylalanine ammonia-lyase; EC=4.3.1.24 {ECO:0000250|UniProtKB:P24481};	D7TCK0_VITVI RecName: Full=Phenylalanine ammonia-lyase {ECO:0000256|ARBA:ARBA00012139}; EC=4.3.1.24 {ECO:0000256|ARBA:ARBA00012139};	Phenylalanine and histidine ammonia-lyase	GO:0005737,cytoplasm; GO:0045548,phenylalanine ammonia-lyase activity; GO:0009800,cinnamic acid biosynthetic process; GO:0006559,L-phenylalanine catabolic process; GO:0003674,molecular_function; GO:0003824,catalytic activity; GO:0016829,lyase activity; GO:0016840,carbon-nitrogen lyase activity; GO:0016841,ammonia-lyase activity; GO:0006082,organic acid metabolic process; GO:0006725,cellular aroma…	PF00221.22:Aromatic amino acid lyase
VIT_11s0016g02610	TRUE	TRUE	FALSE	9.6824	9.3269	10.3282	0.2177	0.4698	0.1772	0.1147	0.1206	0.1183	10.8598	12.6991	11.768	0.0482	0.044	0	0	0	0	11	2087437	2091617	+	VIT_11s0016g02610	--	K00588 caffeoyl-CoA O-methyltransferase [EC:2.1.1.104] | (RefSeq) probable caffeoyl-CoA O-methyltransferase At4g26220 isoform X1 (A)	ko00940: Phenylpropanoid biosynthesis; ko00941: Flavonoid biosynthesis; ko00945: Stilbenoid, diarylheptanoid and gingerol biosynthesis; ko01100: Metabolic pathways; ko01110: Biosynthesis of secondary metabolites	unnamed protein product, partial [Vitis vinifera]	CAMT3_ARATH RecName: Full=Probable caffeoyl-CoA O-methyltransferase At4g26220; EC=2.1.1.104; AltName: Full=Trans-caffeoyl-CoA 3-O-methyltransferase; Short=CCoAMT; Short=CCoAOMT;	D7TBB6_VITVI SubName: Full=Uncharacterized protein {ECO:0000313|EMBL:CBI27951.3};	O-methyltransferase	GO:0042409,caffeoyl-CoA O-methyltransferase activity; GO:0046872,metal ion binding; GO:0008757,S-adenosylmethionine-dependent methyltransferase activity; GO:0009809,lignin biosynthetic process; GO:0032259,methylation; GO:0003674,molecular_function; GO:0003824,catalytic activity; GO:0008168,methyltransferase activity; GO:0008171,O-methyltransferase activity; GO:0016740,transferase activity; GO:001…	PF01596.20:O-methyltransferase
VIT_11s0016g05280	FALSE	TRUE	TRUE	2.7569	2.9926	2.2024	2.1157	1.8475	2.111	0.5362	0.7162	0.079	1.388	1.6122	2.0481	2.9801	3.0361	2.358	0.7771	0.9096	1.6473	11	4611416	4626713	-	VIT_11s0016g05280	Peroxidase [Source:UniProtKB/TrEMBL%3BAcc:F6HH88]	K00430 peroxidase [EC:1.11.1.7] | (RefSeq) peroxidase 25-like (A)	ko00940: Phenylpropanoid biosynthesis; ko01100: Metabolic pathways; ko01110: Biosynthesis of secondary metabolites	unnamed protein product, partial [Vitis vinifera]	PER25_ARATH RecName: Full=Peroxidase 25; Short=Atperox P25; EC=1.11.1.7; Flags: Precursor;	F6HH88_VITVI RecName: Full=Peroxidase {ECO:0000256|ARBA:ARBA00012313}; EC=1.11.1.7 {ECO:0000256|ARBA:ARBA00012313};	--	GO:0005576,extracellular region; GO:0009505,plant-type cell wall; GO:0020037,heme binding; GO:0046872,metal ion binding; GO:0004601,peroxidase activity; GO:0042744,hydrogen peroxide catabolic process; GO:0006979,response to oxidative stress; GO:0003674,molecular_function; GO:0005488,binding; GO:0046906,tetrapyrrole binding; GO:0097159,organic cyclic compound binding; GO:1901363,heterocyclic compo…	PF00141.26:Peroxidase
VIT_11s0016g05310	FALSE	TRUE	TRUE	2.5176	2.7382	3.6467	1.8657	2.4073	2.4277	0.2565	1.0342	0.3307	2.6144	2.2185	2.2129	1.7768	2.1644	3.5195	1.5884	1.478	0.8751	11	4636943	4651752	-	VIT_11s0016g05310	--	K00430 peroxidase [EC:1.11.1.7] | (RefSeq) peroxidase 25-like (A)	ko00940: Phenylpropanoid biosynthesis; ko01100: Metabolic pathways; ko01110: Biosynthesis of secondary metabolites	unnamed protein product, partial [Vitis vinifera]	PER25_ARATH RecName: Full=Peroxidase 25; Short=Atperox P25; EC=1.11.1.7; Flags: Precursor;	D7TC14_VITVI RecName: Full=Peroxidase {ECO:0000256|ARBA:ARBA00012313}; EC=1.11.1.7 {ECO:0000256|ARBA:ARBA00012313};	--	GO:0005576,extracellular region; GO:0009505,plant-type cell wall; GO:0020037,heme binding; GO:0046872,metal ion binding; GO:0004601,peroxidase activity; GO:0042744,hydrogen peroxide catabolic process; GO:0006979,response to oxidative stress; GO:0003674,molecular_function; GO:0005488,binding; GO:0046906,tetrapyrrole binding; GO:0097159,organic cyclic compound binding; GO:1901363,heterocyclic compo…	PF00141.26:Peroxidase
VIT_11s0016g05320	TRUE	TRUE	TRUE	4.6105	4.8366	4.2825	0.8772	0.855	1.0369	0.4026	0.3451	0.323	2.067	2.4764	3.5465	3.5308	3.2945	3.3907	1.3931	1.0624	1.1932	11	4652400	4653819	-	VIT_11s0016g05320	Peroxidase [Source:UniProtKB/TrEMBL%3BAcc:D7TC15]	K00430 peroxidase [EC:1.11.1.7] | (RefSeq) peroxidase 25 (A)	ko00940: Phenylpropanoid biosynthesis; ko01100: Metabolic pathways; ko01110: Biosynthesis of secondary metabolites	unnamed protein product, partial [Vitis vinifera]	PER25_ARATH RecName: Full=Peroxidase 25; Short=Atperox P25; EC=1.11.1.7; Flags: Precursor;	D7TC15_VITVI RecName: Full=Peroxidase {ECO:0000256|ARBA:ARBA00012313, ECO:0000256|RuleBase:RU362060}; EC=1.11.1.7 {ECO:0000256|ARBA:ARBA00012313, ECO:0000256|RuleBase:RU362060};	--	GO:0005576,extracellular region; GO:0009505,plant-type cell wall; GO:0020037,heme binding; GO:0046872,metal ion binding; GO:0004601,peroxidase activity; GO:0042744,hydrogen peroxide catabolic process; GO:0006979,response to oxidative stress; GO:0003674,molecular_function; GO:0005488,binding; GO:0046906,tetrapyrrole binding; GO:0097159,organic cyclic compound binding; GO:1901363,heterocyclic compo…	PF00141.26:Peroxidase
VIT_11s0037g00440	TRUE	TRUE	FALSE	22.7671	20.7718	19.0242	3.342	3.9695	3.3122	2.4256	1.701	2.5363	27.4279	28.2542	25.849	2.0927	2.7022	2.6345	3.0574	2.9014	3.2363	11	8236200	8237855	-	VIT_11s0037g00440	--	K13065 shikimate O-hydroxycinnamoyltransferase [EC:2.3.1.133] | (RefSeq) shikimate O-hydroxycinnamoyltransferase (A)	ko00940: Phenylpropanoid biosynthesis; ko00941: Flavonoid biosynthesis; ko00945: Stilbenoid, diarylheptanoid and gingerol biosynthesis; ko01100: Metabolic pathways; ko01110: Biosynthesis of secondary metabolites	PREDICTED: shikimate O-hydroxycinnamoyltransferase isoform X1 [Vitis vinifera]	HST_TOBAC RecName: Full=Shikimate O-hydroxycinnamoyltransferase; EC=2.3.1.133; AltName: Full=Hydroxycinnamoyl transferase; AltName: Full=Hydroxycinnamoyl-Coenzyme A shikimate/quinate hydroxycinnamoyltransferase;	D7U1C9_VITVI SubName: Full=Uncharacterized protein {ECO:0000313|EMBL:CBI36545.3};	--	GO:0016747,acyltransferase activity, transferring groups other than amino-acyl groups; GO:0047172,shikimate O-hydroxycinnamoyltransferase activity; GO:0003674,molecular_function; GO:0003824,catalytic activity; GO:0016740,transferase activity; GO:0016746,acyltransferase activity; GO:0008374,O-acyltransferase activity; GO:0050734,hydroxycinnamoyltransferase activity; GO:0050737,O-hydroxycinnamoyltr…	PF02458.18:Transferase family
VIT_11s0037g00580	TRUE	TRUE	FALSE	8.0219	8.1003	7.9224	1.3393	1.3693	1.4065	0.6686	1.0941	1.456	9.9625	9.8002	10.9835	1.1853	1.1684	1.424	0.9728	0.9601	0.8526	11	8481437	8483529	+	VIT_11s0037g00580	--	K13065 shikimate O-hydroxycinnamoyltransferase [EC:2.3.1.133] | (RefSeq) spermidine hydroxycinnamoyl transferase (A)	ko00940: Phenylpropanoid biosynthesis; ko00941: Flavonoid biosynthesis; ko00945: Stilbenoid, diarylheptanoid and gingerol biosynthesis; ko01100: Metabolic pathways; ko01110: Biosynthesis of secondary metabolites	PREDICTED: spermidine hydroxycinnamoyl transferase [Vitis vinifera]	SHT_ARATH RecName: Full=Spermidine hydroxycinnamoyl transferase {ECO:0000303|PubMed:19077165}; Short=AtSHT {ECO:0000303|PubMed:33519864}; EC=2.3.1.- {ECO:0000269|PubMed:19077165}; AltName: Full=BAHD-like hydroxycinnamoyl transferase {ECO:0000303|PubMed:19077165};	F6HYL0_VITVI SubName: Full=Uncharacterized protein {ECO:0000313|EMBL:CCB59774.1};	--	GO:0016747,acyltransferase activity, transferring groups other than amino-acyl groups; GO:0016410,N-acyltransferase activity; GO:0080074,spermidine:caffeoyl CoA N-acyltransferase activity; GO:0080073,spermidine:coumaroyl CoA N-acyltransferase activity; GO:0080075,spermidine:feruloyl CoA N-acyltransferase activity; GO:0080072,spermidine:sinapoyl CoA N-acyltransferase activity; GO:0009555,pollen de…	PF02458.18:Transferase family
VIT_11s0037g00590	TRUE	TRUE	TRUE	5.7992	6.2533	3.5217	2.0419	1.663	1.4119	0.4263	0.8969	0.5654	4.6355	5.5318	4.4312	0.6137	1.2616	0.4776	1.1639	0.6382	0.3778	11	8559380	8567857	+	VIT_11s0037g00590	--	K13065 shikimate O-hydroxycinnamoyltransferase [EC:2.3.1.133] | (RefSeq) spermidine hydroxycinnamoyl transferase-like (A)	ko00940: Phenylpropanoid biosynthesis; ko00941: Flavonoid biosynthesis; ko00945: Stilbenoid, diarylheptanoid and gingerol biosynthesis; ko01100: Metabolic pathways; ko01110: Biosynthesis of secondary metabolites	unnamed protein product, partial [Vitis vinifera]	SHT_ARATH RecName: Full=Spermidine hydroxycinnamoyl transferase {ECO:0000303|PubMed:19077165}; Short=AtSHT {ECO:0000303|PubMed:33519864}; EC=2.3.1.- {ECO:0000269|PubMed:19077165}; AltName: Full=BAHD-like hydroxycinnamoyl transferase {ECO:0000303|PubMed:19077165};	D7U1D9_VITVI SubName: Full=Uncharacterized protein {ECO:0000313|EMBL:CBI36555.3};	--	GO:0016747,acyltransferase activity, transferring groups other than amino-acyl groups; GO:0016410,N-acyltransferase activity; GO:0080074,spermidine:caffeoyl CoA N-acyltransferase activity; GO:0080073,spermidine:coumaroyl CoA N-acyltransferase activity; GO:0080075,spermidine:feruloyl CoA N-acyltransferase activity; GO:0080072,spermidine:sinapoyl CoA N-acyltransferase activity; GO:0009555,pollen de…	PF02458.18:Transferase family
VIT_11s0052g01600	TRUE	TRUE	FALSE	1.3434	1.6681	0.9492	0.0422	0.1139	0.0774	0.0668	0.0936	0.0689	1.3005	1.5881	1.9616	0.1682	0.3585	0.3199	0.189	0.1865	0.2899	11	19328482	19331601	-	VIT_11s0052g01600	Glycosyltransferase [Source:UniProtKB/TrEMBL%3BAcc:D7SQ45]	K12930 anthocyanidin 3-O-glucosyltransferase [EC:2.4.1.115] | (RefSeq) VvGT5; anthocyanidin 3-O-glucosyltransferase 7 (A)	ko00942: Anthocyanin biosynthesis; ko01100: Metabolic pathways; ko01110: Biosynthesis of secondary metabolites	PREDICTED: anthocyanidin 3-O-glucosyltransferase 7 [Vitis vinifera]	F3GT2_ACTCC RecName: Full=Flavonol 3-O-glucosyltransferase F3GT2 {ECO:0000305}; EC=2.4.1.91 {ECO:0000269|PubMed:21175894}; AltName: Full=Flavonoid 3-O-glycosyltransferase 2 {ECO:0000303|PubMed:21175894};	D7SQ45_VITVI RecName: Full=Glycosyltransferase {ECO:0000256|RuleBase:RU362057}; EC=2.4.1.- {ECO:0000256|RuleBase:RU362057};	UDP-glucuronosyl and UDP-glucosyl transferase	GO:0102454,cyanidin 3-O-galactosyltransferase activity; GO:0102360,daphnetin 3-O-glucosyltransferase activity; GO:0047893,flavonol 3-O-glucosyltransferase activity; GO:0102425,myricetin 3-O-glucosyltransferase activity; GO:0009718,anthocyanin-containing compound biosynthetic process; GO:0003674,molecular_function; GO:0003824,catalytic activity; GO:0016740,transferase activity; GO:0016757,glycosyl…	PF00201.21:UDP-glucoronosyl and UDP-glucosyl transferase
VIT_11s0065g00350	TRUE	TRUE	TRUE	1.9292	2.6374	3.3247	135.7	136.226	125.627	331.107	335.377	316.833	11.3421	9.4941	12.8606	55.9585	60.5201	57.4828	110.985	96.7971	110.594	11	14090390	14092198	-	VIT_11s0065g00350	--	K00487 trans-cinnamate 4-monooxygenase [EC:1.14.14.91] | (RefSeq) cytochrome P450 CYP73A100 (A)	ko00130: Ubiquinone and other terpenoid-quinone biosynthesis; ko00940: Phenylpropanoid biosynthesis; ko00941: Flavonoid biosynthesis; ko00945: Stilbenoid, diarylheptanoid and gingerol biosynthesis; ko01100: Metabolic pathways; ko01110: Biosynthesis of secondary metabolites	PREDICTED: cytochrome P450 CYP73A100 [Vitis vinifera]	C7A10_PANGI RecName: Full=Cytochrome P450 CYP73A100; EC=1.14.-.-;	F6H9P8_VITVI SubName: Full=Uncharacterized protein {ECO:0000313|EMBL:CCB48917.1};	Cytochrome P450 CYP2 subfamily	GO:0016021,integral component of membrane; GO:0020037,heme binding; GO:0005506,iron ion binding; GO:0004497,monooxygenase activity; GO:0016705,oxidoreductase activity, acting on paired donors, with incorporation or reduction of molecular oxygen; GO:0003674,molecular_function; GO:0005488,binding; GO:0046906,tetrapyrrole binding; GO:0097159,organic cyclic compound binding; GO:1901363,heterocyclic c…	PF00067.25:Cytochrome P450
VIT_11s0078g00290	TRUE	TRUE	TRUE	0.7996	0.7117	1.2771	13.5957	13.838	14.2355	30.9545	34.3196	34.5146	5.0816	1.3009	4.296	5.7091	5.8409	6.3059	11.4428	10.8335	11.4288	11	12503302	12505054	+	VIT_11s0078g00290	--	K00487 trans-cinnamate 4-monooxygenase [EC:1.14.14.91] | (RefSeq) cytochrome P450 CYP73A100 (A)	ko00130: Ubiquinone and other terpenoid-quinone biosynthesis; ko00940: Phenylpropanoid biosynthesis; ko00941: Flavonoid biosynthesis; ko00945: Stilbenoid, diarylheptanoid and gingerol biosynthesis; ko01100: Metabolic pathways; ko01110: Biosynthesis of secondary metabolites	PREDICTED: cytochrome P450 CYP73A100 [Vitis vinifera]	C7A10_PANGI RecName: Full=Cytochrome P450 CYP73A100; EC=1.14.-.-;	F6I6P6_VITVI SubName: Full=Uncharacterized protein {ECO:0000313|EMBL:CCB62614.1};	Cytochrome P450 CYP2 subfamily	GO:0016021,integral component of membrane; GO:0020037,heme binding; GO:0005506,iron ion binding; GO:0004497,monooxygenase activity; GO:0016705,oxidoreductase activity, acting on paired donors, with incorporation or reduction of molecular oxygen; GO:0003674,molecular_function; GO:0005488,binding; GO:0046906,tetrapyrrole binding; GO:0097159,organic cyclic compound binding; GO:1901363,heterocyclic c…	PF00067.25:Cytochrome P450
VIT_11s0118g00370	TRUE	TRUE	TRUE	8.143	18.2085	18.8303	1350.08	1327.2	1347.34	4581.35	4409.97	4616.77	8.9404	10.3858	12.4617	401.409	457.01	434.721	2918.12	2915.94	3110.86	11	6038984	6040937	-	VIT_11s0118g00370	--	K05278 flavonol synthase [EC:1.14.20.6] | (RefSeq) flavonol synthase/flavanone 3-hydroxylase-like (A)	ko00941: Flavonoid biosynthesis; ko01100: Metabolic pathways; ko01110: Biosynthesis of secondary metabolites	PREDICTED: protein SRG1 [Vitis vinifera]	SRG1_ARATH RecName: Full=Protein SRG1; Short=AtSRG1; AltName: Full=Protein SENESCENCE-RELATED GENE 1;	F6HCH1_VITVI RecName: Full=Fe2OG dioxygenase domain-containing protein {ECO:0000259|PROSITE:PS51471};	Iron/ascorbate family oxidoreductases	GO:0046872,metal ion binding; GO:0016682,oxidoreductase activity, acting on diphenols and related substances as donors, oxygen as acceptor; GO:0010150,leaf senescence; GO:0003674,molecular_function; GO:0005488,binding; GO:0043167,ion binding; GO:0043169,cation binding; GO:0003824,catalytic activity; GO:0016491,oxidoreductase activity; GO:0016679,oxidoreductase activity, acting on diphenols and re…	PF03171.23:2OG-Fe(II) oxygenase superfamily
VIT_11s0118g00390	TRUE	TRUE	FALSE	19.3657	22.5557	21.628	43.9337	43.9596	45.673	63.8931	69.7423	74.0685	34.9811	33.6628	35.1109	47.9472	48.1897	45.4779	60.4718	57.1188	57.6487	11	6061596	6063644	-	VIT_11s0118g00390	--	K05278 flavonol synthase [EC:1.14.20.6] | (RefSeq) flavonol synthase/flavanone 3-hydroxylase (A)	ko00941: Flavonoid biosynthesis; ko01100: Metabolic pathways; ko01110: Biosynthesis of secondary metabolites	PREDICTED: protein SRG1 [Vitis vinifera]	SRG1_ARATH RecName: Full=Protein SRG1; Short=AtSRG1; AltName: Full=Protein SENESCENCE-RELATED GENE 1;	A5BSD9_VITVI RecName: Full=Fe2OG dioxygenase domain-containing protein {ECO:0000259|PROSITE:PS51471};	Iron/ascorbate family oxidoreductases	GO:0046872,metal ion binding; GO:0016682,oxidoreductase activity, acting on diphenols and related substances as donors, oxygen as acceptor; GO:0010150,leaf senescence; GO:0003674,molecular_function; GO:0005488,binding; GO:0043167,ion binding; GO:0043169,cation binding; GO:0003824,catalytic activity; GO:0016491,oxidoreductase activity; GO:0016679,oxidoreductase activity, acting on diphenols and re…	PF03171.23:2OG-Fe(II) oxygenase superfamily
VIT_12s0028g00920	TRUE	TRUE	FALSE	12.1531	11.8805	14.9689	212.009	231.123	218.91	221.204	212.535	193.768	15.7966	16.1188	13.7871	62.9072	62.3685	62.7957	77.793	69.4951	82.1344	12	1434315	1435713	-	VIT_12s0028g00920	Glutathione S-transferase 3 [Source:UniProtKB/TrEMBL%3BAcc:A4LAG9]	K00799 glutathione S-transferase [EC:2.5.1.18] | (RefSeq) GST3; glutathione S-transferase 3 (A)	ko00480: Glutathione metabolism; ko01100: Metabolic pathways	glutathione S-transferase 3 [Vitis vinifera]	GSTF9_ARATH RecName: Full=Glutathione S-transferase F9 {ECO:0000303|PubMed:12090627}; Short=AtGSTF9 {ECO:0000303|PubMed:12090627}; EC=2.5.1.18 {ECO:0000269|PubMed:12090627, ECO:0000269|PubMed:16538523}; AltName: Full=AtGSTF7 {ECO:0000303|PubMed:12090627}; AltName: Full=GST class-phi member 9 {ECO:0000303|PubMed:12090627, ECO:0000303|PubMed:29732642};	A4LAG9_VITVI RecName: Full=Glutathione transferase {ECO:0000256|ARBA:ARBA00012452}; EC=2.5.1.18 {ECO:0000256|ARBA:ARBA00012452};	Glutathione S-transferase	GO:0048046,apoplast; GO:0009507,chloroplast; GO:0009570,chloroplast stroma; GO:0005737,cytoplasm; GO:0005829,cytosol; GO:0005777,peroxisome; GO:0000325,plant-type vacuole; GO:0005886,plasma membrane; GO:0009506,plasmodesma; GO:0009579,thylakoid; GO:0005507,copper ion binding; GO:0043295,glutathione binding; GO:0004602,glutathione peroxidase activity; GO:0004364,glutathione transferase activity; G…	PF00043.28:Glutathione S-transferase, C-terminal domain
VIT_12s0028g01770	TRUE	TRUE	FALSE	0	0.054	0	1.4086	1.1553	1.6519	1.633	1.9156	1.4394	0	0.0257	0	3.0666	2.8928	3.4147	0	0	0.0921	12	2402139	2404091	+	VIT_12s0028g01770	--	K22395 cinnamyl-alcohol dehydrogenase [EC:1.1.1.195] | (RefSeq) berberine bridge enzyme-like 13 (A)	ko00940: Phenylpropanoid biosynthesis; ko01100: Metabolic pathways; ko01110: Biosynthesis of secondary metabolites	PREDICTED: berberine bridge enzyme-like 13 [Vitis vinifera]	STOX_BERWI RecName: Full=Tetrahydroberberine oxidase {ECO:0000303|PubMed:3402447}; Short=THB oxidase {ECO:0000305}; EC=1.3.3.8 {ECO:0000269|PubMed:21327819, ECO:0000269|PubMed:3402447}; AltName: Full=(S)-tetrahydroprotoberberine oxidase {ECO:0000303|PubMed:21327819}; Short=BwSTOX {ECO:0000303|PubMed:21327819}; Flags: Precursor;	F6H527_VITVI RecName: Full=FAD-binding PCMH-type domain-containing protein {ECO:0000259|PROSITE:PS51387};	--	GO:0071949,FAD binding; GO:0050328,tetrahydroberberine oxidase activity; GO:0000166,nucleotide binding; GO:0003674,molecular_function; GO:0005488,binding; GO:0036094,small molecule binding; GO:0043167,ion binding; GO:0043168,anion binding; GO:0050660,flavin adenine dinucleotide binding; GO:0097159,organic cyclic compound binding; GO:1901265,nucleoside phosphate binding; GO:1901363,heterocyclic co…	PF01565.26:FAD binding domain
VIT_12s0028g01780	TRUE	TRUE	FALSE	0	0	0.0298	1.254	1.8258	1.9452	1.2272	0.8385	1.0711	0.057	0	0.0587	4.5711	4.2729	5.9493	0.0223	0	0	12	2410313	2411934	+	VIT_12s0028g01780	--	K22395 cinnamyl-alcohol dehydrogenase [EC:1.1.1.195] | (RefSeq) berberine bridge enzyme-like 13 (A)	ko00940: Phenylpropanoid biosynthesis; ko01100: Metabolic pathways; ko01110: Biosynthesis of secondary metabolites	PREDICTED: berberine bridge enzyme-like 13 [Vitis vinifera]	STOX_BERWI RecName: Full=Tetrahydroberberine oxidase {ECO:0000303|PubMed:3402447}; Short=THB oxidase {ECO:0000305}; EC=1.3.3.8 {ECO:0000269|PubMed:21327819, ECO:0000269|PubMed:3402447}; AltName: Full=(S)-tetrahydroprotoberberine oxidase {ECO:0000303|PubMed:21327819}; Short=BwSTOX {ECO:0000303|PubMed:21327819}; Flags: Precursor;	F6H526_VITVI RecName: Full=FAD-binding PCMH-type domain-containing protein {ECO:0000259|PROSITE:PS51387};	--	GO:0071949,FAD binding; GO:0050328,tetrahydroberberine oxidase activity; GO:0000166,nucleotide binding; GO:0003674,molecular_function; GO:0005488,binding; GO:0036094,small molecule binding; GO:0043167,ion binding; GO:0043168,anion binding; GO:0050660,flavin adenine dinucleotide binding; GO:0097159,organic cyclic compound binding; GO:1901265,nucleoside phosphate binding; GO:1901363,heterocyclic co…	PF01565.26:FAD binding domain
VIT_12s0028g01840	TRUE	TRUE	FALSE	0.2653	0.1228	0.3416	8.9759	8.2413	9.99	7.9732	8.6873	4.5535	0.2449	0.5845	0.7563	12.861	14.9297	15.4247	2.3594	3.304	2.8505	12	2468084	2469873	-	VIT_12s0028g01840	Peroxidase [Source:UniProtKB/TrEMBL%3BAcc:F6H521]	K00430 peroxidase [EC:1.11.1.7] | (RefSeq) peroxidase P7 (A)	ko00940: Phenylpropanoid biosynthesis; ko01100: Metabolic pathways; ko01110: Biosynthesis of secondary metabolites	PREDICTED: peroxidase P7 [Vitis vinifera]	PER52_ARATH RecName: Full=Peroxidase 52; Short=Atperox P52; EC=1.11.1.7; AltName: Full=ATP49; Flags: Precursor;	F6H521_VITVI RecName: Full=Peroxidase {ECO:0000256|ARBA:ARBA00012313, ECO:0000256|RuleBase:RU362060}; EC=1.11.1.7 {ECO:0000256|ARBA:ARBA00012313, ECO:0000256|RuleBase:RU362060};	--	GO:0048046,apoplast; GO:0005794,Golgi apparatus; GO:0009505,plant-type cell wall; GO:0020037,heme binding; GO:0046872,metal ion binding; GO:0004601,peroxidase activity; GO:0042744,hydrogen peroxide catabolic process; GO:0009809,lignin biosynthetic process; GO:1901430,positive regulation of syringal lignin biosynthetic process; GO:0006979,response to oxidative stress; GO:0010089,xylem development;…	PF00141.26:Peroxidase
VIT_12s0028g03110	TRUE	TRUE	FALSE	4.6911	4.7474	4.7715	0.1209	0.261	0.4924	0	0.2681	0.1314	10.2767	12.8424	12.7784	1.4446	0.9777	0.8883	0.9922	1.7359	0.9882	12	3887617	3889380	-	VIT_12s0028g03110	--	K00588 caffeoyl-CoA O-methyltransferase [EC:2.1.1.104] | (RefSeq) probable caffeoyl-CoA O-methyltransferase At4g26220 (A)	ko00940: Phenylpropanoid biosynthesis; ko00941: Flavonoid biosynthesis; ko00945: Stilbenoid, diarylheptanoid and gingerol biosynthesis; ko01100: Metabolic pathways; ko01110: Biosynthesis of secondary metabolites	PREDICTED: probable caffeoyl-CoA O-methyltransferase At4g26220 isoform X1 [Vitis vinifera]	CAMT2_TOBAC RecName: Full=Caffeoyl-CoA O-methyltransferase 2; EC=2.1.1.104; AltName: Full=Trans-caffeoyl-CoA 3-O-methyltransferase 2; Short=CCoAMT-2; Short=CCoAOMT-2;	F6H5G8_VITVI SubName: Full=Uncharacterized protein {ECO:0000313|EMBL:CCB47309.1};	O-methyltransferase	GO:0042409,caffeoyl-CoA O-methyltransferase activity; GO:0046872,metal ion binding; GO:0008757,S-adenosylmethionine-dependent methyltransferase activity; GO:0009809,lignin biosynthetic process; GO:0032259,methylation; GO:0003674,molecular_function; GO:0003824,catalytic activity; GO:0008168,methyltransferase activity; GO:0008171,O-methyltransferase activity; GO:0016740,transferase activity; GO:001…	PF01596.20:O-methyltransferase
VIT_12s0055g00810	TRUE	TRUE	TRUE	39.0276	39.9151	45.6356	0.4577	0.4359	0.1645	0.8088	1.0448	0.922	18.0892	20.6937	24.4188	0.0357	0.1633	0.2967	0.5724	0.7731	0.581	12	14103613	14106187	-	VIT_12s0055g00810	Peroxidase [Source:UniProtKB/TrEMBL%3BAcc:D7STC5]	K00430 peroxidase [EC:1.11.1.7] | (RefSeq) peroxidase 43 (A)	ko00940: Phenylpropanoid biosynthesis; ko01100: Metabolic pathways; ko01110: Biosynthesis of secondary metabolites	PREDICTED: peroxidase 43 [Vitis vinifera]	PER43_ARATH RecName: Full=Peroxidase 43; Short=Atperox P43; EC=1.11.1.7; Flags: Precursor;	A0A438J0F7_VITVI RecName: Full=Peroxidase {ECO:0000256|ARBA:ARBA00012313, ECO:0000256|RuleBase:RU362060}; EC=1.11.1.7 {ECO:0000256|ARBA:ARBA00012313, ECO:0000256|RuleBase:RU362060};	--	GO:0005576,extracellular region; GO:0009505,plant-type cell wall; GO:0020037,heme binding; GO:0046872,metal ion binding; GO:0004601,peroxidase activity; GO:0042744,hydrogen peroxide catabolic process; GO:0006979,response to oxidative stress; GO:0003674,molecular_function; GO:0005488,binding; GO:0046906,tetrapyrrole binding; GO:0097159,organic cyclic compound binding; GO:1901363,heterocyclic compo…	PF00141.26:Peroxidase
VIT_12s0055g01000	TRUE	TRUE	TRUE	0.421	0.2923	0.1525	2.6113	2.8546	3.5213	8.6849	10.6022	6.3594	1.3601	1.113	1.3002	2.7461	3.4138	3.0362	1.3661	1.2358	1.9955	12	14468588	14469732	+	VIT_12s0055g01000	Peroxidase [Source:UniProtKB/TrEMBL%3BAcc:F6H1N2]	K00430 peroxidase [EC:1.11.1.7] | (RefSeq) peroxidase N1 (A)	ko00940: Phenylpropanoid biosynthesis; ko01100: Metabolic pathways; ko01110: Biosynthesis of secondary metabolites	PREDICTED: peroxidase N1 [Vitis vinifera]	PERN1_TOBAC RecName: Full=Peroxidase N1; EC=1.11.1.7; AltName: Full=Peroxidase B2; AltName: Full=Peroxidase B3; Flags: Precursor;	F6H1N2_VITVI RecName: Full=Peroxidase {ECO:0000256|ARBA:ARBA00012313, ECO:0000256|RuleBase:RU362060}; EC=1.11.1.7 {ECO:0000256|ARBA:ARBA00012313, ECO:0000256|RuleBase:RU362060};	--	GO:0005576,extracellular region; GO:0009505,plant-type cell wall; GO:0020037,heme binding; GO:0046872,metal ion binding; GO:0004601,peroxidase activity; GO:0042744,hydrogen peroxide catabolic process; GO:0006979,response to oxidative stress; GO:0003674,molecular_function; GO:0005488,binding; GO:0046906,tetrapyrrole binding; GO:0097159,organic cyclic compound binding; GO:1901363,heterocyclic compo…	PF00141.26:Peroxidase
VIT_12s0055g01020	FALSE	TRUE	FALSE	0.0517	0.0478	0	0.9985	0.5029	1.3824	1.0523	1.3284	0.6513	0.1907	0.3186	0.0982	0.5744	0.3229	0.2292	0.2235	0.1838	0.0326	12	14508797	14509957	+	VIT_12s0055g01020	Peroxidase [Source:UniProtKB/TrEMBL%3BAcc:F6H1N4]	K00430 peroxidase [EC:1.11.1.7] | (RefSeq) cationic peroxidase 2 (A)	ko00940: Phenylpropanoid biosynthesis; ko01100: Metabolic pathways; ko01110: Biosynthesis of secondary metabolites	PREDICTED: cationic peroxidase 2 [Vitis vinifera]	PERN1_TOBAC RecName: Full=Peroxidase N1; EC=1.11.1.7; AltName: Full=Peroxidase B2; AltName: Full=Peroxidase B3; Flags: Precursor;	F6H1N4_VITVI RecName: Full=Peroxidase {ECO:0000256|ARBA:ARBA00012313, ECO:0000256|RuleBase:RU362060}; EC=1.11.1.7 {ECO:0000256|ARBA:ARBA00012313, ECO:0000256|RuleBase:RU362060};	--	GO:0005576,extracellular region; GO:0009505,plant-type cell wall; GO:0020037,heme binding; GO:0046872,metal ion binding; GO:0004601,peroxidase activity; GO:0042744,hydrogen peroxide catabolic process; GO:0006979,response to oxidative stress; GO:0003674,molecular_function; GO:0005488,binding; GO:0046906,tetrapyrrole binding; GO:0097159,organic cyclic compound binding; GO:1901363,heterocyclic compo…	PF00141.26:Peroxidase
VIT_12s0059g02420	TRUE	TRUE	FALSE	2.1692	1.7703	2.0721	0	0	0	0.0238	0.0167	0.0245	4.069	3.8024	3.3688	0	0	0.0207	0	0	0.0147	12	7190475	7199637	+	VIT_12s0059g02420	Peroxidase [Source:UniProtKB/TrEMBL%3BAcc:F6HIK4]	K00430 peroxidase [EC:1.11.1.7] | (RefSeq) peroxidase 27 (A)	ko00940: Phenylpropanoid biosynthesis; ko01100: Metabolic pathways; ko01110: Biosynthesis of secondary metabolites	unnamed protein product, partial [Vitis vinifera]	PER3_ARATH RecName: Full=Peroxidase 3; Short=Atperox P3; EC=1.11.1.7; AltName: Full=ATPRC; AltName: Full=RCI3A; AltName: Full=Rare cold-inducible protein; Flags: Precursor;	F6HIK4_VITVI RecName: Full=Peroxidase {ECO:0000256|ARBA:ARBA00012313}; EC=1.11.1.7 {ECO:0000256|ARBA:ARBA00012313};	--	GO:0005783,endoplasmic reticulum; GO:0005576,extracellular region; GO:0009505,plant-type cell wall; GO:0020037,heme binding; GO:0046872,metal ion binding; GO:0004601,peroxidase activity; GO:0042744,hydrogen peroxide catabolic process; GO:0042538,hyperosmotic salinity response; GO:0009409,response to cold; GO:0009269,response to desiccation; GO:0006979,response to oxidative stress; GO:0003674,mole…	PF00141.26:Peroxidase
VIT_12s0134g00640	TRUE	TRUE	FALSE	1.3305	1.274	0.6202	0.0591	0.0957	0	0	0	0.0964	0.3811	0.283	0.0872	0.3532	0.3227	0.4072	0.4962	0.7836	0.7829	12	8255866	8262298	+	VIT_12s0134g00640	--	K21383 anthocyanidin 3-O-glucoside 6''-O-acyltransferase [EC:2.3.1.215] | (RefSeq) anthocyanidin 3-O-glucoside 6''-O-acyltransferase-like (A)	ko00942: Anthocyanin biosynthesis; ko01110: Biosynthesis of secondary metabolites	PREDICTED: malonyl-coenzyme A:anthocyanin 3-O-glucoside-6''-O-malonyltransferase [Vitis vinifera]	ANTA_GENTR RecName: Full=Anthocyanin 5-aromatic acyltransferase; Short=5AT; EC=2.3.1.153;	F6GXS0_VITVI SubName: Full=Uncharacterized protein {ECO:0000313|EMBL:CCB44756.1};	--	GO:0005737,cytoplasm; GO:0047183,anthocyanin 5-aromatic acyltransferase activity; GO:0102815,caffeoyl-CoA:delphinidin-3,5-diglucoside 5-O-glucoside-6-O-hydroxycinnamoyltransferase activity; GO:0102777,caffeoyl-CoA:pelargonidin-3,5-diglucoside 5-O-glucoside-6-O-hydroxycinnamoyltransferase activity; GO:0003674,molecular_function; GO:0003824,catalytic activity; GO:0016740,transferase activity; GO:00…	PF02458.18:Transferase family
VIT_13s0019g04460	TRUE	TRUE	FALSE	34.6054	34.1744	40.2998	98.8567	101.472	100.713	128.1	135.506	133.201	33.0107	20.2223	33.0372	158.488	177.368	157.326	185.118	179.576	177.205	13	5881334	5885161	+	VIT_13s0019g04460	Phenylalanine ammonia-lyase [Source:UniProtKB/TrEMBL%3BAcc:F6HNF5]	K10775 phenylalanine ammonia-lyase [EC:4.3.1.24] | (RefSeq) PAL7; phenylalanine ammonia-lyase G1 (A)	ko00360: Phenylalanine metabolism; ko00940: Phenylpropanoid biosynthesis; ko01100: Metabolic pathways; ko01110: Biosynthesis of secondary metabolites	PREDICTED: phenylalanine ammonia-lyase G1 [Vitis vinifera]	PALY_CAMSI RecName: Full=Phenylalanine ammonia-lyase; EC=4.3.1.24 {ECO:0000250|UniProtKB:P24481};	F6HNF5_VITVI RecName: Full=Phenylalanine ammonia-lyase {ECO:0000256|ARBA:ARBA00012139, ECO:0000256|RuleBase:RU003955}; EC=4.3.1.24 {ECO:0000256|ARBA:ARBA00012139, ECO:0000256|RuleBase:RU003955};	Phenylalanine and histidine ammonia-lyase	GO:0005737,cytoplasm; GO:0045548,phenylalanine ammonia-lyase activity; GO:0009800,cinnamic acid biosynthetic process; GO:0006559,L-phenylalanine catabolic process; GO:0003674,molecular_function; GO:0003824,catalytic activity; GO:0016829,lyase activity; GO:0016840,carbon-nitrogen lyase activity; GO:0016841,ammonia-lyase activity; GO:0006082,organic acid metabolic process; GO:0006725,cellular aroma…	PF00221.22:Aromatic amino acid lyase
VIT_13s0047g00550	TRUE	TRUE	FALSE	3.8539	3.6073	3.387	0.5581	0.6926	0.7499	0.3529	0.4022	0.637	3.4374	3.8921	3.9912	2.3707	1.7937	1.768	0.4683	0.4006	0.4652	13	16912760	16915185	+	VIT_13s0047g00550	--	K09753 cinnamoyl-CoA reductase [EC:1.2.1.44] | (RefSeq) cinnamoyl-CoA reductase 1 (A)	ko00940: Phenylpropanoid biosynthesis; ko01100: Metabolic pathways; ko01110: Biosynthesis of secondary metabolites	unnamed protein product, partial [Vitis vinifera]	PAR1_ROSHC RecName: Full=Phenylacetaldehyde reductase {ECO:0000303|PubMed:20650544}; EC=1.1.1.- {ECO:0000269|PubMed:20650544}; AltName: Full=2-phenylethanol synthase {ECO:0000305};	D7TF94_VITVI RecName: Full=Epimerase domain-containing protein {ECO:0000259|Pfam:PF01370};	Flavonol reductase/cinnamoyl-CoA reductase	GO:0016491,oxidoreductase activity; GO:0003674,molecular_function; GO:0003824,catalytic activity	PF01370.24:NAD dependent epimerase/dehydratase family
VIT_13s0047g01230	FALSE	TRUE	TRUE	0	0	0	0.313	0.3118	0.1765	0.8373	0.2936	1.06	0	0	0	0.1598	0	0	0	0	0	13	18377964	18379304	-	VIT_13s0047g01230	Glycosyltransferase [Source:UniProtKB/TrEMBL%3BAcc:F6HIX7]	K13080 flavanone 7-O-glucoside 2''-O-beta-L-rhamnosyltransferase [EC:2.4.1.236] | (RefSeq) flavanone 7-O-glucoside 2''-O-beta-L-rhamnosyltransferase-like (A)	ko00941: Flavonoid biosynthesis; ko00944: Flavone and flavonol biosynthesis; ko01100: Metabolic pathways	PREDICTED: beta-D-glucosyl crocetin beta-1,6-glucosyltransferase-like [Vitis vinifera]	UGT29_PANGI RecName: Full=UDP-glucosyltransferase 29 {ECO:0000303|PubMed:25769286}; Short=UGTPg29 {ECO:0000303|PubMed:25769286, ECO:0000303|PubMed:29509695}; EC=2.4.1.365 {ECO:0000269|PubMed:25320211, ECO:0000269|PubMed:25769286}; AltName: Full=UDP-glucosyltransferase 94B1 {ECO:0000303|PubMed:25320211}; Short=PgUGT94B1 {ECO:0000303|PubMed:25320211}; AltName: Full=UDP-glucosyltransferase 94Q2 {ECO…	F6HIX7_VITVI RecName: Full=Glycosyltransferase {ECO:0000256|RuleBase:RU362057}; EC=2.4.1.- {ECO:0000256|RuleBase:RU362057};	UDP-glucuronosyl and UDP-glucosyl transferase	GO:0008194,UDP-glycosyltransferase activity; GO:0002238,response to molecule of fungal origin; GO:0016135,saponin biosynthetic process; GO:0046246,terpene biosynthetic process; GO:0016114,terpenoid biosynthetic process; GO:0003674,molecular_function; GO:0003824,catalytic activity; GO:0016740,transferase activity; GO:0016757,glycosyltransferase activity; GO:0008150,biological_process; GO:0009605,r…	PF00201.21:UDP-glucoronosyl and UDP-glucosyl transferase
VIT_13s0064g00270	TRUE	TRUE	FALSE	0.0942	0.3051	0.1819	5.5224	5.141	5.3745	8.874	8.2415	8.3123	0.3912	0.6639	0.6711	5.3572	5.2625	4.3466	3.0217	3.1497	2.9163	13	21800232	21802582	-	VIT_13s0064g00270	--	K09753 cinnamoyl-CoA reductase [EC:1.2.1.44] | (RefSeq) cinnamoyl-CoA reductase 1-like (A)	ko00940: Phenylpropanoid biosynthesis; ko01100: Metabolic pathways; ko01110: Biosynthesis of secondary metabolites	unnamed protein product, partial [Vitis vinifera]	PAR1_ROSHC RecName: Full=Phenylacetaldehyde reductase {ECO:0000303|PubMed:20650544}; EC=1.1.1.- {ECO:0000269|PubMed:20650544}; AltName: Full=2-phenylethanol synthase {ECO:0000305};	D7T371_VITVI RecName: Full=Epimerase domain-containing protein {ECO:0000259|Pfam:PF01370};	Flavonol reductase/cinnamoyl-CoA reductase	GO:0016491,oxidoreductase activity; GO:0003674,molecular_function; GO:0003824,catalytic activity	PF01370.24:NAD dependent epimerase/dehydratase family
VIT_13s0067g02360	TRUE	TRUE	FALSE	2.4021	3.3578	2.7456	0.2211	0.3409	0.6174	0.2996	0.3852	0	3.2127	2.6351	2.9347	0.671	1.6091	0.6962	0.3535	0.0349	0.3098	13	1304496	1306042	+	VIT_13s0067g02360	Peroxidase [Source:UniProtKB/TrEMBL%3BAcc:F6HC56]	K00430 peroxidase [EC:1.11.1.7] | (RefSeq) peroxidase 4-like (A)	ko00940: Phenylpropanoid biosynthesis; ko01100: Metabolic pathways; ko01110: Biosynthesis of secondary metabolites	PREDICTED: peroxidase 4-like [Vitis vinifera]	PER4_VITVI RecName: Full=Peroxidase 4 {ECO:0000250|UniProtKB:Q42578}; EC=1.11.1.7; Flags: Precursor;	F6HC56_VITVI RecName: Full=Peroxidase {ECO:0000256|ARBA:ARBA00012313, ECO:0000256|RuleBase:RU362060}; EC=1.11.1.7 {ECO:0000256|ARBA:ARBA00012313, ECO:0000256|RuleBase:RU362060};	--	GO:0005576,extracellular region; GO:0020037,heme binding; GO:0046872,metal ion binding; GO:0004601,peroxidase activity; GO:0042744,hydrogen peroxide catabolic process; GO:0006979,response to oxidative stress; GO:0003674,molecular_function; GO:0005488,binding; GO:0046906,tetrapyrrole binding; GO:0097159,organic cyclic compound binding; GO:1901363,heterocyclic compound binding; GO:0043167,ion bindi…	PF00141.26:Peroxidase
VIT_13s0074g00610	TRUE	TRUE	TRUE	13.2488	12.2634	15.3381	0	0.1548	0.1169	0.9829	1.8028	2.8467	4.6245	5.2325	5.5012	0.0635	0	0	0.0268	0	0.0235	13	8644831	8646180	+	VIT_13s0074g00610	Glycosyltransferase [Source:UniProtKB/TrEMBL%3BAcc:F6I5W2]	K13080 flavanone 7-O-glucoside 2''-O-beta-L-rhamnosyltransferase [EC:2.4.1.236] | (RefSeq) flavanone 7-O-glucoside 2''-O-beta-L-rhamnosyltransferase (A)	ko00941: Flavonoid biosynthesis; ko00944: Flavone and flavonol biosynthesis; ko01100: Metabolic pathways	PREDICTED: beta-D-glucosyl crocetin beta-1,6-glucosyltransferase isoform X1 [Vitis vinifera]	UGT29_PANGI RecName: Full=UDP-glucosyltransferase 29 {ECO:0000303|PubMed:25769286}; Short=UGTPg29 {ECO:0000303|PubMed:25769286, ECO:0000303|PubMed:29509695}; EC=2.4.1.365 {ECO:0000269|PubMed:25320211, ECO:0000269|PubMed:25769286}; AltName: Full=UDP-glucosyltransferase 94B1 {ECO:0000303|PubMed:25320211}; Short=PgUGT94B1 {ECO:0000303|PubMed:25320211}; AltName: Full=UDP-glucosyltransferase 94Q2 {ECO…	F6I5W2_VITVI RecName: Full=Glycosyltransferase {ECO:0000256|RuleBase:RU362057}; EC=2.4.1.- {ECO:0000256|RuleBase:RU362057};	UDP-glucuronosyl and UDP-glucosyl transferase	GO:0008194,UDP-glycosyltransferase activity; GO:0002238,response to molecule of fungal origin; GO:0016135,saponin biosynthetic process; GO:0046246,terpene biosynthetic process; GO:0016114,terpenoid biosynthetic process; GO:0003674,molecular_function; GO:0003824,catalytic activity; GO:0016740,transferase activity; GO:0016757,glycosyltransferase activity; GO:0008150,biological_process; GO:0009605,r…	PF00201.21:UDP-glucoronosyl and UDP-glucosyl transferase
VIT_13s0101g00250	TRUE	TRUE	FALSE	1.4089	1.7214	0.9796	0.5447	0.4311	0.6654	0.1722	0.0805	0.3553	2.0287	1.4898	1.7672	1.0124	1.0571	0.4502	0.2032	0.1604	0.1425	13	11934886	11937033	+	VIT_13s0101g00250	--	K09753 cinnamoyl-CoA reductase [EC:1.2.1.44] | (RefSeq) cinnamoyl-CoA reductase 1-like (A)	ko00940: Phenylpropanoid biosynthesis; ko01100: Metabolic pathways; ko01110: Biosynthesis of secondary metabolites	PREDICTED: tetraketide alpha-pyrone reductase 1-like [Vitis vinifera]	PAR1_ROSHC RecName: Full=Phenylacetaldehyde reductase {ECO:0000303|PubMed:20650544}; EC=1.1.1.- {ECO:0000269|PubMed:20650544}; AltName: Full=2-phenylethanol synthase {ECO:0000305};	F6HPX3_VITVI RecName: Full=Epimerase domain-containing protein {ECO:0000259|Pfam:PF01370};	Flavonol reductase/cinnamoyl-CoA reductase	GO:0016491,oxidoreductase activity; GO:0003674,molecular_function; GO:0003824,catalytic activity	PF01370.24:NAD dependent epimerase/dehydratase family
VIT_14s0060g02170	FALSE	FALSE	TRUE	0.8708	0.7523	0.6167	0.187	0.3633	0.2285	1.3602	0.8295	1.403	0.5895	0.4604	0.4413	0.3476	0.4537	0.4638	0	0	0	14	1745819	1757370	-	VIT_14s0060g02170	--	K00799 glutathione S-transferase [EC:2.5.1.18] | (RefSeq) probable glutathione S-transferase (A)	ko00480: Glutathione metabolism; ko01100: Metabolic pathways	PREDICTED: probable glutathione S-transferase [Vitis vinifera]	GSTX6_SOYBN RecName: Full=Probable glutathione S-transferase; EC=2.5.1.18; AltName: Full=G2-4; AltName: Full=Heat shock protein 26A;	F6I4M5_VITVI RecName: Full=Glutathione transferase {ECO:0000256|ARBA:ARBA00012452}; EC=2.5.1.18 {ECO:0000256|ARBA:ARBA00012452};	Glutathione S-transferase	GO:0005737,cytoplasm; GO:0004364,glutathione transferase activity; GO:0006749,glutathione metabolic process; GO:0009737,response to abscisic acid; GO:0009733,response to auxin; GO:0009735,response to cytokinin; GO:0009739,response to gibberellin; GO:0009408,response to heat; GO:0010038,response to metal ion; GO:0003674,molecular_function; GO:0003824,catalytic activity; GO:0016740,transferase acti…	PF02798.23:Glutathione S-transferase, N-terminal domain
VIT_14s0066g01150	TRUE	TRUE	FALSE	5.8257	5.995	6.0888	20.9123	23.259	24.0081	34.0365	32.3888	32.8757	7.4334	6.5227	8.0105	7.0061	7.6866	7.3608	7.0421	6.7793	6.1939	14	27631422	27634347	-	VIT_14s0066g01150	--	K09753 cinnamoyl-CoA reductase [EC:1.2.1.44] | (RefSeq) cinnamoyl-CoA reductase 1-like (A)	ko00940: Phenylpropanoid biosynthesis; ko01100: Metabolic pathways; ko01110: Biosynthesis of secondary metabolites	PREDICTED: cinnamoyl-CoA reductase-like SNL6 [Vitis vinifera]	SNL6_ORYSJ RecName: Full=Cinnamoyl-CoA reductase-like SNL6 {ECO:0000305}; EC=1.2.-.- {ECO:0000305}; AltName: Full=Protein SUPPRESSOR OF NH1-MEDIATED LESION 6 {ECO:0000303|PubMed:20862311};	D7TWN5_VITVI RecName: Full=3Beta_HSD domain-containing protein {ECO:0000259|Pfam:PF01073};	Flavonol reductase/cinnamoyl-CoA reductase	GO:0003854,3-beta-hydroxy-delta5-steroid dehydrogenase activity; GO:0016616,oxidoreductase activity, acting on the CH-OH group of donors, NAD or NADP as acceptor; GO:0042742,defense response to bacterium; GO:0009809,lignin biosynthetic process; GO:0006694,steroid biosynthetic process; GO:0003674,molecular_function; GO:0003824,catalytic activity; GO:0016229,steroid dehydrogenase activity; GO:00164…	PF01073.22:3-beta hydroxysteroid dehydrogenase/isomerase family
VIT_14s0068g00920	TRUE	TRUE	FALSE	74.9637	72.7296	83.8336	6.7159	6.2766	6.4345	10.027	11.5088	10.2712	53.0356	45.3796	49.4516	11.1878	11.9251	11.0038	20.4076	18.8076	21.0724	14	24673459	24675059	+	VIT_14s0068g00920	--	K00660 chalcone synthase [EC:2.3.1.74] | (RefSeq) CHS, CHS2; chalcone synthase (A)	ko00941: Flavonoid biosynthesis; ko00960: Tropane, piperidine and pyridine alkaloid biosynthesis; ko01100: Metabolic pathways; ko01110: Biosynthesis of secondary metabolites; ko04712: Circadian rhythm - plant	PREDICTED: chalcone synthase isoform X1 [Vitis vinifera]	CHSY_VITVI RecName: Full=Chalcone synthase; EC=2.3.1.74; AltName: Full=Naringenin-chalcone synthase;	A0A438JDB6_VITVI SubName: Full=Chalcone synthase {ECO:0000313|EMBL:RVX06946.1};	--	GO:0102128,chalcone synthase activity; GO:0016210,naringenin-chalcone synthase activity; GO:0009813,flavonoid biosynthetic process; GO:0003674,molecular_function; GO:0003824,catalytic activity; GO:0016740,transferase activity; GO:0016746,acyltransferase activity; GO:0016747,acyltransferase activity, transferring groups other than amino-acyl groups; GO:0008150,biological_process; GO:0008152,metabo…	PF00195.22:Chalcone and stilbene synthases, N-terminal domain
VIT_14s0068g00930	TRUE	TRUE	FALSE	87.0909	90.1146	103.924	14.0187	14.4523	15.2252	14.3095	16.3648	16.6146	64.2976	54.3373	55.0679	16.6993	20.718	19.8847	30.515	29.8852	31.0934	14	24686995	24688542	+	VIT_14s0068g00930	Chalcone synthase [Source:UniProtKB/TrEMBL%3BAcc:A2ICC5]	K00660 chalcone synthase [EC:2.3.1.74] | (RefSeq) CHS, CHS1, gVvCHS1; chalcone synthase (A)	ko00941: Flavonoid biosynthesis; ko00960: Tropane, piperidine and pyridine alkaloid biosynthesis; ko01100: Metabolic pathways; ko01110: Biosynthesis of secondary metabolites; ko04712: Circadian rhythm - plant	chalcone synthase [Vitis vinifera]	CHSY_VITVI RecName: Full=Chalcone synthase; EC=2.3.1.74; AltName: Full=Naringenin-chalcone synthase;	A2ICC5_VITVI SubName: Full=Chalcone synthase {ECO:0000313|EMBL:ABM67586.1}; EC=2.3.1.74 {ECO:0000313|EMBL:ABM67586.1};	--	GO:0102128,chalcone synthase activity; GO:0016210,naringenin-chalcone synthase activity; GO:0009813,flavonoid biosynthetic process; GO:0003674,molecular_function; GO:0003824,catalytic activity; GO:0016740,transferase activity; GO:0016746,acyltransferase activity; GO:0016747,acyltransferase activity, transferring groups other than amino-acyl groups; GO:0008150,biological_process; GO:0008152,metabo…	PF00195.22:Chalcone and stilbene synthases, N-terminal domain
VIT_15s0048g00980	TRUE	TRUE	FALSE	8.9845	7.5788	8.2484	0.77	0.6771	0.6968	0.6763	1.2647	0.3255	19.0373	12.1293	16.2334	2.6502	3.9087	2.0427	2.7764	1.7007	2.5733	15	15128779	15130452	-	VIT_15s0048g00980	--	K13265 vestitone reductase [EC:1.1.1.348] | (RefSeq) vestitone reductase (A)	ko00943: Isoflavonoid biosynthesis; ko01100: Metabolic pathways; ko01110: Biosynthesis of secondary metabolites	PREDICTED: vestitone reductase [Vitis vinifera]	VESTR_MEDSA RecName: Full=Vestitone reductase; EC=1.1.1.348 {ECO:0000269|PubMed:7625843, ECO:0000269|PubMed:8071365};	A0A438IW58_VITVI SubName: Full=Vestitone reductase {ECO:0000313|EMBL:RVX00981.1};	Flavonol reductase/cinnamoyl-CoA reductase	GO:0016491,oxidoreductase activity; GO:0006952,defense response; GO:0009813,flavonoid biosynthetic process; GO:0003674,molecular_function; GO:0003824,catalytic activity; GO:0006950,response to stress; GO:0008150,biological_process; GO:0050896,response to stimulus; GO:0008152,metabolic process; GO:0009058,biosynthetic process; GO:0009812,flavonoid metabolic process; GO:0071704,organic substance me…	PF01370.24:NAD dependent epimerase/dehydratase family
VIT_15s0048g00990	TRUE	TRUE	FALSE	4.2943	2.366	1.5468	0.1537	0.1422	0.1341	0.1042	0.073	0.4298	5.5997	6.277	4.9874	1.3703	1.4917	1.9966	1.3762	0.8246	1.4216	15	15135374	15137240	-	VIT_15s0048g00990	--	K13265 vestitone reductase [EC:1.1.1.348] | (RefSeq) vestitone reductase (A)	ko00943: Isoflavonoid biosynthesis; ko01100: Metabolic pathways; ko01110: Biosynthesis of secondary metabolites	PREDICTED: vestitone reductase-like [Vitis vinifera]	VESTR_MEDSA RecName: Full=Vestitone reductase; EC=1.1.1.348 {ECO:0000269|PubMed:7625843, ECO:0000269|PubMed:8071365};	D7U7R7_VITVI RecName: Full=Epimerase domain-containing protein {ECO:0000259|Pfam:PF01370};	Flavonol reductase/cinnamoyl-CoA reductase	GO:0016491,oxidoreductase activity; GO:0006952,defense response; GO:0009813,flavonoid biosynthetic process; GO:0003674,molecular_function; GO:0003824,catalytic activity; GO:0006950,response to stress; GO:0008150,biological_process; GO:0050896,response to stimulus; GO:0008152,metabolic process; GO:0009058,biosynthetic process; GO:0009812,flavonoid metabolic process; GO:0071704,organic substance me…	PF01370.24:NAD dependent epimerase/dehydratase family
VIT_15s0048g02480	TRUE	TRUE	FALSE	4.0539	4.0002	4.0255	0.2711	0.4787	0.4817	0.1948	0.3005	0.2009	7.8369	6.9762	8.8309	1.4395	1.3749	1.5276	0.0827	0.1905	0.0967	15	16656694	16658792	+	VIT_15s0048g02480	--	K13066 caffeic acid 3-O-methyltransferase / acetylserotonin O-methyltransferase [EC:2.1.1.68 2.1.1.4] | (RefSeq) quercetin 3-O-methyltransferase 1-like (A)	ko00380: Tryptophan metabolism; ko00940: Phenylpropanoid biosynthesis; ko01100: Metabolic pathways; ko01110: Biosynthesis of secondary metabolites	PREDICTED: caffeic acid 3-O-methyltransferase [Vitis vinifera]	OMT1_ARATH RecName: Full=Flavone 3'-O-methyltransferase 1; Short=AtOMT1; EC=2.1.1.42; AltName: Full=Acetylserotonin O-methyltransferase OMT1 {ECO:0000305}; EC=2.1.1.4 {ECO:0000269|PubMed:25039887}; AltName: Full=Caffeate O-methyltransferase 1; EC=2.1.1.68; AltName: Full=Quercetin 3'-O-methyltransferase 1;	A5C9J0_VITVI SubName: Full=Uncharacterized protein {ECO:0000313|EMBL:CAN75449.1};	Hydroxyindole-O-methyltransferase and related SAM-dependent methyltransferases	GO:0005737,cytoplasm; GO:0005829,cytosol; GO:0005634,nucleus; GO:0009506,plasmodesma; GO:0009536,plastid; GO:0017096,acetylserotonin O-methyltransferase activity; GO:0047763,caffeate O-methyltransferase activity; GO:0030744,luteolin O-methyltransferase activity; GO:0033799,myricetin 3'-O-methyltransferase activity; GO:0008171,O-methyltransferase activity; GO:0046983,protein dimerization activity;…	PF00891.21:O-methyltransferase domain
VIT_15s0048g02490	TRUE	TRUE	FALSE	2.3088	1.5316	2.2295	0.4463	0.107	0.1515	0.0784	0.11	0.0809	3.0901	3.4248	3.3274	0.4279	0.1203	0.3757	0.111	0.1095	0.1459	15	16662968	16665173	+	VIT_15s0048g02490	--	K13066 caffeic acid 3-O-methyltransferase / acetylserotonin O-methyltransferase [EC:2.1.1.68 2.1.1.4] | (RefSeq) caffeic acid 3-O-methyltransferase (A)	ko00380: Tryptophan metabolism; ko00940: Phenylpropanoid biosynthesis; ko01100: Metabolic pathways; ko01110: Biosynthesis of secondary metabolites	PREDICTED: caffeic acid 3-O-methyltransferase [Vitis vinifera]	OMT1_ARATH RecName: Full=Flavone 3'-O-methyltransferase 1; Short=AtOMT1; EC=2.1.1.42; AltName: Full=Acetylserotonin O-methyltransferase OMT1 {ECO:0000305}; EC=2.1.1.4 {ECO:0000269|PubMed:25039887}; AltName: Full=Caffeate O-methyltransferase 1; EC=2.1.1.68; AltName: Full=Quercetin 3'-O-methyltransferase 1;	F6I2Y9_VITVI SubName: Full=Uncharacterized protein {ECO:0000313|EMBL:CCB61306.1};	Hydroxyindole-O-methyltransferase and related SAM-dependent methyltransferases	GO:0005737,cytoplasm; GO:0005829,cytosol; GO:0005634,nucleus; GO:0009506,plasmodesma; GO:0009536,plastid; GO:0017096,acetylserotonin O-methyltransferase activity; GO:0047763,caffeate O-methyltransferase activity; GO:0030744,luteolin O-methyltransferase activity; GO:0033799,myricetin 3'-O-methyltransferase activity; GO:0008171,O-methyltransferase activity; GO:0046983,protein dimerization activity;…	PF00891.21:O-methyltransferase domain
VIT_16s0039g01070	TRUE	TRUE	TRUE	1.0867	1.5882	2.4852	54.4714	47.1306	50.1529	163.482	136.507	131.551	6.1766	4.9894	5.815	12.7692	12.7838	11.8787	17.1963	13.4306	16.1927	16	578418	579964	+	VIT_16s0039g01070	--	K00799 glutathione S-transferase [EC:2.5.1.18] | (RefSeq) probable glutathione S-transferase (A)	ko00480: Glutathione metabolism; ko01100: Metabolic pathways	PREDICTED: probable glutathione S-transferase [Vitis vinifera]	GSTX1_TOBAC RecName: Full=Probable glutathione S-transferase; EC=2.5.1.18; AltName: Full=Auxin-induced protein PGNT1/PCNT110;	D7T7H2_VITVI RecName: Full=Glutathione transferase {ECO:0000256|ARBA:ARBA00012452}; EC=2.5.1.18 {ECO:0000256|ARBA:ARBA00012452};	Glutathione S-transferase	GO:0005737,cytoplasm; GO:0004364,glutathione transferase activity; GO:0009734,auxin-activated signaling pathway; GO:0006749,glutathione metabolic process; GO:0003674,molecular_function; GO:0003824,catalytic activity; GO:0016740,transferase activity; GO:0016765,transferase activity, transferring alkyl or aryl (other than methyl) groups; GO:0007154,cell communication; GO:0007165,signal transduction…	PF02798.23:Glutathione S-transferase, N-terminal domain
VIT_16s0039g01100	TRUE	TRUE	FALSE	0.8923	0.6401	0.517	17.3786	16.1484	16.2072	12.248	15.3302	15.6808	1.3795	1.7691	1.6533	6.5259	5.4567	6.2169	7.1734	6.6193	7.5561	16	598409	601085	-	VIT_16s0039g01100	Phenylalanine ammonia-lyase [Source:UniProtKB/TrEMBL%3BAcc:F6HEB0]	K10775 phenylalanine ammonia-lyase [EC:4.3.1.24] | (RefSeq) phenylalanine ammonia-lyase (A)	ko00360: Phenylalanine metabolism; ko00940: Phenylpropanoid biosynthesis; ko01100: Metabolic pathways; ko01110: Biosynthesis of secondary metabolites	PREDICTED: phenylalanine ammonia-lyase [Vitis vinifera]	PALY_CAMSI RecName: Full=Phenylalanine ammonia-lyase; EC=4.3.1.24 {ECO:0000250|UniProtKB:P24481};	F6HEB0_VITVI RecName: Full=Phenylalanine ammonia-lyase {ECO:0000256|ARBA:ARBA00012139, ECO:0000256|RuleBase:RU003955}; EC=4.3.1.24 {ECO:0000256|ARBA:ARBA00012139, ECO:0000256|RuleBase:RU003955};	Phenylalanine and histidine ammonia-lyase	GO:0005737,cytoplasm; GO:0045548,phenylalanine ammonia-lyase activity; GO:0009800,cinnamic acid biosynthetic process; GO:0006559,L-phenylalanine catabolic process; GO:0003674,molecular_function; GO:0003824,catalytic activity; GO:0016829,lyase activity; GO:0016840,carbon-nitrogen lyase activity; GO:0016841,ammonia-lyase activity; GO:0006082,organic acid metabolic process; GO:0006725,cellular aroma…	PF00221.22:Aromatic amino acid lyase
VIT_16s0039g01110	TRUE	TRUE	FALSE	0.7376	0.9103	0.8766	20.0485	19.6761	17.2848	18.0143	22.0236	21.8606	1.9378	2.3499	2.4801	8.9307	11.7956	8.2424	10.4051	9.1654	8.7135	16	603763	610090	-	VIT_16s0039g01110	Phenylalanine ammonia-lyase [Source:UniProtKB/TrEMBL%3BAcc:F6HEB1]	K10775 phenylalanine ammonia-lyase [EC:4.3.1.24] | (RefSeq) phenylalanine ammonia-lyase-like (A)	ko00360: Phenylalanine metabolism; ko00940: Phenylpropanoid biosynthesis; ko01100: Metabolic pathways; ko01110: Biosynthesis of secondary metabolites	phenylalanine ammonia-lyase-like [Vitis riparia]	PALY_POPTR RecName: Full=Phenylalanine ammonia-lyase; EC=4.3.1.24 {ECO:0000250|UniProtKB:P24481};	F6HEB1_VITVI RecName: Full=Phenylalanine ammonia-lyase {ECO:0000256|ARBA:ARBA00012139, ECO:0000256|RuleBase:RU003955}; EC=4.3.1.24 {ECO:0000256|ARBA:ARBA00012139, ECO:0000256|RuleBase:RU003955};	Phenylalanine and histidine ammonia-lyase	GO:0005737,cytoplasm; GO:0045548,phenylalanine ammonia-lyase activity; GO:0009800,cinnamic acid biosynthetic process; GO:0006559,L-phenylalanine catabolic process; GO:0003674,molecular_function; GO:0003824,catalytic activity; GO:0016829,lyase activity; GO:0016840,carbon-nitrogen lyase activity; GO:0016841,ammonia-lyase activity; GO:0006082,organic acid metabolic process; GO:0006725,cellular aroma…	PF00221.22:Aromatic amino acid lyase
VIT_16s0039g01120	TRUE	TRUE	FALSE	1.2644	1.1076	1.0029	26.3633	25.2004	27.1037	29.5552	25.4203	28.0185	3.397	2.0095	3.261	11.4918	10.9404	11.6032	12.7144	11.9858	12.9846	16	613506	616051	-	VIT_16s0039g01120	Phenylalanine ammonia-lyase [Source:UniProtKB/TrEMBL%3BAcc:F6HEB2]	K10775 phenylalanine ammonia-lyase [EC:4.3.1.24] | (RefSeq) phenylalanine ammonia-lyase-like (A)	ko00360: Phenylalanine metabolism; ko00940: Phenylpropanoid biosynthesis; ko01100: Metabolic pathways; ko01110: Biosynthesis of secondary metabolites	PREDICTED: phenylalanine ammonia-lyase-like [Vitis vinifera]	PALY_CAMSI RecName: Full=Phenylalanine ammonia-lyase; EC=4.3.1.24 {ECO:0000250|UniProtKB:P24481};	F6HEB2_VITVI RecName: Full=Phenylalanine ammonia-lyase {ECO:0000256|ARBA:ARBA00012139, ECO:0000256|RuleBase:RU003955}; EC=4.3.1.24 {ECO:0000256|ARBA:ARBA00012139, ECO:0000256|RuleBase:RU003955};	Phenylalanine and histidine ammonia-lyase	GO:0005737,cytoplasm; GO:0045548,phenylalanine ammonia-lyase activity; GO:0009800,cinnamic acid biosynthetic process; GO:0006559,L-phenylalanine catabolic process; GO:0003674,molecular_function; GO:0003824,catalytic activity; GO:0016829,lyase activity; GO:0016840,carbon-nitrogen lyase activity; GO:0016841,ammonia-lyase activity; GO:0006082,organic acid metabolic process; GO:0006725,cellular aroma…	PF00221.22:Aromatic amino acid lyase
VIT_16s0039g01130	TRUE	TRUE	FALSE	0.4678	0.3897	0.3162	8.968	9.3852	8.1932	6.6954	6.5668	7.152	0.734	0.742	1.2002	3.8216	3.6743	2.8442	4.739	3.978	5.1145	16	619822	622337	+	VIT_16s0039g01130	Phenylalanine ammonia-lyase [Source:UniProtKB/TrEMBL%3BAcc:F6HEB3]	K10775 phenylalanine ammonia-lyase [EC:4.3.1.24] | (RefSeq) phenylalanine ammonia-lyase (A)	ko00360: Phenylalanine metabolism; ko00940: Phenylpropanoid biosynthesis; ko01100: Metabolic pathways; ko01110: Biosynthesis of secondary metabolites	PREDICTED: phenylalanine ammonia-lyase [Vitis vinifera]	PALY_POPTR RecName: Full=Phenylalanine ammonia-lyase; EC=4.3.1.24 {ECO:0000250|UniProtKB:P24481};	F6HEB3_VITVI RecName: Full=Phenylalanine ammonia-lyase {ECO:0000256|ARBA:ARBA00012139, ECO:0000256|RuleBase:RU003955}; EC=4.3.1.24 {ECO:0000256|ARBA:ARBA00012139, ECO:0000256|RuleBase:RU003955};	Phenylalanine and histidine ammonia-lyase	GO:0005737,cytoplasm; GO:0045548,phenylalanine ammonia-lyase activity; GO:0009800,cinnamic acid biosynthetic process; GO:0006559,L-phenylalanine catabolic process; GO:0003674,molecular_function; GO:0003824,catalytic activity; GO:0016829,lyase activity; GO:0016840,carbon-nitrogen lyase activity; GO:0016841,ammonia-lyase activity; GO:0006082,organic acid metabolic process; GO:0006725,cellular aroma…	PF00221.22:Aromatic amino acid lyase
VIT_16s0039g01170	TRUE	TRUE	FALSE	0.1297	0.2601	0.1252	7.34	7.5003	4.7639	4.4696	4.4315	4.0653	0.8978	0.6095	0.5956	2.2372	2.4156	2.2062	2.6961	1.9379	1.9943	16	649907	652554	+	VIT_16s0039g01170	Phenylalanine ammonia-lyase [Source:UniProtKB/TrEMBL%3BAcc:F6HEB5]	K10775 phenylalanine ammonia-lyase [EC:4.3.1.24] | (RefSeq) PAL, PAL15; phenylalanine ammonia-lyase (A)	ko00360: Phenylalanine metabolism; ko00940: Phenylpropanoid biosynthesis; ko01100: Metabolic pathways; ko01110: Biosynthesis of secondary metabolites	phenylalanine ammonia-lyase [Vitis vinifera]	PALY_CAMSI RecName: Full=Phenylalanine ammonia-lyase; EC=4.3.1.24 {ECO:0000250|UniProtKB:P24481};	F6HEB5_VITVI RecName: Full=Phenylalanine ammonia-lyase {ECO:0000256|ARBA:ARBA00012139, ECO:0000256|RuleBase:RU003955}; EC=4.3.1.24 {ECO:0000256|ARBA:ARBA00012139, ECO:0000256|RuleBase:RU003955};	Phenylalanine and histidine ammonia-lyase	GO:0005737,cytoplasm; GO:0045548,phenylalanine ammonia-lyase activity; GO:0009800,cinnamic acid biosynthetic process; GO:0006559,L-phenylalanine catabolic process; GO:0003674,molecular_function; GO:0003824,catalytic activity; GO:0016829,lyase activity; GO:0016840,carbon-nitrogen lyase activity; GO:0016841,ammonia-lyase activity; GO:0006082,organic acid metabolic process; GO:0006725,cellular aroma…	PF00221.22:Aromatic amino acid lyase
VIT_16s0039g01240	TRUE	TRUE	FALSE	0.3256	0.4621	0.0419	8.2251	6.9893	7.0059	5.5725	5.8929	6.3867	1.6029	0.8417	1.3201	3.751	3.4609	3.7186	4.4138	4.2789	4.2939	16	688542	691191	+	VIT_16s0039g01240	Phenylalanine ammonia-lyase [Source:UniProtKB/TrEMBL%3BAcc:F6HEB8]	K10775 phenylalanine ammonia-lyase [EC:4.3.1.24] | (RefSeq) phenylalanine ammonia-lyase-like (A)	ko00360: Phenylalanine metabolism; ko00940: Phenylpropanoid biosynthesis; ko01100: Metabolic pathways; ko01110: Biosynthesis of secondary metabolites	PREDICTED: phenylalanine ammonia-lyase-like [Vitis vinifera]	PALY_POPTR RecName: Full=Phenylalanine ammonia-lyase; EC=4.3.1.24 {ECO:0000250|UniProtKB:P24481};	F6HEB8_VITVI RecName: Full=Phenylalanine ammonia-lyase {ECO:0000256|ARBA:ARBA00012139, ECO:0000256|RuleBase:RU003955}; EC=4.3.1.24 {ECO:0000256|ARBA:ARBA00012139, ECO:0000256|RuleBase:RU003955};	Phenylalanine and histidine ammonia-lyase	GO:0005737,cytoplasm; GO:0045548,phenylalanine ammonia-lyase activity; GO:0009800,cinnamic acid biosynthetic process; GO:0006559,L-phenylalanine catabolic process; GO:0003674,molecular_function; GO:0003824,catalytic activity; GO:0016829,lyase activity; GO:0016840,carbon-nitrogen lyase activity; GO:0016841,ammonia-lyase activity; GO:0006082,organic acid metabolic process; GO:0006725,cellular aroma…	PF00221.22:Aromatic amino acid lyase
VIT_16s0039g01280	TRUE	TRUE	FALSE	0.4141	1.0859	0.7108	16.3351	15.9807	15.6267	15.2784	15.4144	14.3576	2.4842	2.027	1.8798	9.5829	7.8024	8.3098	7.7125	7.9391	7.9084	16	700063	702582	+	VIT_16s0039g01280	Phenylalanine ammonia-lyase [Source:UniProtKB/TrEMBL%3BAcc:F6HEB9]	K10775 phenylalanine ammonia-lyase [EC:4.3.1.24] | (RefSeq) PAL, gVvPAL1; phenylalanine ammonia-lyase (A)	ko00360: Phenylalanine metabolism; ko00940: Phenylpropanoid biosynthesis; ko01100: Metabolic pathways; ko01110: Biosynthesis of secondary metabolites	PREDICTED: phenylalanine ammonia-lyase [Vitis vinifera]	PALY_POPTR RecName: Full=Phenylalanine ammonia-lyase; EC=4.3.1.24 {ECO:0000250|UniProtKB:P24481};	F6HEB9_VITVI RecName: Full=Phenylalanine ammonia-lyase {ECO:0000256|ARBA:ARBA00012139, ECO:0000256|RuleBase:RU003955}; EC=4.3.1.24 {ECO:0000256|ARBA:ARBA00012139, ECO:0000256|RuleBase:RU003955};	Phenylalanine and histidine ammonia-lyase	GO:0005737,cytoplasm; GO:0045548,phenylalanine ammonia-lyase activity; GO:0009800,cinnamic acid biosynthetic process; GO:0006559,L-phenylalanine catabolic process; GO:0003674,molecular_function; GO:0003824,catalytic activity; GO:0016829,lyase activity; GO:0016840,carbon-nitrogen lyase activity; GO:0016841,ammonia-lyase activity; GO:0006082,organic acid metabolic process; GO:0006725,cellular aroma…	PF00221.22:Aromatic amino acid lyase
VIT_16s0039g01300	TRUE	TRUE	FALSE	0.9424	1.6229	1.3756	33.3299	33.1339	30.605	25.4293	27.4622	28.9705	3.9043	3.5536	3.1238	14.8295	15.6727	13.8698	17.1141	13.35	14.7232	16	706775	712536	+	VIT_16s0039g01300	Phenylalanine ammonia-lyase [Source:UniProtKB/TrEMBL%3BAcc:F6HEC0]	K10775 phenylalanine ammonia-lyase [EC:4.3.1.24] | (RefSeq) phenylalanine ammonia-lyase-like (A)	ko00360: Phenylalanine metabolism; ko00940: Phenylpropanoid biosynthesis; ko01100: Metabolic pathways; ko01110: Biosynthesis of secondary metabolites	PREDICTED: phenylalanine ammonia-lyase-like [Vitis vinifera]	PALY_POPTR RecName: Full=Phenylalanine ammonia-lyase; EC=4.3.1.24 {ECO:0000250|UniProtKB:P24481};	F6HEC0_VITVI RecName: Full=Phenylalanine ammonia-lyase {ECO:0000256|ARBA:ARBA00012139, ECO:0000256|RuleBase:RU003955}; EC=4.3.1.24 {ECO:0000256|ARBA:ARBA00012139, ECO:0000256|RuleBase:RU003955};	Phenylalanine and histidine ammonia-lyase	GO:0005737,cytoplasm; GO:0045548,phenylalanine ammonia-lyase activity; GO:0009800,cinnamic acid biosynthetic process; GO:0006559,L-phenylalanine catabolic process; GO:0003674,molecular_function; GO:0003824,catalytic activity; GO:0016829,lyase activity; GO:0016840,carbon-nitrogen lyase activity; GO:0016841,ammonia-lyase activity; GO:0006082,organic acid metabolic process; GO:0006725,cellular aroma…	PF00221.22:Aromatic amino acid lyase
VIT_16s0039g01320	TRUE	TRUE	FALSE	0.8601	0.7961	0.9344	18.2208	15.9251	18.7034	10.5141	10.0616	9.8285	3.4733	1.0421	2.3497	6.9896	6.8901	7.157	9.38	7.4976	7.474	16	724093	724558	-	VIT_16s0039g01320	--	K10775 phenylalanine ammonia-lyase [EC:4.3.1.24] | (RefSeq) PAL; phenylalanine ammonia-lyase-like (A)	ko00360: Phenylalanine metabolism; ko00940: Phenylpropanoid biosynthesis; ko01100: Metabolic pathways; ko01110: Biosynthesis of secondary metabolites	PREDICTED: phenylalanine ammonia-lyase 1-like [Vitis vinifera]	PAL1_SOYBN RecName: Full=Phenylalanine ammonia-lyase 1; EC=4.3.1.24 {ECO:0000250|UniProtKB:P24481};	F6HEC1_VITVI RecName: Full=Phenylalanine ammonia-lyase {ECO:0000256|ARBA:ARBA00012139}; EC=4.3.1.24 {ECO:0000256|ARBA:ARBA00012139};	Phenylalanine and histidine ammonia-lyase	GO:0005737,cytoplasm; GO:0016841,ammonia-lyase activity; GO:0045548,phenylalanine ammonia-lyase activity; GO:0009800,cinnamic acid biosynthetic process; GO:0006559,L-phenylalanine catabolic process; GO:0003674,molecular_function; GO:0003824,catalytic activity; GO:0016829,lyase activity; GO:0016840,carbon-nitrogen lyase activity; GO:0006082,organic acid metabolic process; GO:0006725,cellular aroma…	PF00221.22:Aromatic amino acid lyase
VIT_16s0039g01360	TRUE	TRUE	FALSE	0	0.0212	0.0221	1.1072	1.3063	0.7213	0.9801	0.8183	1.5646	0.5075	0.1817	0.2612	1.0974	0.9131	0.8337	1.3545	0.9781	1.1293	16	777110	779568	+	VIT_16s0039g01360	Phenylalanine ammonia-lyase [Source:UniProtKB/TrEMBL%3BAcc:F6HEC2]	K10775 phenylalanine ammonia-lyase [EC:4.3.1.24] | (RefSeq) phenylalanine ammonia-lyase (A)	ko00360: Phenylalanine metabolism; ko00940: Phenylpropanoid biosynthesis; ko01100: Metabolic pathways; ko01110: Biosynthesis of secondary metabolites	PREDICTED: phenylalanine ammonia-lyase [Vitis vinifera]	PALY_POPTR RecName: Full=Phenylalanine ammonia-lyase; EC=4.3.1.24 {ECO:0000250|UniProtKB:P24481};	F6HEC2_VITVI RecName: Full=Phenylalanine ammonia-lyase {ECO:0000256|ARBA:ARBA00012139, ECO:0000256|RuleBase:RU003955}; EC=4.3.1.24 {ECO:0000256|ARBA:ARBA00012139, ECO:0000256|RuleBase:RU003955};	Phenylalanine and histidine ammonia-lyase	GO:0005737,cytoplasm; GO:0045548,phenylalanine ammonia-lyase activity; GO:0009800,cinnamic acid biosynthetic process; GO:0006559,L-phenylalanine catabolic process; GO:0003674,molecular_function; GO:0003824,catalytic activity; GO:0016829,lyase activity; GO:0016840,carbon-nitrogen lyase activity; GO:0016841,ammonia-lyase activity; GO:0006082,organic acid metabolic process; GO:0006725,cellular aroma…	PF00221.22:Aromatic amino acid lyase
VIT_16s0039g01670	TRUE	TRUE	FALSE	57.0438	59.0449	61.4457	5.2368	4.4443	4.2543	5.6262	4.2274	5.0572	73.3002	82.736	71.935	16.7043	14.6141	14.7762	11.7192	13.4748	16.1055	16	1288449	1293824	-	VIT_16s0039g01670	--	K09753 cinnamoyl-CoA reductase [EC:1.2.1.44] | (RefSeq) cinnamoyl-CoA reductase 1-like (A)	ko00940: Phenylpropanoid biosynthesis; ko01100: Metabolic pathways; ko01110: Biosynthesis of secondary metabolites	PREDICTED: cinnamoyl-CoA reductase-like SNL6 isoform X1 [Vitis vinifera]	CCR1_PETHY RecName: Full=Cinnamoyl-CoA reductase 1 {ECO:0000303|PubMed:24985707, ECO:0000303|PubMed:25217505}; Short=PhCCR1 {ECO:0000303|PubMed:24985707, ECO:0000303|PubMed:25217505}; EC=1.2.1.44 {ECO:0000250|UniProtKB:Q9S9N9}; AltName: Full=Coniferylaldehyde synthase {ECO:0000305}; EC=1.2.1.- {ECO:0000269|PubMed:24985707, ECO:0000269|PubMed:25217505};	F6HEE1_VITVI RecName: Full=NAD(P)-bd_dom domain-containing protein {ECO:0000259|Pfam:PF13460};	Flavonol reductase/cinnamoyl-CoA reductase	GO:0005737,cytoplasm; GO:0016621,cinnamoyl-CoA reductase activity; GO:0000166,nucleotide binding; GO:0007623,circadian rhythm; GO:0010597,green leaf volatile biosynthetic process; GO:0009809,lignin biosynthetic process; GO:0009699,phenylpropanoid biosynthetic process; GO:0003674,molecular_function; GO:0003824,catalytic activity; GO:0016491,oxidoreductase activity; GO:0016620,oxidoreductase activi…	PF13460.9:NAD(P)H-binding
VIT_16s0039g02230	TRUE	TRUE	FALSE	10.9279	9.6626	10.721	100.049	89.8093	107.788	90.8357	93.3577	86.3955	0.6123	0.5538	0.7299	161.425	174.797	173.072	160.282	167.652	171.066	16	2333168	2334679	-	VIT_16s0039g02230	Glycosyltransferase [Source:UniProtKB/TrEMBL%3BAcc:D7T7R5]	K12930 anthocyanidin 3-O-glucosyltransferase [EC:2.4.1.115] | (RefSeq) UFGT, AlUFGT1, AlUFGT2, FlUFGT1, FlUFGT2, ITUFGT1, ITUFGT2, RUUFGT1, RUUFGT2, VVGT1; anthocyanidin 3-O-glucosyltransferase 2 (A)	ko00942: Anthocyanin biosynthesis; ko01100: Metabolic pathways; ko01110: Biosynthesis of secondary metabolites	anthocyanidin 3-O-glucosyltransferase UFGT [Vitis vinifera]	UFOG_VITVI RecName: Full=Anthocyanidin 3-O-glucosyltransferase UFGT {ECO:0000305}; EC=2.4.1.115 {ECO:0000269|PubMed:16482224, ECO:0000269|PubMed:9535914}; AltName: Full=Flavonol 3-O-glucosyltransferase {ECO:0000305}; EC=2.4.1.91 {ECO:0000269|PubMed:16482224, ECO:0000269|PubMed:9535914}; AltName: Full=UDP-glucose flavonoid 3-O-glucosyltransferase {ECO:0000303|PubMed:9535914};	D7T7R5_VITVI RecName: Full=Glycosyltransferase {ECO:0000256|RuleBase:RU362057}; EC=2.4.1.- {ECO:0000256|RuleBase:RU362057};	UDP-glucuronosyl and UDP-glucosyl transferase	GO:0047213,anthocyanidin 3-O-glucosyltransferase activity; GO:0102360,daphnetin 3-O-glucosyltransferase activity; GO:0047893,flavonol 3-O-glucosyltransferase activity; GO:0102425,myricetin 3-O-glucosyltransferase activity; GO:0009718,anthocyanin-containing compound biosynthetic process; GO:0033485,cyanidin 3-O-glucoside biosynthetic process; GO:0033330,kaempferol O-glucoside biosynthetic process;…	PF00201.21:UDP-glucoronosyl and UDP-glucosyl transferase
VIT_16s0050g00240	TRUE	TRUE	FALSE	7.2179	6.9531	8.0107	0.1052	0.2498	0.2314	0	0.0233	0.0686	25.474	27.3126	26.3482	0.6705	0.485	0.4638	0.0706	0.2324	0.1651	16	17046250	17047783	+	VIT_16s0050g00240	Glycosyltransferase [Source:UniProtKB/TrEMBL%3BAcc:E0CV36]	K12938 anthocyanidin 5,3-O-glucosyltransferase [EC:2.4.1.-] | (RefSeq) anthocyanidin 5,3-O-glucosyltransferase-like (A)	ko00942: Anthocyanin biosynthesis	unnamed protein product, partial [Vitis vinifera]	ANGLT_ROSHC RecName: Full=Anthocyanidin 5,3-O-glucosyltransferase; EC=2.4.1.-; AltName: Full=UDP-glucose: anthocyanidin 5,3-O-glucosyltransferase;	E0CV36_VITVI RecName: Full=Glycosyltransferase {ECO:0000256|RuleBase:RU362057}; EC=2.4.1.- {ECO:0000256|RuleBase:RU362057};	UDP-glucuronosyl and UDP-glucosyl transferase	GO:0008194,UDP-glycosyltransferase activity; GO:0009718,anthocyanin-containing compound biosynthetic process; GO:0003674,molecular_function; GO:0003824,catalytic activity; GO:0016740,transferase activity; GO:0016757,glycosyltransferase activity; GO:0008150,biological_process; GO:0008152,metabolic process; GO:0009058,biosynthetic process; GO:0009812,flavonoid metabolic process; GO:0009813,flavonoi…	PF00201.21:UDP-glucoronosyl and UDP-glucosyl transferase
VIT_16s0050g01580	TRUE	TRUE	FALSE	25.3558	23.074	20.7973	1.2796	1.5721	1.6833	2.4274	2.5316	2.2791	18.5826	20.8631	19.1008	0.5227	0.9073	0.7321	1.1454	0.6087	0.6757	16	18494100	18495739	+	VIT_16s0050g01580	Glycosyltransferase [Source:UniProtKB/TrEMBL%3BAcc:F6H6Q6]	K22845 phlorizin synthase [EC:2.4.1.357] | (RefSeq) UDP-glycosyltransferase 88F5-like (A)	ko00941: Flavonoid biosynthesis; ko01110: Biosynthesis of secondary metabolites	PREDICTED: UDP-glycosyltransferase 88A1 [Vitis vinifera]	U88A1_ARATH RecName: Full=UDP-glycosyltransferase 88A1; EC=2.4.1.-;	F6H6Q6_VITVI RecName: Full=Glycosyltransferase {ECO:0000256|RuleBase:RU362057}; EC=2.4.1.- {ECO:0000256|RuleBase:RU362057};	UDP-glucuronosyl and UDP-glucosyl transferase	GO:0005829,cytosol; GO:0080045,quercetin 3'-O-glucosyltransferase activity; GO:0080043,quercetin 3-O-glucosyltransferase activity; GO:0080046,quercetin 4'-O-glucosyltransferase activity; GO:0080044,quercetin 7-O-glucosyltransferase activity; GO:0003674,molecular_function; GO:0003824,catalytic activity; GO:0008194,UDP-glycosyltransferase activity; GO:0016740,transferase activity; GO:0016757,glycos…	PF00201.21:UDP-glucoronosyl and UDP-glucosyl transferase
VIT_16s0050g01590	TRUE	TRUE	FALSE	2.435	2.7787	2.609	0.2794	0.2088	0.2888	0.2379	0.5957	0.2453	2.0936	2.4984	1.5848	0.0571	0.1825	0.0296	0.0962	0.0949	0.1897	16	18501888	18503389	+	VIT_16s0050g01590	Glycosyltransferase [Source:UniProtKB/TrEMBL%3BAcc:F6H6Q5]	K22845 phlorizin synthase [EC:2.4.1.357] | (RefSeq) UDP-glycosyltransferase 88F5-like (A)	ko00941: Flavonoid biosynthesis; ko01110: Biosynthesis of secondary metabolites	PREDICTED: UDP-glycosyltransferase 88A1-like [Vitis vinifera]	U88A1_ARATH RecName: Full=UDP-glycosyltransferase 88A1; EC=2.4.1.-;	F6H6Q5_VITVI RecName: Full=Glycosyltransferase {ECO:0000256|RuleBase:RU362057}; EC=2.4.1.- {ECO:0000256|RuleBase:RU362057};	UDP-glucuronosyl and UDP-glucosyl transferase	GO:0005829,cytosol; GO:0080045,quercetin 3'-O-glucosyltransferase activity; GO:0080043,quercetin 3-O-glucosyltransferase activity; GO:0080046,quercetin 4'-O-glucosyltransferase activity; GO:0080044,quercetin 7-O-glucosyltransferase activity; GO:0003674,molecular_function; GO:0003824,catalytic activity; GO:0008194,UDP-glycosyltransferase activity; GO:0016740,transferase activity; GO:0016757,glycos…	PF00201.21:UDP-glucoronosyl and UDP-glucosyl transferase
VIT_16s0050g01660	TRUE	TRUE	TRUE	40.4343	36.8058	43.8153	1.9846	2.4811	2.7124	0.497	0.9149	0.6729	17.9576	18.8097	19.6744	0.1043	0.3575	0.1624	0.066	0	0	16	18554674	18556316	-	VIT_16s0050g01660	Glycosyltransferase [Source:UniProtKB/TrEMBL%3BAcc:E0CUR5]	K12938 anthocyanidin 5,3-O-glucosyltransferase [EC:2.4.1.-] | (RefSeq) anthocyanidin 5,3-O-glucosyltransferase-like (A)	ko00942: Anthocyanin biosynthesis	PREDICTED: UDP-glycosyltransferase 88B1 [Vitis vinifera]	U88B1_STERE RecName: Full=UDP-glycosyltransferase 88B1 {ECO:0000303|PubMed:15610349}; EC=2.4.1.- {ECO:0000305};	E0CUR5_VITVI RecName: Full=Glycosyltransferase {ECO:0000256|RuleBase:RU362057}; EC=2.4.1.- {ECO:0000256|RuleBase:RU362057};	UDP-glucuronosyl and UDP-glucosyl transferase	GO:0008194,UDP-glycosyltransferase activity; GO:0003674,molecular_function; GO:0003824,catalytic activity; GO:0016740,transferase activity; GO:0016757,glycosyltransferase activity	PF00201.21:UDP-glucoronosyl and UDP-glucosyl transferase
VIT_16s0050g01680	TRUE	TRUE	FALSE	31.6606	30.3761	32.7157	0.282	0.4999	0.1476	0	0.0447	0.0328	25.7911	27.7343	25.9863	0.2139	0.171	0.1664	0.0225	0	0	16	18585212	18586814	-	VIT_16s0050g01680	Glycosyltransferase [Source:UniProtKB/TrEMBL%3BAcc:F6H6L8]	K22845 phlorizin synthase [EC:2.4.1.357] | (RefSeq) UDP-glycosyltransferase 88F3-like (A)	ko00941: Flavonoid biosynthesis; ko01110: Biosynthesis of secondary metabolites	UDP-glycosyltransferase 88B1 [Vitis vinifera]	U88B1_STERE RecName: Full=UDP-glycosyltransferase 88B1 {ECO:0000303|PubMed:15610349}; EC=2.4.1.- {ECO:0000305};	A0A438IYX1_VITVI RecName: Full=Glycosyltransferase {ECO:0000256|RuleBase:RU362057}; EC=2.4.1.- {ECO:0000256|RuleBase:RU362057};	UDP-glucuronosyl and UDP-glucosyl transferase	GO:0008194,UDP-glycosyltransferase activity; GO:0003674,molecular_function; GO:0003824,catalytic activity; GO:0016740,transferase activity; GO:0016757,glycosyltransferase activity	PF00201.21:UDP-glucoronosyl and UDP-glucosyl transferase
VIT_16s0098g00850	FALSE	TRUE	TRUE	16.7749	16.7143	17.4174	9.2355	9.6411	7.5799	3.7122	3.0251	3.2515	23.7708	16.1814	20.6793	7.3838	8.894	8.7275	2.6128	2.4193	3.1392	16	21165470	21178109	+	VIT_16s0098g00850	Flavone 3'-O-methyltransferase 1 [Source:Projected from Arabidopsis thaliana (AT5G54160) UniProtKB/Swiss-Prot%3BAcc:Q9FK25]	K13066 caffeic acid 3-O-methyltransferase / acetylserotonin O-methyltransferase [EC:2.1.1.68 2.1.1.4] | (RefSeq) caffeic acid O-methyltransferase (A)	ko00380: Tryptophan metabolism; ko00940: Phenylpropanoid biosynthesis; ko01100: Metabolic pathways; ko01110: Biosynthesis of secondary metabolites	hypothetical protein JHK85_011389 [Glycine max]	COMT1_POPTM RecName: Full=Caffeic acid 3-O-methyltransferase 1; Short=CAOMT-1; Short=COMT-1; EC=2.1.1.68; AltName: Full=S-adenosysl-L-methionine:caffeic acid 3-O-methyltransferase 1;	F6H775_VITVI SubName: Full=Uncharacterized protein {ECO:0000313|EMBL:CCB48098.1};	Hydroxyindole-O-methyltransferase and related SAM-dependent methyltransferases	GO:0047763,caffeate O-methyltransferase activity; GO:0046983,protein dimerization activity; GO:0009809,lignin biosynthetic process; GO:0032259,methylation; GO:0003674,molecular_function; GO:0003824,catalytic activity; GO:0008168,methyltransferase activity; GO:0008171,O-methyltransferase activity; GO:0016740,transferase activity; GO:0016741,transferase activity, transferring one-carbon groups; GO:…	PF00891.21:O-methyltransferase domain
VIT_17s0000g02920	FALSE	TRUE	TRUE	0.6516	0.134	0.769	0.9331	0.2014	0.3989	2.7289	1.7586	1.5215	0.6683	0.5742	1.1007	0.1239	0.5658	0.3213	0.2088	0.5152	1.0524	17	2704206	2704981	-	VIT_17s0000g02920	--	K00799 glutathione S-transferase [EC:2.5.1.18] | (RefSeq) probable glutathione S-transferase (A)	ko00480: Glutathione metabolism; ko01100: Metabolic pathways	PREDICTED: probable glutathione S-transferase [Vitis vinifera]	GSTX6_SOYBN RecName: Full=Probable glutathione S-transferase; EC=2.5.1.18; AltName: Full=G2-4; AltName: Full=Heat shock protein 26A;	F6GTT1_VITVI RecName: Full=Glutathione transferase {ECO:0000256|ARBA:ARBA00012452}; EC=2.5.1.18 {ECO:0000256|ARBA:ARBA00012452};	Glutathione S-transferase	GO:0005737,cytoplasm; GO:0004364,glutathione transferase activity; GO:0006749,glutathione metabolic process; GO:0009737,response to abscisic acid; GO:0009733,response to auxin; GO:0009735,response to cytokinin; GO:0009739,response to gibberellin; GO:0009408,response to heat; GO:0010038,response to metal ion; GO:0003674,molecular_function; GO:0003824,catalytic activity; GO:0016740,transferase acti…	PF02798.23:Glutathione S-transferase, N-terminal domain
VIT_17s0000g02930	TRUE	TRUE	FALSE	0	0.4187	0	6.1582	6.2918	5.8756	7.6614	10.4224	8.6156	0.2088	0.3986	0.5911	3.4344	2.1655	3.4631	4.1996	3.8227	4.0382	17	2705577	2706534	-	VIT_17s0000g02930	--	K00799 glutathione S-transferase [EC:2.5.1.18] | (RefSeq) probable glutathione S-transferase (A)	ko00480: Glutathione metabolism; ko01100: Metabolic pathways	PREDICTED: probable glutathione S-transferase [Vitis vinifera]	GSTX6_SOYBN RecName: Full=Probable glutathione S-transferase; EC=2.5.1.18; AltName: Full=G2-4; AltName: Full=Heat shock protein 26A;	F6GTT0_VITVI RecName: Full=Glutathione transferase {ECO:0000256|ARBA:ARBA00012452}; EC=2.5.1.18 {ECO:0000256|ARBA:ARBA00012452};	Glutathione S-transferase	GO:0005737,cytoplasm; GO:0004364,glutathione transferase activity; GO:0006749,glutathione metabolic process; GO:0009737,response to abscisic acid; GO:0009733,response to auxin; GO:0009735,response to cytokinin; GO:0009739,response to gibberellin; GO:0009408,response to heat; GO:0010038,response to metal ion; GO:0003674,molecular_function; GO:0003824,catalytic activity; GO:0016740,transferase acti…	PF02798.23:Glutathione S-transferase, N-terminal domain
VIT_17s0000g02940	FALSE	TRUE	TRUE	0.7117	0.3294	0.2062	0.3669	0.099	0.4482	1.4499	1.1185	1.9443	0.7226	0.3136	0.3381	0.3044	0.1669	0.1895	0.3592	0.1519	0.4947	17	2707165	2720593	-	VIT_17s0000g02940	--	K00799 glutathione S-transferase [EC:2.5.1.18] | (RefSeq) probable glutathione S-transferase (A)	ko00480: Glutathione metabolism; ko01100: Metabolic pathways	PREDICTED: probable glutathione S-transferase [Vitis vinifera]	GSTX6_SOYBN RecName: Full=Probable glutathione S-transferase; EC=2.5.1.18; AltName: Full=G2-4; AltName: Full=Heat shock protein 26A;	F6GTT1_VITVI RecName: Full=Glutathione transferase {ECO:0000256|ARBA:ARBA00012452}; EC=2.5.1.18 {ECO:0000256|ARBA:ARBA00012452};	Glutathione S-transferase	GO:0005737,cytoplasm; GO:0004364,glutathione transferase activity; GO:0006749,glutathione metabolic process; GO:0009737,response to abscisic acid; GO:0009733,response to auxin; GO:0009735,response to cytokinin; GO:0009739,response to gibberellin; GO:0009408,response to heat; GO:0010038,response to metal ion; GO:0003674,molecular_function; GO:0003824,catalytic activity; GO:0016740,transferase acti…	PF02798.23:Glutathione S-transferase, N-terminal domain
VIT_17s0000g02950	TRUE	TRUE	FALSE	1.4113	2.2107	2.8304	76.0425	76.816	81.2261	122.036	109.43	114.186	8.8682	7.7966	7.9431	55.8123	63.3368	58.3924	76.3978	69.0638	77.5611	17	2721139	2722142	-	VIT_17s0000g02950	--	K00799 glutathione S-transferase [EC:2.5.1.18] | (RefSeq) probable glutathione S-transferase (A)	ko00480: Glutathione metabolism; ko01100: Metabolic pathways	PREDICTED: probable glutathione S-transferase [Vitis vinifera]	GSTX6_SOYBN RecName: Full=Probable glutathione S-transferase; EC=2.5.1.18; AltName: Full=G2-4; AltName: Full=Heat shock protein 26A;	F6GTS9_VITVI RecName: Full=Glutathione transferase {ECO:0000256|ARBA:ARBA00012452}; EC=2.5.1.18 {ECO:0000256|ARBA:ARBA00012452};	Glutathione S-transferase	GO:0005737,cytoplasm; GO:0004364,glutathione transferase activity; GO:0006749,glutathione metabolic process; GO:0009737,response to abscisic acid; GO:0009733,response to auxin; GO:0009735,response to cytokinin; GO:0009739,response to gibberellin; GO:0009408,response to heat; GO:0010038,response to metal ion; GO:0003674,molecular_function; GO:0003824,catalytic activity; GO:0016740,transferase acti…	PF02798.23:Glutathione S-transferase, N-terminal domain
VIT_17s0000g04150	TRUE	TRUE	TRUE	140.789	139.19	163.866	7.5031	7.1521	7.2862	20.804	24.2197	20.6101	151.551	137.076	142.681	8.672	9.8177	8.6721	4.5288	4.4957	4.8051	17	4274480	4277475	+	VIT_17s0000g04150	--	K13081 leucoanthocyanidin reductase [EC:1.17.1.3] | (RefSeq) LAR2, VvLAR2; leucoanthocyanidin reductase 2 (A)	ko00941: Flavonoid biosynthesis; ko01110: Biosynthesis of secondary metabolites	unnamed protein product, partial [Vitis vinifera]	LAR_DESUN RecName: Full=Leucoanthocyanidin reductase; Short=Leucocyanidin reductase; EC=1.17.1.3;	D7SIV3_VITVI RecName: Full=NmrA domain-containing protein {ECO:0000259|Pfam:PF05368};	--	GO:0033788,leucoanthocyanidin reductase activity; GO:0009807,lignan biosynthetic process; GO:0010023,proanthocyanidin biosynthetic process; GO:0003674,molecular_function; GO:0003824,catalytic activity; GO:0016491,oxidoreductase activity; GO:0016725,oxidoreductase activity, acting on CH or CH2 groups; GO:0016726,oxidoreductase activity, acting on CH or CH2 groups, NAD or NADP as acceptor; GO:00067…	PF05368.16:NmrA-like family
VIT_17s0000g04880	FALSE	TRUE	TRUE	0.3432	0.1271	0.1325	0.8845	0.2864	0.9184	5.0338	5.6384	4.1106	0.2534	0.1814	0	0.4697	0.2146	0.4873	2.2269	2.1489	2.1687	17	5277070	5277799	-	VIT_17s0000g04880	Dirigent protein [Source:UniProtKB/TrEMBL%3BAcc:F6GTE8]	K25075 pterocarpan synthase [EC:4.2.1.139] | (RefSeq) pterocarpan synthase 1 (A)	ko00943: Isoflavonoid biosynthesis; ko01100: Metabolic pathways; ko01110: Biosynthesis of secondary metabolites	D-aminoacyl-tRNA deacylase [Vitis vinifera]	DIR23_ARATH RecName: Full=Dirigent protein 23; Short=AtDIR23; Flags: Precursor;	A0A438JYV0_VITVI RecName: Full=Dirigent protein {ECO:0000256|RuleBase:RU363099};	--	GO:0048046,apoplast; GO:0009699,phenylpropanoid biosynthetic process; GO:0006725,cellular aromatic compound metabolic process; GO:0008150,biological_process; GO:0008152,metabolic process; GO:0009058,biosynthetic process; GO:0009698,phenylpropanoid metabolic process; GO:0009987,cellular process; GO:0019438,aromatic compound biosynthetic process; GO:0019748,secondary metabolic process; GO:0044237,c…	PF03018.17:Dirigent-like protein
VIT_18s0001g00690	TRUE	TRUE	FALSE	43.1698	39.913	40.6827	5.0086	4.5445	5.3779	2.6729	2.9709	2.653	25.91	24.5612	25.0736	5.4631	6.8097	5.0972	2.6772	3.4172	2.9723	18	1461096	1462270	-	VIT_18s0001g00690	--	K00799 glutathione S-transferase [EC:2.5.1.18] | (RefSeq) glutathione S-transferase PARB (A)	ko00480: Glutathione metabolism; ko01100: Metabolic pathways	PREDICTED: glutathione S-transferase PARB [Vitis vinifera]	GSTF1_TOBAC RecName: Full=Glutathione S-transferase PARB {ECO:0000303|PubMed:1729717}; EC=2.5.1.18 {ECO:0000250|UniProtKB:O80852}; AltName: Full=GST class-phi {ECO:0000303|PubMed:1729717};	A5AJY2_VITVI RecName: Full=Glutathione transferase {ECO:0000256|ARBA:ARBA00012452}; EC=2.5.1.18 {ECO:0000256|ARBA:ARBA00012452};	Glutathione S-transferase	GO:0005737,cytoplasm; GO:0043295,glutathione binding; GO:0004364,glutathione transferase activity; GO:0006749,glutathione metabolic process; GO:0042221,response to chemical; GO:0003674,molecular_function; GO:0005488,binding; GO:0033218,amide binding; GO:0042277,peptide binding; GO:0043167,ion binding; GO:0043168,anion binding; GO:0072341,modified amino acid binding; GO:1900750,oligopeptide bindin…	PF02798.23:Glutathione S-transferase, N-terminal domain
VIT_18s0001g03430	TRUE	TRUE	FALSE	237.812	240.922	268.257	1494.17	1487.91	1577.03	2320.29	2235.64	2289.42	223.313	189.944	212.768	1044.88	1075.36	1106.92	1885.29	1935.19	1951.21	18	3309917	3311940	-	VIT_18s0001g03430	--	K05278 flavonol synthase [EC:1.14.20.6] | (RefSeq) FLS5; flavonol synthase/flavanone 3-hydroxylase (A)	ko00941: Flavonoid biosynthesis; ko01100: Metabolic pathways; ko01110: Biosynthesis of secondary metabolites	PREDICTED: flavonol synthase/flavanone 3-hydroxylase [Vitis vinifera]	FLS_CITUN RecName: Full=Flavonol synthase/flavanone 3-hydroxylase; EC=1.14.11.9 {ECO:0000250|UniProtKB:Q7XZQ6}; EC=1.14.20.6 {ECO:0000250|UniProtKB:Q7XZQ6}; AltName: Full=CitFLS; Short=FLS;	E0CR99_VITVI RecName: Full=Fe2OG dioxygenase domain-containing protein {ECO:0000259|PROSITE:PS51471};	Iron/ascorbate family oxidoreductases	GO:0005737,cytoplasm; GO:0045431,flavonol synthase activity; GO:0031418,L-ascorbic acid binding; GO:0046872,metal ion binding; GO:0045486,naringenin 3-dioxygenase activity; GO:0003674,molecular_function; GO:0003824,catalytic activity; GO:0016491,oxidoreductase activity; GO:0016705,oxidoreductase activity, acting on paired donors, with incorporation or reduction of molecular oxygen; GO:0016706,2-o…	PF14226.9:non-haem dioxygenase in morphine synthesis N-terminal
VIT_18s0001g03470	TRUE	TRUE	FALSE	4.2967	2.6639	2.7791	0.209	0.0564	0	0	0.029	0	2.3197	1.786	1.7718	0.208	0.2218	0.1799	0.0292	0	0	18	3338337	3340959	+	VIT_18s0001g03470	--	K05278 flavonol synthase [EC:1.14.20.6] | (RefSeq) FLS1, FLS4; flavonol synthase/flavanone 3-hydroxylase (A)	ko00941: Flavonoid biosynthesis; ko01100: Metabolic pathways; ko01110: Biosynthesis of secondary metabolites	PREDICTED: flavonol synthase/flavanone 3-hydroxylase [Vitis vinifera]	FLS_CITUN RecName: Full=Flavonol synthase/flavanone 3-hydroxylase; EC=1.14.11.9 {ECO:0000250|UniProtKB:Q7XZQ6}; EC=1.14.20.6 {ECO:0000250|UniProtKB:Q7XZQ6}; AltName: Full=CitFLS; Short=FLS;	Q2PHJ7_VITVI SubName: Full=Flavonol synthase {ECO:0000313|EMBL:BAE75808.1}; SubName: Full=Flavonol synthase 4 {ECO:0000313|EMBL:QGQ76736.1};	Iron/ascorbate family oxidoreductases	GO:0005737,cytoplasm; GO:0045431,flavonol synthase activity; GO:0031418,L-ascorbic acid binding; GO:0046872,metal ion binding; GO:0045486,naringenin 3-dioxygenase activity; GO:0003674,molecular_function; GO:0003824,catalytic activity; GO:0016491,oxidoreductase activity; GO:0016705,oxidoreductase activity, acting on paired donors, with incorporation or reduction of molecular oxygen; GO:0016706,2-o…	PF03171.23:2OG-Fe(II) oxygenase superfamily
VIT_18s0001g06840	TRUE	TRUE	FALSE	2.5781	4.8522	4.7301	0.2215	0.3287	0.3721	0	0	0	7.139	7.4213	6.1244	0.294	0.4366	0.3432	0	0	0	18	5092164	5094226	+	VIT_18s0001g06840	Peroxidase [Source:UniProtKB/TrEMBL%3BAcc:F6H0Z0]	K00430 peroxidase [EC:1.11.1.7] | (RefSeq) cationic peroxidase 1 (A)	ko00940: Phenylpropanoid biosynthesis; ko01100: Metabolic pathways; ko01110: Biosynthesis of secondary metabolites	PREDICTED: cationic peroxidase 1 [Vitis vinifera]	PER1_ARAHY RecName: Full=Cationic peroxidase 1; EC=1.11.1.7; AltName: Full=PNPC1; Flags: Precursor;	F6H0Z0_VITVI RecName: Full=Peroxidase {ECO:0000256|ARBA:ARBA00012313, ECO:0000256|RuleBase:RU362060}; EC=1.11.1.7 {ECO:0000256|ARBA:ARBA00012313, ECO:0000256|RuleBase:RU362060};	--	GO:0005576,extracellular region; GO:0020037,heme binding; GO:0046872,metal ion binding; GO:0004601,peroxidase activity; GO:0042744,hydrogen peroxide catabolic process; GO:0006979,response to oxidative stress; GO:0003674,molecular_function; GO:0005488,binding; GO:0046906,tetrapyrrole binding; GO:0097159,organic cyclic compound binding; GO:1901363,heterocyclic compound binding; GO:0043167,ion bindi…	PF00141.26:Peroxidase
VIT_18s0001g10810	TRUE	TRUE	TRUE	16.6109	15.588	15.7446	31.2736	30.1031	33.8643	63.7868	64.0914	61.6531	16.0038	13.2886	15.675	36.4403	38.0791	35.7041	73.0771	78.44	78.5878	18	9083105	9084413	+	VIT_18s0001g10810	Probable carboxylesterase 2 [Source:Projected from Arabidopsis thaliana (AT1G47480) UniProtKB/Swiss-Prot%3BAcc:Q9SX78]	K13258 2-hydroxyisoflavanone dehydratase [EC:4.2.1.105] | (RefSeq) uncharacterized protein LOC115994703 (A)	ko00943: Isoflavonoid biosynthesis; ko01100: Metabolic pathways; ko01110: Biosynthesis of secondary metabolites	PREDICTED: probable carboxylesterase 2 [Vitis vinifera]	CXE2_ARATH RecName: Full=Probable carboxylesterase 2; AltName: Full=AtCXE2; EC=3.1.1.1;	F6H009_VITVI RecName: Full=Abhydrolase_3 domain-containing protein {ECO:0000259|Pfam:PF07859};	Arylacetamide deacetylase	GO:0080030,methyl indole-3-acetate esterase activity; GO:0003674,molecular_function; GO:0003824,catalytic activity; GO:0016787,hydrolase activity; GO:0016788,hydrolase activity, acting on ester bonds; GO:0052689,carboxylic ester hydrolase activity	PF07859.16:alpha/beta hydrolase fold
VIT_18s0001g14910	TRUE	TRUE	FALSE	2.1193	2.8248	2.8651	0.4097	0.059	0.2336	0.0864	0.212	0.0445	4.4211	4.4448	4.511	0.6164	0.4969	0.4138	0.7335	0.7842	0.9643	18	12954423	12956365	+	VIT_18s0001g14910	--	K00083 cinnamyl-alcohol dehydrogenase [EC:1.1.1.195] | (RefSeq) probable cinnamyl alcohol dehydrogenase 6 (A)	ko00940: Phenylpropanoid biosynthesis; ko01100: Metabolic pathways; ko01110: Biosynthesis of secondary metabolites	PREDICTED: probable cinnamyl alcohol dehydrogenase 6 [Vitis vinifera]	CADH6_ORYSJ RecName: Full=Probable cinnamyl alcohol dehydrogenase 6 {ECO:0000305}; Short=OsCAD6 {ECO:0000303|PubMed:15452707}; EC=1.1.1.195 {ECO:0000305};	A0A438J2U7_VITVI SubName: Full=Putative cinnamyl alcohol dehydrogenase 6 {ECO:0000313|EMBL:RVX03256.1};	Alcohol dehydrogenase, class V	GO:0045551,cinnamyl-alcohol dehydrogenase activity; GO:0016616,oxidoreductase activity, acting on the CH-OH group of donors, NAD or NADP as acceptor; GO:0052747,sinapyl alcohol dehydrogenase activity; GO:0008270,zinc ion binding; GO:0009809,lignin biosynthetic process; GO:0003674,molecular_function; GO:0003824,catalytic activity; GO:0016491,oxidoreductase activity; GO:0016614,oxidoreductase activ…	PF08240.15:Alcohol dehydrogenase GroES-like domain
VIT_18s0001g15390	TRUE	TRUE	FALSE	98.2494	109.21	109.639	3.6687	3.2428	3.884	2.1542	2.4016	2.5069	49.1979	65.0769	59.7146	0.3247	1.0594	0.9625	1.6029	1.7363	0.9252	18	13521135	13522636	-	VIT_18s0001g15390	Peroxidase [Source:UniProtKB/TrEMBL%3BAcc:F6H095]	K00430 peroxidase [EC:1.11.1.7] | (RefSeq) peroxidase 43-like (A)	ko00940: Phenylpropanoid biosynthesis; ko01100: Metabolic pathways; ko01110: Biosynthesis of secondary metabolites	peroxidase 43-like [Vitis riparia]	PER43_ARATH RecName: Full=Peroxidase 43; Short=Atperox P43; EC=1.11.1.7; Flags: Precursor;	F6H095_VITVI RecName: Full=Peroxidase {ECO:0000256|ARBA:ARBA00012313, ECO:0000256|RuleBase:RU362060}; EC=1.11.1.7 {ECO:0000256|ARBA:ARBA00012313, ECO:0000256|RuleBase:RU362060};	--	GO:0005576,extracellular region; GO:0009505,plant-type cell wall; GO:0020037,heme binding; GO:0046872,metal ion binding; GO:0004601,peroxidase activity; GO:0042744,hydrogen peroxide catabolic process; GO:0006979,response to oxidative stress; GO:0003674,molecular_function; GO:0005488,binding; GO:0046906,tetrapyrrole binding; GO:0097159,organic cyclic compound binding; GO:1901363,heterocyclic compo…	PF00141.26:Peroxidase
VIT_18s0041g00740	TRUE	TRUE	TRUE	0	0	0	0.7665	1.0692	1.1418	3.2508	2.7149	2.5606	0	0	0	0.3971	0.4535	0.4635	1.3387	1.1148	1.21	18	25261198	25262924	-	VIT_18s0041g00740	Glycosyltransferase [Source:UniProtKB/TrEMBL%3BAcc:A5BFH4]	K22845 phlorizin synthase [EC:2.4.1.357] | (RefSeq) anthocyanidin 5,3-O-glucosyltransferase-like (A)	ko00941: Flavonoid biosynthesis; ko01110: Biosynthesis of secondary metabolites	PREDICTED: UDP-glycosyltransferase 88F3 [Vitis vinifera]	U88F3_PYRCO RecName: Full=UDP-glycosyltransferase 88F3 {ECO:0000303|Ref.1}; EC=2.4.1.- {ECO:0000305}; AltName: Full=UDP-glucose:chalcone 2'-O-glucosyltransferase {ECO:0000305};	A5BFH4_VITVI RecName: Full=Glycosyltransferase {ECO:0000256|RuleBase:RU362057}; EC=2.4.1.- {ECO:0000256|RuleBase:RU362057};	UDP-glucuronosyl and UDP-glucosyl transferase	GO:0008194,UDP-glycosyltransferase activity; GO:0003674,molecular_function; GO:0003824,catalytic activity; GO:0016740,transferase activity; GO:0016757,glycosyltransferase activity	PF00201.21:UDP-glucoronosyl and UDP-glucosyl transferase
VIT_18s0122g00630	TRUE	TRUE	FALSE	9.8611	7.8026	11.2117	31.0805	32.3799	32.7398	38.7235	34.8543	33.2997	10.0565	7.8137	9.6725	25.7145	31.7288	30.1047	36.6406	35.6804	41.0105	18	510528	513057	+	VIT_18s0122g00630	--	K09753 cinnamoyl-CoA reductase [EC:1.2.1.44] | (RefSeq) cinnamoyl-CoA reductase 1-like (A)	ko00940: Phenylpropanoid biosynthesis; ko01100: Metabolic pathways; ko01110: Biosynthesis of secondary metabolites	PREDICTED: cinnamoyl-CoA reductase 2 isoform X2 [Vitis vinifera]	CCR1_PETHY RecName: Full=Cinnamoyl-CoA reductase 1 {ECO:0000303|PubMed:24985707, ECO:0000303|PubMed:25217505}; Short=PhCCR1 {ECO:0000303|PubMed:24985707, ECO:0000303|PubMed:25217505}; EC=1.2.1.44 {ECO:0000250|UniProtKB:Q9S9N9}; AltName: Full=Coniferylaldehyde synthase {ECO:0000305}; EC=1.2.1.- {ECO:0000269|PubMed:24985707, ECO:0000269|PubMed:25217505};	D7UDF6_VITVI RecName: Full=Epimerase domain-containing protein {ECO:0000259|Pfam:PF01370};	Flavonol reductase/cinnamoyl-CoA reductase	GO:0005737,cytoplasm; GO:0016621,cinnamoyl-CoA reductase activity; GO:0000166,nucleotide binding; GO:0007623,circadian rhythm; GO:0010597,green leaf volatile biosynthetic process; GO:0009809,lignin biosynthetic process; GO:0009699,phenylpropanoid biosynthetic process; GO:0003674,molecular_function; GO:0003824,catalytic activity; GO:0016491,oxidoreductase activity; GO:0016620,oxidoreductase activi…	PF01370.24:NAD dependent epimerase/dehydratase family
VIT_18s0122g00640	TRUE	FALSE	TRUE	0.47	0.7396	0.4538	2.0594	3.6606	2.3678	0.2394	0.4029	0.2963	0.7809	0.4556	0.8039	0.5629	0.3673	0.7509	0	0	0	18	515004	519853	+	VIT_18s0122g00640	--	K09753 cinnamoyl-CoA reductase [EC:1.2.1.44] | (RefSeq) cinnamoyl-CoA reductase 1-like (A)	ko00940: Phenylpropanoid biosynthesis; ko01100: Metabolic pathways; ko01110: Biosynthesis of secondary metabolites	unnamed protein product, partial [Vitis vinifera]	CCR1_PETHY RecName: Full=Cinnamoyl-CoA reductase 1 {ECO:0000303|PubMed:24985707, ECO:0000303|PubMed:25217505}; Short=PhCCR1 {ECO:0000303|PubMed:24985707, ECO:0000303|PubMed:25217505}; EC=1.2.1.44 {ECO:0000250|UniProtKB:Q9S9N9}; AltName: Full=Coniferylaldehyde synthase {ECO:0000305}; EC=1.2.1.- {ECO:0000269|PubMed:24985707, ECO:0000269|PubMed:25217505};	D7UDF5_VITVI RecName: Full=Epimerase domain-containing protein {ECO:0000259|Pfam:PF01370};	Flavonol reductase/cinnamoyl-CoA reductase	GO:0005737,cytoplasm; GO:0016621,cinnamoyl-CoA reductase activity; GO:0000166,nucleotide binding; GO:0007623,circadian rhythm; GO:0010597,green leaf volatile biosynthetic process; GO:0009809,lignin biosynthetic process; GO:0009699,phenylpropanoid biosynthetic process; GO:0003674,molecular_function; GO:0003824,catalytic activity; GO:0016491,oxidoreductase activity; GO:0016620,oxidoreductase activi…	PF01370.24:NAD dependent epimerase/dehydratase family
VIT_19s0014g00100	TRUE	TRUE	FALSE	3.5537	4.0982	2.7565	0.488	0.4456	0.5044	0.3561	0.1665	0.6121	3.0651	4.0556	4.041	0.7475	0.8195	0.4137	0.5881	0.5804	1.1045	19	79521	84472	+	VIT_19s0014g00100	Chalcone-flavonone isomerase family protein [Source:UniProtKB/TrEMBL%3BAcc:E0CRY9]	K01859 chalcone isomerase [EC:5.5.1.6] | (RefSeq) probable chalcone--flavonone isomerase 3 (A)	ko00941: Flavonoid biosynthesis; ko01100: Metabolic pathways; ko01110: Biosynthesis of secondary metabolites	PREDICTED: fatty-acid-binding protein 3, chloroplastic [Vitis vinifera]	FAP3_ARATH RecName: Full=Fatty-acid-binding protein 3, chloroplastic; Short=AtFAP3; AltName: Full=Chalcone-flavanone isomerase family protein 3; Flags: Precursor;	E0CRY9_VITVI RecName: Full=Chalcone-flavonone isomerase family protein {ECO:0000256|RuleBase:RU361158};	--	GO:0009507,chloroplast; GO:0009570,chloroplast stroma; GO:0005504,fatty acid binding; GO:0016872,intramolecular lyase activity; GO:0006631,fatty acid metabolic process; GO:0003674,molecular_function; GO:0005488,binding; GO:0008289,lipid binding; GO:0031406,carboxylic acid binding; GO:0033293,monocarboxylic acid binding; GO:0043167,ion binding; GO:0043168,anion binding; GO:0003824,catalytic activi…	PF02431.18:Chalcone-flavanone isomerase
VIT_19s0015g02680	TRUE	TRUE	FALSE	2.0582	3.9962	4.7022	854.189	665.083	848.274	881.953	642.959	580.355	3.1973	3.2736	4.8179	1121.38	975.917	1095.99	770.489	850.72	971.702	19	12999421	13001041	-	VIT_19s0015g02680	--	K00799 glutathione S-transferase [EC:2.5.1.18] | (RefSeq) probable glutathione S-transferase (A)	ko00480: Glutathione metabolism; ko01100: Metabolic pathways	PREDICTED: probable glutathione S-transferase isoform X1 [Vitis vinifera]	GSTXC_TOBAC RecName: Full=Probable glutathione S-transferase parC; EC=2.5.1.18; AltName: Full=Auxin-regulated protein parC;	A0A438C4H9_VITVI RecName: Full=Glutathione transferase {ECO:0000256|ARBA:ARBA00012452}; EC=2.5.1.18 {ECO:0000256|ARBA:ARBA00012452};	Glutathione S-transferase	GO:0005737,cytoplasm; GO:0004364,glutathione transferase activity; GO:0009734,auxin-activated signaling pathway; GO:0006749,glutathione metabolic process; GO:0003674,molecular_function; GO:0003824,catalytic activity; GO:0016740,transferase activity; GO:0016765,transferase activity, transferring alkyl or aryl (other than methyl) groups; GO:0007154,cell communication; GO:0007165,signal transduction…	PF02798.23:Glutathione S-transferase, N-terminal domain
VIT_19s0093g00190	TRUE	TRUE	FALSE	8.5975	19.9237	26.3399	3631.21	3336.33	3888.79	2945.04	2725.51	2578.93	15.3008	17.8776	16.1628	4912.16	4460.44	4955.14	4058.4	4100.6	4064.09	19	16626473	16627912	+	VIT_19s0093g00190	--	K00799 glutathione S-transferase [EC:2.5.1.18] | (RefSeq) probable glutathione S-transferase (A)	ko00480: Glutathione metabolism; ko01100: Metabolic pathways	PREDICTED: probable glutathione S-transferase [Vitis vinifera]	GSTXC_TOBAC RecName: Full=Probable glutathione S-transferase parC; EC=2.5.1.18; AltName: Full=Auxin-regulated protein parC;	F6HR74_VITVI RecName: Full=Glutathione transferase {ECO:0000256|ARBA:ARBA00012452}; EC=2.5.1.18 {ECO:0000256|ARBA:ARBA00012452};	Glutathione S-transferase	GO:0005737,cytoplasm; GO:0004364,glutathione transferase activity; GO:0009734,auxin-activated signaling pathway; GO:0006749,glutathione metabolic process; GO:0003674,molecular_function; GO:0003824,catalytic activity; GO:0016740,transferase activity; GO:0016765,transferase activity, transferring alkyl or aryl (other than methyl) groups; GO:0007154,cell communication; GO:0007165,signal transduction…	PF02798.23:Glutathione S-transferase, N-terminal domain
VIT_19s0093g00220	TRUE	TRUE	FALSE	50.1007	47.5162	45.2715	8.2613	7.5725	11.1896	7.7594	5.9014	5.5801	37.9269	41.0293	39.7063	9.1772	9.4746	9.3318	3.8677	3.9317	5.1528	19	16675464	16677093	-	VIT_19s0093g00220	--	K00799 glutathione S-transferase [EC:2.5.1.18] | (RefSeq) probable glutathione S-transferase (A)	ko00480: Glutathione metabolism; ko01100: Metabolic pathways	PREDICTED: probable glutathione S-transferase [Vitis vinifera]	GSTXC_TOBAC RecName: Full=Probable glutathione S-transferase parC; EC=2.5.1.18; AltName: Full=Auxin-regulated protein parC;	F6HR75_VITVI RecName: Full=Glutathione transferase {ECO:0000256|ARBA:ARBA00012452}; EC=2.5.1.18 {ECO:0000256|ARBA:ARBA00012452};	Glutathione S-transferase	GO:0005737,cytoplasm; GO:0004364,glutathione transferase activity; GO:0009734,auxin-activated signaling pathway; GO:0006749,glutathione metabolic process; GO:0003674,molecular_function; GO:0003824,catalytic activity; GO:0016740,transferase activity; GO:0016765,transferase activity, transferring alkyl or aryl (other than methyl) groups; GO:0007154,cell communication; GO:0007165,signal transduction…	PF02798.23:Glutathione S-transferase, N-terminal domain
VIT_19s0093g00290	TRUE	TRUE	FALSE	4.5204	4.0679	4.0013	1.4565	0.7859	1.1861	1.2791	0.4485	0.1319	6.1428	6.307	8.3521	1.3964	2.7478	1.8947	0.8148	0.8042	0.4761	19	16803108	16803931	+	VIT_19s0093g00290	--	K00799 glutathione S-transferase [EC:2.5.1.18] | (RefSeq) probable glutathione S-transferase parC (A)	ko00480: Glutathione metabolism; ko01100: Metabolic pathways	unnamed protein product, partial [Vitis vinifera]	GSTXA_TOBAC RecName: Full=Probable glutathione S-transferase parA; EC=2.5.1.18; AltName: Full=Auxin-regulated protein parA; AltName: Full=STR246C protein;	D7TQY1_VITVI RecName: Full=GST C-terminal domain-containing protein {ECO:0000259|PROSITE:PS50405};	Glutathione S-transferase	GO:0005737,cytoplasm; GO:0004364,glutathione transferase activity; GO:0009734,auxin-activated signaling pathway; GO:0006749,glutathione metabolic process; GO:0003674,molecular_function; GO:0003824,catalytic activity; GO:0016740,transferase activity; GO:0016765,transferase activity, transferring alkyl or aryl (other than methyl) groups; GO:0007154,cell communication; GO:0007165,signal transduction…	PF13410.9:Glutathione S-transferase, C-terminal domain

## Sheet: Supreme
ID	Index	Index	Supreme1_vs_Supreme2	Supreme1_vs_Supreme3	Supreme2_vs_Supreme3	Paulk1_1	Paulk1_2	Paulk1_3	Paulk2_1	Paulk2_2	Paulk2_3	Paulk3_1	Paulk3_2	Paulk3_3	Supreme1_1	Supreme1_2	Supreme1_3	Supreme2_1	Supreme2_2	Supreme2_3	Supreme3_1	Supreme3_2	Supreme3_3	chr	start	end	strand	gene_name	gene_description	KEGG	KEGG pathway	NR	Swissprot	Tremble	KOG	GO	Pfam
novel.1569	novel.1569	novel.1569	TRUE	FALSE	FALSE	7.5596	7.1345	8.8743	2.0059	1.8554	1.4002	8.1539	9.2126	9.3452	5.4728	6.1391	6.0565	0.8876	1.1585	1.1841	2.5651	2.3205	2.6229	6	6494496	6494936	+	--	--	K00799 glutathione S-transferase [EC:2.5.1.18] | (RefSeq) probable glutathione S-transferase (A)	ko00480: Glutathione metabolism; ko01100: Metabolic pathways	PREDICTED: probable glutathione S-transferase, partial [Vitis vinifera]	GSTX6_SOYBN RecName: Full=Probable glutathione S-transferase; EC=2.5.1.18; AltName: Full=G2-4; AltName: Full=Heat shock protein 26A;	A0A438G0M8_VITVI SubName: Full=Putative glutathione S-transferase {ECO:0000313|EMBL:RVW65771.1};	Glutathione S-transferase	GO:0005737,cytoplasm; GO:0004364,glutathione transferase activity; GO:0006749,glutathione metabolic process; GO:0009737,response to abscisic acid; GO:0009733,response to auxin; GO:0009735,response to cytokinin; GO:0009739,response to gibberellin; GO:0009408,response to heat; GO:0010038,response to metal ion; GO:0003674,molecular_function; GO:0003824,catalytic activity; GO:0016740,transferase acti…	PF00043.28:Glutathione S-transferase, C-terminal domain
novel.159	novel.159	novel.159	TRUE	TRUE	FALSE	6.6105	4.6696	2.5198	1.0089	0.9678	0.4108	0	0.8699	0.5484	4.0143	3.0659	4.4631	0.4464	1.4955	0.9264	0.1254	0.3714	0.2199	11	2075291	2075928	+	--	--	K00588 caffeoyl-CoA O-methyltransferase [EC:2.1.1.104] | (RefSeq) probable caffeoyl-CoA O-methyltransferase At4g26220 (A)	ko00940: Phenylpropanoid biosynthesis; ko00941: Flavonoid biosynthesis; ko00945: Stilbenoid, diarylheptanoid and gingerol biosynthesis; ko01100: Metabolic pathways; ko01110: Biosynthesis of secondary metabolites	unnamed protein product, partial [Vitis vinifera]	CAMT3_ARATH RecName: Full=Probable caffeoyl-CoA O-methyltransferase At4g26220; EC=2.1.1.104; AltName: Full=Trans-caffeoyl-CoA 3-O-methyltransferase; Short=CCoAMT; Short=CCoAOMT;	A0A438IHX3_VITVI SubName: Full=Putative caffeoyl-CoA O-methyltransferase {ECO:0000313|EMBL:RVW96297.1};	O-methyltransferase	GO:0042409,caffeoyl-CoA O-methyltransferase activity; GO:0046872,metal ion binding; GO:0008757,S-adenosylmethionine-dependent methyltransferase activity; GO:0009809,lignin biosynthetic process; GO:0032259,methylation; GO:0003674,molecular_function; GO:0003824,catalytic activity; GO:0008168,methyltransferase activity; GO:0008171,O-methyltransferase activity; GO:0016740,transferase activity; GO:001…	PF01596.20:O-methyltransferase
novel.2250	novel.2250	novel.2250	TRUE	TRUE	FALSE	8.086	8.4725	9.3698	0.2293	0.045	0.2037	0.0659	0.0693	0.1359	13.3152	11.6002	12.017	1.5494	1.365	1.6938	1.7724	1.7722	1.7375	Un	12336680	12339751	-	--	--	K13065 shikimate O-hydroxycinnamoyltransferase [EC:2.3.1.133] | (RefSeq) omega-hydroxypalmitate O-feruloyl transferase (A)	ko00940: Phenylpropanoid biosynthesis; ko00941: Flavonoid biosynthesis; ko00945: Stilbenoid, diarylheptanoid and gingerol biosynthesis; ko01100: Metabolic pathways; ko01110: Biosynthesis of secondary metabolites	PREDICTED: omega-hydroxypalmitate O-feruloyl transferase [Vitis vinifera]	GLC_ARATH RecName: Full=Acyltransferase GLAUCE {ECO:0000303|PubMed:17965055, ECO:0000303|PubMed:22872756}; EC=2.3.1.- {ECO:0000305};	D7U6H3_VITVI SubName: Full=Uncharacterized protein {ECO:0000313|EMBL:CBI38342.3};	--	GO:0005737,cytoplasm; GO:0005634,nucleus; GO:0016747,acyltransferase activity, transferring groups other than amino-acyl groups; GO:0009567,double fertilization forming a zygote and endosperm; GO:0006355,regulation of DNA-templated transcription; GO:0003674,molecular_function; GO:0003824,catalytic activity; GO:0016740,transferase activity; GO:0016746,acyltransferase activity; GO:0000003,reproduct…	PF02458.18:Transferase family
novel.3596	novel.3596	novel.3596	FALSE	TRUE	TRUE	0	0	0.1578	0	0	0	0.2498	0.0584	0	0	0	0	1.4682	1.2136	0.6529	4.6555	3.257	4.8036	Un	39310460	39311321	-	--	--	K00660 chalcone synthase [EC:2.3.1.74] | (RefSeq) stilbene synthase 3 (A)	ko00941: Flavonoid biosynthesis; ko00960: Tropane, piperidine and pyridine alkaloid biosynthesis; ko01100: Metabolic pathways; ko01110: Biosynthesis of secondary metabolites; ko04712: Circadian rhythm - plant	Chalcone synthase [Vitis vinifera]	CHSY_VITVI RecName: Full=Chalcone synthase; EC=2.3.1.74; AltName: Full=Naringenin-chalcone synthase;	A0A438FFL8_VITVI SubName: Full=Chalcone synthase {ECO:0000313|EMBL:RVW58540.1};	--	GO:0102128,chalcone synthase activity; GO:0016210,naringenin-chalcone synthase activity; GO:0009813,flavonoid biosynthetic process; GO:0003674,molecular_function; GO:0003824,catalytic activity; GO:0016740,transferase activity; GO:0016746,acyltransferase activity; GO:0016747,acyltransferase activity, transferring groups other than amino-acyl groups; GO:0008150,biological_process; GO:0008152,metabo…	PF00195.22:Chalcone and stilbene synthases, N-terminal domain
novel.3770	novel.3770	novel.3770	TRUE	TRUE	FALSE	0.355	0.0822	0.1714	4.2036	3.5798	3.4932	3.4356	3.6774	3.9635	0.3686	0.3128	0.1265	2.2017	1.526	1.6149	1.1839	1.2	1.4864	Un	42206316	42207444	.	--	--	K10775 phenylalanine ammonia-lyase [EC:4.3.1.24] | (RefSeq) phenylalanine ammonia-lyase-like (A)	ko00360: Phenylalanine metabolism; ko00940: Phenylpropanoid biosynthesis; ko01100: Metabolic pathways; ko01110: Biosynthesis of secondary metabolites	PREDICTED: phenylalanine ammonia-lyase-like [Vitis vinifera]	PALY_CAMSI RecName: Full=Phenylalanine ammonia-lyase; EC=4.3.1.24 {ECO:0000250|UniProtKB:P24481};	F6HS12_VITVI RecName: Full=Phenylalanine ammonia-lyase {ECO:0000256|ARBA:ARBA00012139, ECO:0000256|RuleBase:RU003955}; EC=4.3.1.24 {ECO:0000256|ARBA:ARBA00012139, ECO:0000256|RuleBase:RU003955}; Flags: Fragment;	Phenylalanine and histidine ammonia-lyase	GO:0005737,cytoplasm; GO:0045548,phenylalanine ammonia-lyase activity; GO:0009800,cinnamic acid biosynthetic process; GO:0006559,L-phenylalanine catabolic process; GO:0003674,molecular_function; GO:0003824,catalytic activity; GO:0016829,lyase activity; GO:0016840,carbon-nitrogen lyase activity; GO:0016841,ammonia-lyase activity; GO:0006082,organic acid metabolic process; GO:0006725,cellular aroma…	PF00221.22:Aromatic amino acid lyase
novel.3837	novel.3837	novel.3837	TRUE	TRUE	FALSE	0.4073	0.5655	0.59	17.0939	17.4912	15.3103	16.7012	16.2226	14.6591	1.6449	2.0639	1.0644	7.0994	7.0433	5.9201	8.407	6.2319	7.4651	Un	43123504	43124487	.	--	--	K10775 phenylalanine ammonia-lyase [EC:4.3.1.24] | (RefSeq) phenylalanine ammonia-lyase-like (A)	ko00360: Phenylalanine metabolism; ko00940: Phenylpropanoid biosynthesis; ko01100: Metabolic pathways; ko01110: Biosynthesis of secondary metabolites	PREDICTED: phenylalanine ammonia-lyase [Vitis vinifera]	PALY_VITVI RecName: Full=Phenylalanine ammonia-lyase; EC=4.3.1.24 {ECO:0000250|UniProtKB:P24481}; Flags: Fragment;	F6I2I6_VITVI RecName: Full=Phenylalanine ammonia-lyase {ECO:0000256|ARBA:ARBA00012139}; EC=4.3.1.24 {ECO:0000256|ARBA:ARBA00012139};	Phenylalanine and histidine ammonia-lyase	GO:0005737,cytoplasm; GO:0045548,phenylalanine ammonia-lyase activity; GO:0009800,cinnamic acid biosynthetic process; GO:0006559,L-phenylalanine catabolic process; GO:0003674,molecular_function; GO:0003824,catalytic activity; GO:0016829,lyase activity; GO:0016840,carbon-nitrogen lyase activity; GO:0016841,ammonia-lyase activity; GO:0006082,organic acid metabolic process; GO:0006725,cellular aroma…	PF00221.22:Aromatic amino acid lyase
novel.414	novel.414	novel.414	TRUE	TRUE	FALSE	2.4959	2.4121	2.6937	0.071	0.1531	0	0.2243	0	0.1543	2.0666	1.8436	2.6855	0.1256	0.2008	0	0.1853	0.1306	0.0928	13	23061361	23062725	.	--	--	K13264 isoflavone 7-O-glucoside-6''-O-malonyltransferase [EC:2.3.1.115] | (RefSeq) AT133; malonyl-CoA:isoflavone 7-O-glucoside-6''-O-malonyltransferase (A)	ko00943: Isoflavonoid biosynthesis; ko00944: Flavone and flavonol biosynthesis	PREDICTED: anthocyanidin 3-O-glucoside 6''-O-acyltransferase [Vitis vinifera]	ANTA_GENTR RecName: Full=Anthocyanin 5-aromatic acyltransferase; Short=5AT; EC=2.3.1.153;	A0A438J1J2_VITVI SubName: Full=Anthocyanin 5-aromatic acyltransferase {ECO:0000313|EMBL:RVX02831.1};	--	GO:0005737,cytoplasm; GO:0047183,anthocyanin 5-aromatic acyltransferase activity; GO:0102815,caffeoyl-CoA:delphinidin-3,5-diglucoside 5-O-glucoside-6-O-hydroxycinnamoyltransferase activity; GO:0102777,caffeoyl-CoA:pelargonidin-3,5-diglucoside 5-O-glucoside-6-O-hydroxycinnamoyltransferase activity; GO:0003674,molecular_function; GO:0003824,catalytic activity; GO:0016740,transferase activity; GO:00…	PF02458.18:Transferase family
novel.514	novel.514	novel.514	TRUE	TRUE	FALSE	9.365	9.3681	9.4082	0.0541	0.1168	0.0661	0.2567	0.06	0.1324	6.1247	7.7714	8.3801	0	0.2954	0.0745	0	0	0	13_random	2838925	2844372	+	--	--	K09753 cinnamoyl-CoA reductase [EC:1.2.1.44] | (RefSeq) cinnamoyl-CoA reductase 1-like (A)	ko00940: Phenylpropanoid biosynthesis; ko01100: Metabolic pathways; ko01110: Biosynthesis of secondary metabolites	Cinnamoyl-CoA reductase 2 [Vitis vinifera]	CCR2_ARATH RecName: Full=Cinnamoyl-CoA reductase 2; Short=AtCCR2; EC=1.2.1.44;	D7SQ06_VITVI RecName: Full=Epimerase domain-containing protein {ECO:0000259|Pfam:PF01370};	Flavonol reductase/cinnamoyl-CoA reductase	GO:0016621,cinnamoyl-CoA reductase activity; GO:0016616,oxidoreductase activity, acting on the CH-OH group of donors, NAD or NADP as acceptor; GO:0007623,circadian rhythm; GO:0006952,defense response; GO:0042754,negative regulation of circadian rhythm; GO:0009699,phenylpropanoid biosynthetic process; GO:0009409,response to cold; GO:0003674,molecular_function; GO:0003824,catalytic activity; GO:001…	PF01370.24:NAD dependent epimerase/dehydratase family
novel.902	novel.902	novel.902	TRUE	TRUE	TRUE	22.0443	23.2901	30.2748	8.4945	8.5476	5.4687	1.0434	0.6045	1.2167	70.7035	64.6735	62.8833	2.2476	3.6546	2.6879	0.9633	0.1585	0.8443	18	5107092	5109042	+	--	--	K00430 peroxidase [EC:1.11.1.7] | (RefSeq) cationic peroxidase 1-like (A)	ko00940: Phenylpropanoid biosynthesis; ko01100: Metabolic pathways; ko01110: Biosynthesis of secondary metabolites	PREDICTED: cationic peroxidase 1-like [Vitis vinifera]	PER1_ARAHY RecName: Full=Cationic peroxidase 1; EC=1.11.1.7; AltName: Full=PNPC1; Flags: Precursor;	F6H0Z1_VITVI RecName: Full=Peroxidase {ECO:0000256|ARBA:ARBA00012313, ECO:0000256|RuleBase:RU362060}; EC=1.11.1.7 {ECO:0000256|ARBA:ARBA00012313, ECO:0000256|RuleBase:RU362060};	--	GO:0005576,extracellular region; GO:0020037,heme binding; GO:0046872,metal ion binding; GO:0004601,peroxidase activity; GO:0042744,hydrogen peroxide catabolic process; GO:0006979,response to oxidative stress; GO:0003674,molecular_function; GO:0005488,binding; GO:0046906,tetrapyrrole binding; GO:0097159,organic cyclic compound binding; GO:1901363,heterocyclic compound binding; GO:0043167,ion bindi…	PF00141.26:Peroxidase
VIT_01s0010g00960	VIT_01s0010g00960	VIT_01s0010g00960	TRUE	TRUE	FALSE	3.0647	2.5489	1.93	19.1476	18.4397	17.9709	19.5009	19.7362	19.1349	1.8449	3.0529	1.9414	28.0777	22.5633	28.7786	35.0998	36.9795	39.2132	1	16513246	16515107	-	VIT_01s0010g00960	Peroxidase [Source:UniProtKB/TrEMBL%3BAcc:D7TAA8]	K00430 peroxidase [EC:1.11.1.7] | (RefSeq) putative Peroxidase 48 (A)	ko00940: Phenylpropanoid biosynthesis; ko01100: Metabolic pathways; ko01110: Biosynthesis of secondary metabolites	PREDICTED: putative Peroxidase 48 isoform X1 [Vitis vinifera]	PER48_ARATH RecName: Full=Putative Peroxidase 48; Short=Atperox P48; EC=1.11.1.7; Flags: Precursor;	D7TAA8_VITVI RecName: Full=Peroxidase {ECO:0000256|ARBA:ARBA00012313, ECO:0000256|RuleBase:RU362060}; EC=1.11.1.7 {ECO:0000256|ARBA:ARBA00012313, ECO:0000256|RuleBase:RU362060};	--	GO:0005576,extracellular region; GO:0009505,plant-type cell wall; GO:0020037,heme binding; GO:0046872,metal ion binding; GO:0004601,peroxidase activity; GO:0042744,hydrogen peroxide catabolic process; GO:0006979,response to oxidative stress; GO:0003674,molecular_function; GO:0005488,binding; GO:0046906,tetrapyrrole binding; GO:0097159,organic cyclic compound binding; GO:1901363,heterocyclic compo…	PF00141.26:Peroxidase
VIT_01s0010g01090	VIT_01s0010g01090	VIT_01s0010g01090	TRUE	TRUE	FALSE	1.3394	0.3874	1.4146	0.2158	0.4366	0.5601	0.3411	1.2558	0.5278	1.7772	1.9179	1.5909	0.2506	0.4253	0.5944	0.0905	0.2085	0.2116	1	16683140	16684629	-	VIT_01s0010g01090	Peroxidase [Source:UniProtKB/TrEMBL%3BAcc:F6HGH0]	K00430 peroxidase [EC:1.11.1.7] | (RefSeq) peroxidase 11 (A)	ko00940: Phenylpropanoid biosynthesis; ko01100: Metabolic pathways; ko01110: Biosynthesis of secondary metabolites	PREDICTED: peroxidase 11 [Vitis vinifera]	PER11_ARATH RecName: Full=Peroxidase 11; Short=Atperox P11; EC=1.11.1.7; AltName: Full=ATP23a/ATP23b; Flags: Precursor;	A0A438JBC1_VITVI RecName: Full=Peroxidase {ECO:0000256|ARBA:ARBA00012313, ECO:0000256|RuleBase:RU362060}; EC=1.11.1.7 {ECO:0000256|ARBA:ARBA00012313, ECO:0000256|RuleBase:RU362060};	--	GO:0005576,extracellular region; GO:0020037,heme binding; GO:0046872,metal ion binding; GO:0004601,peroxidase activity; GO:0042744,hydrogen peroxide catabolic process; GO:0006979,response to oxidative stress; GO:0048511,rhythmic process; GO:0003674,molecular_function; GO:0005488,binding; GO:0046906,tetrapyrrole binding; GO:0097159,organic cyclic compound binding; GO:1901363,heterocyclic compound …	PF00141.26:Peroxidase
VIT_01s0010g02340	VIT_01s0010g02340	VIT_01s0010g02340	FALSE	TRUE	TRUE	3.1028	2.9565	3.613	1.529	2.5385	3.2326	0.7437	0.6519	1.0548	4.4645	4.1013	5.2896	4.2155	5.4205	4.86	0.5264	0.3896	0.346	1	19370001	19372078	+	VIT_01s0010g02340	--	K13065 shikimate O-hydroxycinnamoyltransferase [EC:2.3.1.133] | (RefSeq) LOW QUALITY PROTEIN: stemmadenine O-acetyltransferase-like (A)	ko00940: Phenylpropanoid biosynthesis; ko00941: Flavonoid biosynthesis; ko00945: Stilbenoid, diarylheptanoid and gingerol biosynthesis; ko01100: Metabolic pathways; ko01110: Biosynthesis of secondary metabolites	unnamed protein product, partial [Vitis vinifera]	AT1_PAPSO RecName: Full=(13S,14R)-1,13-dihydroxy-N-methylcanadine 13-O-acetyltransferase AT1 {ECO:0000305}; EC=2.3.1.285 {ECO:0000269|PubMed:25485687, ECO:0000269|PubMed:27378283}; AltName: Full=Acetyltransferase 1 {ECO:0000303|PubMed:22653730}; Short=PsAT1 {ECO:0000303|PubMed:27378283};	D7TAL5_VITVI SubName: Full=Uncharacterized protein {ECO:0000313|EMBL:CBI27538.3};	--	GO:0016746,acyltransferase activity; GO:0009820,alkaloid metabolic process; GO:0003674,molecular_function; GO:0003824,catalytic activity; GO:0016740,transferase activity; GO:0006807,nitrogen compound metabolic process; GO:0008150,biological_process; GO:0008152,metabolic process; GO:0071704,organic substance metabolic process; GO:1901564,organonitrogen compound metabolic process	PF02458.18:Transferase family
VIT_01s0010g03460	VIT_01s0010g03460	VIT_01s0010g03460	TRUE	TRUE	TRUE	0	0.1184	0.1235	0.8447	0.8449	0.9815	0.0326	0.0914	0.168	0.0295	0.169	0.0304	2.1607	3.4733	3.7459	0.7838	0.4778	0.8082	1	20795340	20819228	+	VIT_01s0010g03460	--	K13272 flavonoid O-methyltransferase [EC:2.1.1.267] | (RefSeq) flavonoid 3',5'-methyltransferase-like (A)	ko00944: Flavone and flavonol biosynthesis; ko01110: Biosynthesis of secondary metabolites	PREDICTED: flavonoid 3',5'-methyltransferase-like [Vitis vinifera]	FAOMT_VITVI RecName: Full=Flavonoid 3',5'-methyltransferase; EC=2.1.1.267 {ECO:0000269|PubMed:19525322, ECO:0000269|PubMed:20580386}; AltName: Full=Anthocyanin-O-methyltransferase; Short=VvAOMT;	F6HG97_VITVI SubName: Full=Uncharacterized protein {ECO:0000313|EMBL:CCB51290.1};	O-methyltransferase	GO:0005737,cytoplasm; GO:0070448,laricitrin 5'-O-methyltransferase activity; GO:0046872,metal ion binding; GO:0033799,myricetin 3'-O-methyltransferase activity; GO:0008171,O-methyltransferase activity; GO:0009718,anthocyanin-containing compound biosynthetic process; GO:0033485,cyanidin 3-O-glucoside biosynthetic process; GO:0033486,delphinidin 3-O-glucoside biosynthetic process; GO:0032259,methyl…	PF01596.20:O-methyltransferase
VIT_01s0010g03490	VIT_01s0010g03490	VIT_01s0010g03490	TRUE	TRUE	TRUE	1.5007	1.0151	1.2819	3.7938	5.3787	3.1805	1.176	0.3711	2.0015	0.1598	0.4578	0.6582	12.6894	11.6836	14.9083	3.2878	3.1216	4.815	1	20828338	20830656	+	VIT_01s0010g03490	--	K13272 flavonoid O-methyltransferase [EC:2.1.1.267] | (RefSeq) flavonoid 3',5'-methyltransferase-like (A)	ko00944: Flavone and flavonol biosynthesis; ko01110: Biosynthesis of secondary metabolites	Flavonoid 3',5'-methyltransferase [Vitis vinifera]	FAOMT_VITVI RecName: Full=Flavonoid 3',5'-methyltransferase; EC=2.1.1.267 {ECO:0000269|PubMed:19525322, ECO:0000269|PubMed:20580386}; AltName: Full=Anthocyanin-O-methyltransferase; Short=VvAOMT;	F6HGA0_VITVI SubName: Full=Uncharacterized protein {ECO:0000313|EMBL:CCB51293.1};	O-methyltransferase	GO:0005737,cytoplasm; GO:0070448,laricitrin 5'-O-methyltransferase activity; GO:0046872,metal ion binding; GO:0033799,myricetin 3'-O-methyltransferase activity; GO:0008171,O-methyltransferase activity; GO:0009718,anthocyanin-containing compound biosynthetic process; GO:0033485,cyanidin 3-O-glucoside biosynthetic process; GO:0033486,delphinidin 3-O-glucoside biosynthetic process; GO:0032259,methyl…	PF01596.20:O-methyltransferase
VIT_01s0010g03510	VIT_01s0010g03510	VIT_01s0010g03510	TRUE	TRUE	TRUE	0.8579	1.5352	1.2702	15.6633	15.6704	17.423	3.4374	3.5955	2.6442	0.3695	0.1008	0	58.4154	55.4263	57.4642	12.9075	13.2271	12.2891	1	20850116	20852430	+	VIT_01s0010g03510	--	K13272 flavonoid O-methyltransferase [EC:2.1.1.267] | (RefSeq) FAOMT, OMT3.1, VvAOMT; anthocyanin O-methyltransferase (A)	ko00944: Flavone and flavonol biosynthesis; ko01110: Biosynthesis of secondary metabolites	unnamed protein product, partial [Vitis vinifera]	FAOMT_VITVI RecName: Full=Flavonoid 3',5'-methyltransferase; EC=2.1.1.267 {ECO:0000269|PubMed:19525322, ECO:0000269|PubMed:20580386}; AltName: Full=Anthocyanin-O-methyltransferase; Short=VvAOMT;	F6HGA2_VITVI SubName: Full=Uncharacterized protein {ECO:0000313|EMBL:CCB51295.1};	O-methyltransferase	GO:0005737,cytoplasm; GO:0070448,laricitrin 5'-O-methyltransferase activity; GO:0046872,metal ion binding; GO:0033799,myricetin 3'-O-methyltransferase activity; GO:0008171,O-methyltransferase activity; GO:0009718,anthocyanin-containing compound biosynthetic process; GO:0033485,cyanidin 3-O-glucoside biosynthetic process; GO:0033486,delphinidin 3-O-glucoside biosynthetic process; GO:0032259,methyl…	PF01596.20:O-methyltransferase
VIT_01s0010g03720	VIT_01s0010g03720	VIT_01s0010g03720	FALSE	TRUE	TRUE	0	0	0	1.2581	0.8982	1.2768	0.7038	1.1802	0.9153	0.0277	0	0	0.3083	0.2347	0.3999	0.7364	0.8122	0.7783	1	21076452	21078724	-	VIT_01s0010g03720	4-coumarate--CoA ligase-like 1 [Source:Projected from Arabidopsis thaliana (AT1G62940) UniProtKB/Swiss-Prot%3BAcc:Q9LQ12]	K01904 4-coumarate--CoA ligase [EC:6.2.1.12] | (RefSeq) 4-coumarate--CoA ligase-like 1 (A)	ko00130: Ubiquinone and other terpenoid-quinone biosynthesis; ko00940: Phenylpropanoid biosynthesis; ko01100: Metabolic pathways; ko01110: Biosynthesis of secondary metabolites	PREDICTED: 4-coumarate--CoA ligase-like 1 [Vitis vinifera]	4CLL1_ARATH RecName: Full=4-coumarate--CoA ligase-like 1; EC=6.2.1.-; AltName: Full=4-coumarate--CoA ligase isoform 10; Short=At4CL10;	A0A438IRM8_VITVI SubName: Full=4-coumarate--CoA ligase-like 1 {ECO:0000313|EMBL:RVW99364.1};	Acyl-CoA synthetase	GO:0005737,cytoplasm; GO:0005783,endoplasmic reticulum; GO:0005524,ATP binding; GO:0016405,CoA-ligase activity; GO:0004467,long-chain fatty acid-CoA ligase activity; GO:0031956,medium-chain fatty acid-CoA ligase activity; GO:0046949,fatty-acyl-CoA biosynthetic process; GO:0009555,pollen development; GO:0080110,sporopollenin biosynthetic process; GO:0000166,nucleotide binding; GO:0003674,molecular…	PF00501.31:AMP-binding enzyme
VIT_01s0011g02960	VIT_01s0011g02960	VIT_01s0011g02960	TRUE	TRUE	FALSE	2.688	3.2828	3.1364	0.0241	0	0.1176	0.3803	0.2134	0.1961	2.9291	4.2109	3.7603	0.1916	0.2334	0.0331	0.2153	0.2922	0.2123	1	2632786	2636066	-	VIT_01s0011g02960	Leucoanthocyanidin reductase 1 [Source:UniProtKB/TrEMBL%3BAcc:Q4W2K5]	K13081 leucoanthocyanidin reductase [EC:1.17.1.3] | (RefSeq) LAR1; leucoanthocyanidin reductase 1 (A)	ko00941: Flavonoid biosynthesis; ko01110: Biosynthesis of secondary metabolites	leucoanthocyanidin reductase 1 [Vitis vinifera]	LAR_DESUN RecName: Full=Leucoanthocyanidin reductase; Short=Leucocyanidin reductase; EC=1.17.1.3;	Q4W2K5_VITVI SubName: Full=Leucoanthocyanidin reductase 1 {ECO:0000313|EMBL:CAI26309.1};	--	GO:0033788,leucoanthocyanidin reductase activity; GO:0009807,lignan biosynthetic process; GO:0010023,proanthocyanidin biosynthetic process; GO:0003674,molecular_function; GO:0003824,catalytic activity; GO:0016491,oxidoreductase activity; GO:0016725,oxidoreductase activity, acting on CH or CH2 groups; GO:0016726,oxidoreductase activity, acting on CH or CH2 groups, NAD or NADP as acceptor; GO:00067…	PF05368.16:NmrA-like family
VIT_01s0011g03480	VIT_01s0011g03480	VIT_01s0011g03480	TRUE	TRUE	FALSE	31.0952	32.5757	32.3519	489.818	481.217	515.759	498.057	482.017	523.806	31.5866	35.1658	37.7252	508.286	486.287	521.94	470.617	469.966	477.042	1	3147476	3149151	-	VIT_01s0011g03480	--	K09753 cinnamoyl-CoA reductase [EC:1.2.1.44] | (RefSeq) cinnamoyl-CoA reductase 1-like (A)	ko00940: Phenylpropanoid biosynthesis; ko01100: Metabolic pathways; ko01110: Biosynthesis of secondary metabolites	PREDICTED: tetraketide alpha-pyrone reductase 2 [Vitis vinifera]	TKPR2_ARATH RecName: Full=Tetraketide alpha-pyrone reductase 2; EC=1.1.1.-; AltName: Full=Protein CINNAMOYL-COA REDUCTASE-LIKE 6;	D7T953_VITVI RecName: Full=Epimerase domain-containing protein {ECO:0000259|Pfam:PF01370};	Flavonol reductase/cinnamoyl-CoA reductase	GO:0005829,cytosol; GO:0016616,oxidoreductase activity, acting on the CH-OH group of donors, NAD or NADP as acceptor; GO:0010584,pollen exine formation; GO:0080110,sporopollenin biosynthetic process; GO:0003674,molecular_function; GO:0003824,catalytic activity; GO:0016491,oxidoreductase activity; GO:0016614,oxidoreductase activity, acting on CH-OH group of donors; GO:0007275,multicellular organis…	PF01370.24:NAD dependent epimerase/dehydratase family
VIT_01s0026g01380	VIT_01s0026g01380	VIT_01s0026g01380	TRUE	TRUE	FALSE	0.1589	0.2941	0.5626	9.4193	11.9328	11.6313	14.6746	13.0908	12.0759	0.2444	0.3734	1.0065	8.1094	9.1474	9.0724	10.0431	9.4595	10.4761	1	10337712	10348270	+	VIT_01s0026g01380	--	K00799 glutathione S-transferase [EC:2.5.1.18] | (RefSeq) glutathione S-transferase U17 (A)	ko00480: Glutathione metabolism; ko01100: Metabolic pathways	unnamed protein product, partial [Vitis vinifera]	GSTUH_ARATH RecName: Full=Glutathione S-transferase U17; Short=AtGSTU17; EC=2.5.1.18; AltName: Full=GST class-tau member 17; AltName: Full=Glutathione S-transferase 30; AltName: Full=Protein EARLY RESPONSIVE TO DEHYDRATION 9;	F6HPG7_VITVI RecName: Full=Glutathione transferase {ECO:0000256|ARBA:ARBA00012452}; EC=2.5.1.18 {ECO:0000256|ARBA:ARBA00012452};	Glutathione S-transferase	GO:0009507,chloroplast; GO:0005737,cytoplasm; GO:0005829,cytosol; GO:0004364,glutathione transferase activity; GO:0009704,de-etiolation; GO:0006749,glutathione metabolic process; GO:0048527,lateral root development; GO:0080148,negative regulation of response to water deprivation; GO:0040008,regulation of growth; GO:0060416,response to growth hormone; GO:0009651,response to salt stress; GO:0009407…	PF02798.23:Glutathione S-transferase, N-terminal domain
VIT_02s0012g01570	VIT_02s0012g01570	VIT_02s0012g01570	TRUE	TRUE	FALSE	21.5638	22.0996	26.3123	73.6787	68.7593	67.7487	103.619	104.938	99.0766	19.4845	17.1988	18.3297	57.5107	59.8891	57.4865	88.7539	83.8444	92.6643	2	7838291	7840467	-	VIT_02s0012g01570	--	K09753 cinnamoyl-CoA reductase [EC:1.2.1.44] | (RefSeq) cinnamoyl-CoA reductase 1-like (A)	ko00940: Phenylpropanoid biosynthesis; ko01100: Metabolic pathways; ko01110: Biosynthesis of secondary metabolites	PREDICTED: cinnamoyl-CoA reductase-like SNL6 [Vitis vinifera]	CCR1_PETHY RecName: Full=Cinnamoyl-CoA reductase 1 {ECO:0000303|PubMed:24985707, ECO:0000303|PubMed:25217505}; Short=PhCCR1 {ECO:0000303|PubMed:24985707, ECO:0000303|PubMed:25217505}; EC=1.2.1.44 {ECO:0000250|UniProtKB:Q9S9N9}; AltName: Full=Coniferylaldehyde synthase {ECO:0000305}; EC=1.2.1.- {ECO:0000269|PubMed:24985707, ECO:0000269|PubMed:25217505};	A0A438JZT1_VITVI SubName: Full=Cinnamoyl-CoA reductase-like SNL6 {ECO:0000313|EMBL:RVX14466.1};	Flavonol reductase/cinnamoyl-CoA reductase	GO:0005737,cytoplasm; GO:0016621,cinnamoyl-CoA reductase activity; GO:0000166,nucleotide binding; GO:0007623,circadian rhythm; GO:0010597,green leaf volatile biosynthetic process; GO:0009809,lignin biosynthetic process; GO:0009699,phenylpropanoid biosynthetic process; GO:0003674,molecular_function; GO:0003824,catalytic activity; GO:0016491,oxidoreductase activity; GO:0016620,oxidoreductase activi…	PF01073.22:3-beta hydroxysteroid dehydrogenase/isomerase family
VIT_02s0025g02920	VIT_02s0025g02920	VIT_02s0025g02920	TRUE	TRUE	FALSE	0.1983	0.1835	0.2553	5.7499	8.1127	6.3475	24.7107	23.0427	23.2663	0.0305	0.233	0.157	2.6009	3.5902	2.816	3.7411	3.8098	4.3651	2	2496168	2498001	-	VIT_02s0025g02920	--	K13066 caffeic acid 3-O-methyltransferase / acetylserotonin O-methyltransferase [EC:2.1.1.68 2.1.1.4] | (RefSeq) COMT; caffeic acid 3-O-methyltransferase (A)	ko00380: Tryptophan metabolism; ko00940: Phenylpropanoid biosynthesis; ko01100: Metabolic pathways; ko01110: Biosynthesis of secondary metabolites	PREDICTED: caffeic acid 3-O-methyltransferase [Vitis vinifera]	COMT1_PRUDU RecName: Full=Caffeic acid 3-O-methyltransferase; Short=CAOMT; Short=COMT; EC=2.1.1.68; AltName: Full=S-adenosysl-L-methionine:caffeic acid 3-O-methyltransferase;	D7TVU3_VITVI SubName: Full=Uncharacterized protein {ECO:0000313|EMBL:CBI34618.3};	Hydroxyindole-O-methyltransferase and related SAM-dependent methyltransferases	GO:0047763,caffeate O-methyltransferase activity; GO:0046983,protein dimerization activity; GO:0009809,lignin biosynthetic process; GO:0032259,methylation; GO:0003674,molecular_function; GO:0003824,catalytic activity; GO:0008168,methyltransferase activity; GO:0008171,O-methyltransferase activity; GO:0016740,transferase activity; GO:0016741,transferase activity, transferring one-carbon groups; GO:…	PF00891.21:O-methyltransferase domain
VIT_02s0025g03570	VIT_02s0025g03570	VIT_02s0025g03570	TRUE	TRUE	FALSE	6.7194	5.2376	4.9518	19.5988	17.6254	15.0329	16.6321	14.6956	15.7314	5.1142	5.3498	4.2566	12.2522	9.9963	11.0387	13.3873	15.6869	16.0547	2	3120418	3123640	+	VIT_02s0025g03570	--	K00799 glutathione S-transferase [EC:2.5.1.18] | (RefSeq) glutathione S-transferase F4-like (A)	ko00480: Glutathione metabolism; ko01100: Metabolic pathways	unnamed protein product, partial [Vitis vinifera]	--	D7TW01_VITVI RecName: Full=YqgFc domain-containing protein {ECO:0000259|SMART:SM00732};	--	GO:0000967,rRNA 5'-end processing; GO:0000966,RNA 5'-end processing; GO:0006139,nucleobase-containing compound metabolic process; GO:0006364,rRNA processing; GO:0006396,RNA processing; GO:0006725,cellular aromatic compound metabolic process; GO:0006807,nitrogen compound metabolic process; GO:0008150,biological_process; GO:0008152,metabolic process; GO:0009987,cellular process; GO:0010467,gene exp…	PF03652.18:Holliday junction resolvase
VIT_02s0025g04720	VIT_02s0025g04720	VIT_02s0025g04720	TRUE	TRUE	FALSE	143.084	135.621	151.176	701.61	694.294	753.85	640.443	669.233	661.786	97.1573	89.1144	92.6096	459.084	504.08	501.147	481.308	504.293	489.305	2	4282479	4283947	+	VIT_02s0025g04720	Anthocyanidin synthase [Source:UniProtKB/TrEMBL%3BAcc:A2ICC9]	K05277 anthocyanidin synthase [EC:1.14.20.4] | (RefSeq) LDOX, ANS; leucoanthocyanidin dioxygenase (A)	ko00941: Flavonoid biosynthesis; ko01100: Metabolic pathways; ko01110: Biosynthesis of secondary metabolites	leucoanthocyanidin dioxygenase [Vitis vinifera]	LDOX_VITVI RecName: Full=Leucoanthocyanidin dioxygenase; Short=LDOX; Short=Leucocyanidin oxygenase; EC=1.14.20.4 {ECO:0000250|UniProtKB:Q96323}; AltName: Full=Leucoanthocyanidin hydroxylase;	A2ICC9_VITVI SubName: Full=Anthocyanidin synthase {ECO:0000313|EMBL:ABM67590.1}; EC=1.14.11.19 {ECO:0000313|EMBL:ABM67590.1, ECO:0000313|EMBL:ACT65728.1}; SubName: Full=Leucocyanidin oxygenase {ECO:0000313|EMBL:ACT65728.1};	Iron/ascorbate family oxidoreductases	GO:0031418,L-ascorbic acid binding; GO:0050589,leucocyanidin oxygenase activity; GO:0046872,metal ion binding; GO:0009718,anthocyanin-containing compound biosynthetic process; GO:0003674,molecular_function; GO:0005488,binding; GO:0019842,vitamin binding; GO:0030246,carbohydrate binding; GO:0031406,carboxylic acid binding; GO:0036094,small molecule binding; GO:0043167,ion binding; GO:0043168,anion…	PF03171.23:2OG-Fe(II) oxygenase superfamily
VIT_02s0087g00370	VIT_02s0087g00370	VIT_02s0087g00370	TRUE	TRUE	FALSE	3.7558	4.0668	4.3453	0.0228	0.0246	0	0.0722	0.2025	0.0372	4.2517	6.2133	5.4542	0.0303	0.1385	0.0314	0.0255	0	0.1344	2	17661208	17662621	-	VIT_02s0087g00370	--	K13065 shikimate O-hydroxycinnamoyltransferase [EC:2.3.1.133] | (RefSeq) shikimate O-hydroxycinnamoyltransferase-like (A)	ko00940: Phenylpropanoid biosynthesis; ko00941: Flavonoid biosynthesis; ko00945: Stilbenoid, diarylheptanoid and gingerol biosynthesis; ko01100: Metabolic pathways; ko01110: Biosynthesis of secondary metabolites	PREDICTED: omega-hydroxypalmitate O-feruloyl transferase [Vitis vinifera]	CFAT_PETHY RecName: Full=Coniferyl alcohol acyltransferase {ECO:0000303|PubMed:17241449}; Short=PhCFAT {ECO:0000303|PubMed:17241449}; EC=2.3.1.- {ECO:0000269|PubMed:17241449}; AltName: Full=(E)-cinnamyl alcohol acyltransferase {ECO:0000303|PubMed:17241449}; EC=2.3.1.224 {ECO:0000269|PubMed:17241449}; AltName: Full=(E)-sinapoyl alcohol acyltransferase {ECO:0000303|PubMed:17241449}; EC=2.3.1.- {ECO…	F6HJ41_VITVI SubName: Full=Uncharacterized protein {ECO:0000313|EMBL:CCB52238.1};	--	GO:0102387,2-phenylethanol acetyltransferase activity; GO:0102720,acetyl-coenzyme A:acetyl alcohol acetyltransferase activity; GO:0034318,alcohol O-acyltransferase activity; GO:0007623,circadian rhythm; GO:0010597,green leaf volatile biosynthetic process; GO:0009699,phenylpropanoid biosynthetic process; GO:0009723,response to ethylene; GO:0003674,molecular_function; GO:0003824,catalytic activity;…	PF02458.18:Transferase family
VIT_02s0087g00750	VIT_02s0087g00750	VIT_02s0087g00750	TRUE	FALSE	TRUE	0.6115	0.4905	0.5511	5.5691	4.309	4.8134	46.054	43.0141	39.4083	0.4139	0.3952	0.4648	1.8831	1.4974	2.8223	0.1764	0.3481	0.0515	2	18335930	18337158	-	VIT_02s0087g00750	--	K13066 caffeic acid 3-O-methyltransferase / acetylserotonin O-methyltransferase [EC:2.1.1.68 2.1.1.4] | (RefSeq) caffeic acid 3-O-methyltransferase-like isoform X1 (A)	ko00380: Tryptophan metabolism; ko00940: Phenylpropanoid biosynthesis; ko01100: Metabolic pathways; ko01110: Biosynthesis of secondary metabolites	PREDICTED: transmembrane protein 45B [Vitis vinifera]	--	D7TFC3_VITVI SubName: Full=Uncharacterized protein {ECO:0000313|EMBL:CBI29196.3};	--	GO:0016021,integral component of membrane; GO:0005575,cellular_component; GO:0016020,membrane; GO:0031224,intrinsic component of membrane; GO:0110165,cellular anatomical entity	PF04819.15:Family of unknown function (DUF716)
VIT_03s0017g01440	VIT_03s0017g01440	VIT_03s0017g01440	TRUE	TRUE	FALSE	1.1401	0.6449	1.1621	3.9183	4.8011	4.4873	5.3554	4.2534	5.2578	1.7539	1.8419	1.3843	10.1861	10.1479	8.7701	12.4678	11.5835	12.0085	3	17451554	17452417	-	VIT_03s0017g01440	--	K22395 cinnamyl-alcohol dehydrogenase [EC:1.1.1.195] | (RefSeq) tetrahydrocannabinolic acid synthase-like (A)	ko00940: Phenylpropanoid biosynthesis; ko01100: Metabolic pathways; ko01110: Biosynthesis of secondary metabolites	Berberine bridge enzyme-like 21 [Vitis vinifera]	BBE21_ARATH RecName: Full=Berberine bridge enzyme-like 21 {ECO:0000303|PubMed:26037923}; Short=AtBBE-like 21 {ECO:0000303|PubMed:26037923}; EC=1.1.1.- {ECO:0000250|UniProtKB:O64743}; Flags: Precursor;	F6HTL0_VITVI RecName: Full=FAD-binding PCMH-type domain-containing protein {ECO:0000259|PROSITE:PS51387};	--	GO:0048046,apoplast; GO:0005829,cytosol; GO:0009505,plant-type cell wall; GO:0005886,plasma membrane; GO:0071949,FAD binding; GO:0016899,oxidoreductase activity, acting on the CH-OH group of donors, oxygen as acceptor; GO:0000166,nucleotide binding; GO:0003674,molecular_function; GO:0005488,binding; GO:0036094,small molecule binding; GO:0043167,ion binding; GO:0043168,anion binding; GO:0050660,fl…	PF01565.26:FAD binding domain
VIT_03s0017g01470	VIT_03s0017g01470	VIT_03s0017g01470	TRUE	TRUE	FALSE	14.2005	13.4889	12.7882	2.262	2.4411	2.3864	0.6502	0.7979	0.8942	12.7149	15.8412	13.6958	3.8672	3.4916	4.1542	1.8791	2.5736	1.9159	3	17473119	17476732	-	VIT_03s0017g01470	--	K22395 cinnamyl-alcohol dehydrogenase [EC:1.1.1.195] | (RefSeq) berberine bridge enzyme-like 15 (A)	ko00940: Phenylpropanoid biosynthesis; ko01100: Metabolic pathways; ko01110: Biosynthesis of secondary metabolites	unnamed protein product, partial [Vitis vinifera]	BBE21_ARATH RecName: Full=Berberine bridge enzyme-like 21 {ECO:0000303|PubMed:26037923}; Short=AtBBE-like 21 {ECO:0000303|PubMed:26037923}; EC=1.1.1.- {ECO:0000250|UniProtKB:O64743}; Flags: Precursor;	F6HTL1_VITVI RecName: Full=FAD-binding PCMH-type domain-containing protein {ECO:0000259|PROSITE:PS51387};	--	GO:0048046,apoplast; GO:0005829,cytosol; GO:0009505,plant-type cell wall; GO:0005886,plasma membrane; GO:0071949,FAD binding; GO:0016899,oxidoreductase activity, acting on the CH-OH group of donors, oxygen as acceptor; GO:0000166,nucleotide binding; GO:0003674,molecular_function; GO:0005488,binding; GO:0036094,small molecule binding; GO:0043167,ion binding; GO:0043168,anion binding; GO:0050660,fl…	PF01565.26:FAD binding domain
VIT_03s0017g01490	VIT_03s0017g01490	VIT_03s0017g01490	TRUE	TRUE	FALSE	2.5451	1.9058	1.7397	7.8316	7.9744	6.573	9.0597	10.2554	9.0745	1.8477	2.3939	1.9293	17.0256	16.2032	17.1327	18.9283	19.6982	20.2409	3	17484861	17486877	-	VIT_03s0017g01490	--	K22395 cinnamyl-alcohol dehydrogenase [EC:1.1.1.195] | (RefSeq) berberine bridge enzyme-like 13 (A)	ko00940: Phenylpropanoid biosynthesis; ko01100: Metabolic pathways; ko01110: Biosynthesis of secondary metabolites	PREDICTED: berberine bridge enzyme-like 21 [Vitis vinifera]	BBE21_ARATH RecName: Full=Berberine bridge enzyme-like 21 {ECO:0000303|PubMed:26037923}; Short=AtBBE-like 21 {ECO:0000303|PubMed:26037923}; EC=1.1.1.- {ECO:0000250|UniProtKB:O64743}; Flags: Precursor;	F6HTL3_VITVI RecName: Full=FAD-binding PCMH-type domain-containing protein {ECO:0000259|PROSITE:PS51387};	--	GO:0048046,apoplast; GO:0005829,cytosol; GO:0009505,plant-type cell wall; GO:0005886,plasma membrane; GO:0071949,FAD binding; GO:0016899,oxidoreductase activity, acting on the CH-OH group of donors, oxygen as acceptor; GO:0000166,nucleotide binding; GO:0003674,molecular_function; GO:0005488,binding; GO:0036094,small molecule binding; GO:0043167,ion binding; GO:0043168,anion binding; GO:0050660,fl…	PF01565.26:FAD binding domain
VIT_03s0038g00500	VIT_03s0038g00500	VIT_03s0038g00500	TRUE	FALSE	TRUE	2.5083	3.1772	3.697	0.553	0.5508	0.8314	0.3362	0.3301	0.3121	2.5285	1.6869	2.603	0.1412	0.0774	0.2344	1.5706	1.3622	2.1275	3	457105	458793	+	VIT_03s0038g00500	--	K09755 ferulate-5-hydroxylase [EC:1.14.-.-] | (RefSeq) cytochrome P450 84A1 (A)	ko00940: Phenylpropanoid biosynthesis; ko01100: Metabolic pathways; ko01110: Biosynthesis of secondary metabolites	PREDICTED: cytochrome P450 84A1 [Vitis vinifera]	C84A1_ARATH RecName: Full=Cytochrome P450 84A1; EC=1.14.-.-; AltName: Full=Ferulate-5-hydroxylase; Short=F5H;	A0A438I907_VITVI SubName: Full=Cytochrome P450 84A1 {ECO:0000313|EMBL:RVW93180.1};	Cytochrome P450 CYP2 subfamily	GO:0005783,endoplasmic reticulum; GO:0016021,integral component of membrane; GO:0005886,plasma membrane; GO:0020037,heme binding; GO:0005506,iron ion binding; GO:0004497,monooxygenase activity; GO:0016705,oxidoreductase activity, acting on paired donors, with incorporation or reduction of molecular oxygen; GO:0009809,lignin biosynthetic process; GO:0009699,phenylpropanoid biosynthetic process; GO…	PF00067.25:Cytochrome P450
VIT_03s0038g00550	VIT_03s0038g00550	VIT_03s0038g00550	TRUE	FALSE	TRUE	2.4465	2.5196	1.9631	0.5773	0.7668	0.4611	0.2457	0.3939	0.1086	1.9401	1.4271	2.5539	0.2063	0.0539	0.0306	0.8696	0.9072	1.459	3	510195	511819	+	VIT_03s0038g00550	--	K09755 ferulate-5-hydroxylase [EC:1.14.-.-] | (RefSeq) cytochrome P450 84A1 (A)	ko00940: Phenylpropanoid biosynthesis; ko01100: Metabolic pathways; ko01110: Biosynthesis of secondary metabolites	unnamed protein product, partial [Vitis vinifera]	C84A1_ARATH RecName: Full=Cytochrome P450 84A1; EC=1.14.-.-; AltName: Full=Ferulate-5-hydroxylase; Short=F5H;	A5AKY9_VITVI SubName: Full=Uncharacterized protein {ECO:0000313|EMBL:CAN60361.1};	Cytochrome P450 CYP2 subfamily	GO:0005783,endoplasmic reticulum; GO:0016021,integral component of membrane; GO:0005886,plasma membrane; GO:0020037,heme binding; GO:0005506,iron ion binding; GO:0004497,monooxygenase activity; GO:0016705,oxidoreductase activity, acting on paired donors, with incorporation or reduction of molecular oxygen; GO:0009809,lignin biosynthetic process; GO:0009699,phenylpropanoid biosynthetic process; GO…	PF00067.25:Cytochrome P450
VIT_03s0038g01330	VIT_03s0038g01330	VIT_03s0038g01330	TRUE	TRUE	FALSE	2.7909	3.1189	2.5965	0.1535	0.142	0.1608	0	0	0	3.393	3.8091	2.652	0.4658	0.1596	0.4229	0	0	0.0215	3	955035	956506	-	VIT_03s0038g01330	--	K13065 shikimate O-hydroxycinnamoyltransferase [EC:2.3.1.133] | (RefSeq) vinorine synthase-like (A)	ko00940: Phenylpropanoid biosynthesis; ko00941: Flavonoid biosynthesis; ko00945: Stilbenoid, diarylheptanoid and gingerol biosynthesis; ko01100: Metabolic pathways; ko01110: Biosynthesis of secondary metabolites	PREDICTED: vinorine synthase-like [Vitis vinifera]	VINSY_RAUSE RecName: Full=Vinorine synthase {ECO:0000303|PubMed:15110860}; EC=2.3.1.160 {ECO:0000269|PubMed:15110860};	A5BB16_VITVI SubName: Full=Uncharacterized protein {ECO:0000313|EMBL:CAN69939.1};	--	GO:0050636,vinorine synthase activity; GO:0009820,alkaloid metabolic process; GO:0003674,molecular_function; GO:0003824,catalytic activity; GO:0016740,transferase activity; GO:0016746,acyltransferase activity; GO:0016747,acyltransferase activity, transferring groups other than amino-acyl groups; GO:0006807,nitrogen compound metabolic process; GO:0008150,biological_process; GO:0008152,metabolic pr…	PF02458.18:Transferase family
VIT_03s0038g02050	VIT_03s0038g02050	VIT_03s0038g02050	TRUE	TRUE	FALSE	138.169	119.965	118.192	0.5519	0.5459	0.618	0.0727	0.2039	0.075	51.1199	44.6522	55.8804	0.0611	0.1673	0.2534	0.0515	0.1524	0.0451	3	1412118	1412819	+	VIT_03s0038g02050	Dirigent protein [Source:UniProtKB/TrEMBL%3BAcc:F6I119]	K25075 pterocarpan synthase [EC:4.2.1.139] | (RefSeq) dirigent protein 2-like (A)	ko00943: Isoflavonoid biosynthesis; ko01100: Metabolic pathways; ko01110: Biosynthesis of secondary metabolites	Dirigent protein 23 [Vitis vinifera]	DIR23_ARATH RecName: Full=Dirigent protein 23; Short=AtDIR23; Flags: Precursor;	A0A438DSY1_VITVI RecName: Full=Dirigent protein {ECO:0000256|RuleBase:RU363099};	--	GO:0048046,apoplast; GO:0009699,phenylpropanoid biosynthetic process; GO:0006725,cellular aromatic compound metabolic process; GO:0008150,biological_process; GO:0008152,metabolic process; GO:0009058,biosynthetic process; GO:0009698,phenylpropanoid metabolic process; GO:0009987,cellular process; GO:0019438,aromatic compound biosynthetic process; GO:0019748,secondary metabolic process; GO:0044237,c…	PF03018.17:Dirigent-like protein
VIT_03s0063g00710	VIT_03s0063g00710	VIT_03s0063g00710	TRUE	TRUE	FALSE	1.1038	1.1105	0.9268	0.7113	1.2348	1.2466	0.7333	0.4457	0.5547	0.3544	0.4652	0.3648	1.0263	0.7876	1.0223	1.6263	1.6733	1.8197	3	4253498	4259149	+	VIT_03s0063g00710	--	K13258 2-hydroxyisoflavanone dehydratase [EC:4.2.1.105] | (RefSeq) uncharacterized protein LOC115994703 (A)	ko00943: Isoflavonoid biosynthesis; ko01100: Metabolic pathways; ko01110: Biosynthesis of secondary metabolites	putative carboxylesterase 2 [Vitis vinifera]	CXE12_ARATH RecName: Full=Probable carboxylesterase 12; AltName: Full=AtCXE12; EC=3.1.1.1;	A0A438EPQ3_VITVI SubName: Full=Putative carboxylesterase 2 {ECO:0000313|EMBL:RVW49721.1};	Arylacetamide deacetylase	GO:0005737,cytoplasm; GO:0005829,cytosol; GO:0052689,carboxylic ester hydrolase activity; GO:0016787,hydrolase activity; GO:0080030,methyl indole-3-acetate esterase activity; GO:0003674,molecular_function; GO:0003824,catalytic activity; GO:0016788,hydrolase activity, acting on ester bonds; GO:0005575,cellular_component; GO:0005622,intracellular anatomical structure; GO:0110165,cellular anatomical…	PF07859.16:alpha/beta hydrolase fold
VIT_03s0063g00730	VIT_03s0063g00730	VIT_03s0063g00730	FALSE	TRUE	TRUE	1.0405	0.5297	0.6029	0.8717	0.9045	1.2696	1.007	0.7433	1.0933	0.4322	0.1834	0.3955	0.356	0.8132	0.4618	1.2754	0.9626	1.2823	3	4261888	4262850	+	VIT_03s0063g00730	--	K13258 2-hydroxyisoflavanone dehydratase [EC:4.2.1.105] | (RefSeq) uncharacterized protein LOC115994703 (A)	ko00943: Isoflavonoid biosynthesis; ko01100: Metabolic pathways; ko01110: Biosynthesis of secondary metabolites	PREDICTED: probable carboxylesterase 12 [Vitis vinifera]	CXE12_ARATH RecName: Full=Probable carboxylesterase 12; AltName: Full=AtCXE12; EC=3.1.1.1;	F6HQC9_VITVI RecName: Full=Abhydrolase_3 domain-containing protein {ECO:0000259|Pfam:PF07859};	Arylacetamide deacetylase	GO:0005737,cytoplasm; GO:0005829,cytosol; GO:0052689,carboxylic ester hydrolase activity; GO:0016787,hydrolase activity; GO:0080030,methyl indole-3-acetate esterase activity; GO:0003674,molecular_function; GO:0003824,catalytic activity; GO:0016788,hydrolase activity, acting on ester bonds; GO:0005575,cellular_component; GO:0005622,intracellular anatomical structure; GO:0110165,cellular anatomical…	PF07859.16:alpha/beta hydrolase fold
VIT_04s0008g05350	VIT_04s0008g05350	VIT_04s0008g05350	TRUE	TRUE	FALSE	0.0504	0.233	0.0486	7.041	7.3533	7.0949	12.8234	9.7483	7.8305	0	0.0444	0.0957	1.5506	0.7477	1.7877	0.9803	1.2541	1.0819	4	4818299	4819293	-	VIT_04s0008g05350	--	K13258 2-hydroxyisoflavanone dehydratase [EC:4.2.1.105] | (RefSeq) uncharacterized protein LOC113871120 (A)	ko00943: Isoflavonoid biosynthesis; ko01100: Metabolic pathways; ko01110: Biosynthesis of secondary metabolites	PREDICTED: probable carboxylesterase 17 [Vitis vinifera]	CXE17_ARATH RecName: Full=Probable carboxylesterase 17; AltName: Full=AtCXE17; EC=3.1.1.1;	F6H317_VITVI RecName: Full=Abhydrolase_3 domain-containing protein {ECO:0000259|Pfam:PF07859};	Arylacetamide deacetylase	GO:0080030,methyl indole-3-acetate esterase activity; GO:0003674,molecular_function; GO:0003824,catalytic activity; GO:0016787,hydrolase activity; GO:0016788,hydrolase activity, acting on ester bonds; GO:0052689,carboxylic ester hydrolase activity	PF07859.16:alpha/beta hydrolase fold
VIT_04s0008g05390	VIT_04s0008g05390	VIT_04s0008g05390	TRUE	FALSE	TRUE	0	0	0	1.6956	2.5393	2.663	1.4223	1.3427	0.395	0	0	0	4.272	2.5181	6.3391	0	0	0	4	4839707	4840639	-	VIT_04s0008g05390	--	K13258 2-hydroxyisoflavanone dehydratase [EC:4.2.1.105] | (RefSeq) uncharacterized protein LOC113871120 (A)	ko00943: Isoflavonoid biosynthesis; ko01100: Metabolic pathways; ko01110: Biosynthesis of secondary metabolites	putative carboxylesterase 17 [Vitis vinifera]	CXE17_ARATH RecName: Full=Probable carboxylesterase 17; AltName: Full=AtCXE17; EC=3.1.1.1;	F6H321_VITVI RecName: Full=Abhydrolase_3 domain-containing protein {ECO:0000259|Pfam:PF07859};	Arylacetamide deacetylase	GO:0080030,methyl indole-3-acetate esterase activity; GO:0003674,molecular_function; GO:0003824,catalytic activity; GO:0016787,hydrolase activity; GO:0016788,hydrolase activity, acting on ester bonds; GO:0052689,carboxylic ester hydrolase activity	PF07859.16:alpha/beta hydrolase fold
VIT_04s0008g05410	VIT_04s0008g05410	VIT_04s0008g05410	TRUE	FALSE	TRUE	0.1996	0.1386	0.1446	1.0933	1.1799	0.5499	0.7117	0.4634	0.2622	0.0461	0.1759	0.2845	1.2806	0.858	1.2402	0	0	0	4	4844194	4845197	-	VIT_04s0008g05410	--	K13258 2-hydroxyisoflavanone dehydratase [EC:4.2.1.105] | (RefSeq) uncharacterized protein LOC113871120 (A)	ko00943: Isoflavonoid biosynthesis; ko01100: Metabolic pathways; ko01110: Biosynthesis of secondary metabolites	PREDICTED: probable carboxylesterase 17 [Vitis vinifera]	CXE17_ARATH RecName: Full=Probable carboxylesterase 17; AltName: Full=AtCXE17; EC=3.1.1.1;	D7SUT7_VITVI RecName: Full=Abhydrolase_3 domain-containing protein {ECO:0000259|Pfam:PF07859};	Arylacetamide deacetylase	GO:0080030,methyl indole-3-acetate esterase activity; GO:0003674,molecular_function; GO:0003824,catalytic activity; GO:0016787,hydrolase activity; GO:0016788,hydrolase activity, acting on ester bonds; GO:0052689,carboxylic ester hydrolase activity	PF07859.16:alpha/beta hydrolase fold
VIT_04s0023g02570	VIT_04s0023g02570	VIT_04s0023g02570	TRUE	TRUE	TRUE	3.6134	4.3217	3.9205	0.5756	0.1976	0.4474	0	0.029	0.1706	17.8759	19.2481	17.1292	0.9725	0.8567	0.6847	0.2635	0.3467	0.3849	4	19132118	19133693	+	VIT_04s0023g02570	Peroxidase [Source:UniProtKB/TrEMBL%3BAcc:F6GWS4]	K00430 peroxidase [EC:1.11.1.7] | (RefSeq) peroxidase 72 (A)	ko00940: Phenylpropanoid biosynthesis; ko01100: Metabolic pathways; ko01110: Biosynthesis of secondary metabolites	PREDICTED: peroxidase 72 [Vitis vinifera]	PER72_ARATH RecName: Full=Peroxidase 72; Short=Atperox P72; EC=1.11.1.7; AltName: Full=ATP6a; AltName: Full=PRXR8; Flags: Precursor;	F6GWS4_VITVI RecName: Full=Peroxidase {ECO:0000256|ARBA:ARBA00012313, ECO:0000256|RuleBase:RU362060}; EC=1.11.1.7 {ECO:0000256|ARBA:ARBA00012313, ECO:0000256|RuleBase:RU362060};	--	GO:0005576,extracellular region; GO:0009505,plant-type cell wall; GO:0020037,heme binding; GO:0046872,metal ion binding; GO:0004601,peroxidase activity; GO:0042744,hydrogen peroxide catabolic process; GO:0009809,lignin biosynthetic process; GO:0006979,response to oxidative stress; GO:0003674,molecular_function; GO:0005488,binding; GO:0046906,tetrapyrrole binding; GO:0097159,organic cyclic compoun…	PF00141.26:Peroxidase
VIT_04s0023g02900	VIT_04s0023g02900	VIT_04s0023g02900	TRUE	TRUE	FALSE	3.9531	5.1837	5.832	149.271	141.253	139.989	155.265	175.114	163.212	10.592	9.3378	10.3039	84.3764	95.7337	90.2046	95.1313	89.5111	93.6342	4	19492695	19494685	+	VIT_04s0023g02900	--	K09755 ferulate-5-hydroxylase [EC:1.14.-.-] | (RefSeq) cytochrome P450 84A1 (A)	ko00940: Phenylpropanoid biosynthesis; ko01100: Metabolic pathways; ko01110: Biosynthesis of secondary metabolites	PREDICTED: cytochrome P450 84A1 [Vitis vinifera]	C84A1_ARATH RecName: Full=Cytochrome P450 84A1; EC=1.14.-.-; AltName: Full=Ferulate-5-hydroxylase; Short=F5H;	F6GWQ4_VITVI SubName: Full=Uncharacterized protein {ECO:0000313|EMBL:CCB44389.1};	Cytochrome P450 CYP2 subfamily	GO:0005783,endoplasmic reticulum; GO:0016021,integral component of membrane; GO:0005886,plasma membrane; GO:0020037,heme binding; GO:0005506,iron ion binding; GO:0004497,monooxygenase activity; GO:0016705,oxidoreductase activity, acting on paired donors, with incorporation or reduction of molecular oxygen; GO:0009809,lignin biosynthetic process; GO:0009699,phenylpropanoid biosynthetic process; GO…	PF00067.25:Cytochrome P450
VIT_04s0044g00190	VIT_04s0044g00190	VIT_04s0044g00190	TRUE	TRUE	FALSE	9.7493	10.2059	11.6933	0.5485	1.2914	0.7309	0.9459	1.4648	1.3822	19.5693	19.8074	21.9837	0.7612	1.3304	0.4807	0.5021	0.3028	0.489	4	20891405	20894167	-	VIT_04s0044g00190	--	K00083 cinnamyl-alcohol dehydrogenase [EC:1.1.1.195] | (RefSeq) probable mannitol dehydrogenase (A)	ko00940: Phenylpropanoid biosynthesis; ko01100: Metabolic pathways; ko01110: Biosynthesis of secondary metabolites	PREDICTED: probable mannitol dehydrogenase [Vitis vinifera]	MTDH_MEDSA RecName: Full=Probable mannitol dehydrogenase; EC=1.1.1.255; AltName: Full=NAD-dependent mannitol dehydrogenase;	D7U461_VITVI RecName: Full=PKS_ER domain-containing protein {ECO:0000259|SMART:SM00829};	Alcohol dehydrogenase, class V	GO:0046029,mannitol dehydrogenase activity; GO:0008270,zinc ion binding; GO:0071704,organic substance metabolic process; GO:0003674,molecular_function; GO:0003824,catalytic activity; GO:0016491,oxidoreductase activity; GO:0016614,oxidoreductase activity, acting on CH-OH group of donors; GO:0016616,oxidoreductase activity, acting on the CH-OH group of donors, NAD or NADP as acceptor; GO:0031320,he…	PF08240.15:Alcohol dehydrogenase GroES-like domain
VIT_04s0044g00210	VIT_04s0044g00210	VIT_04s0044g00210	TRUE	TRUE	TRUE	332.74	331.558	370.526	43.449	45.4584	41.633	17.0435	22.4678	35.9769	153.376	169.789	195.249	2.7764	1.822	2.2721	0.3296	0.0325	0.0578	4	20897775	20900222	-	VIT_04s0044g00210	Probable cinnamyl alcohol dehydrogenase 9 [Source:Projected from Arabidopsis thaliana (AT4G39330) UniProtKB/Swiss-Prot%3BAcc:P42734]	K00083 cinnamyl-alcohol dehydrogenase [EC:1.1.1.195] | (RefSeq) probable cinnamyl alcohol dehydrogenase 9 (A)	ko00940: Phenylpropanoid biosynthesis; ko01100: Metabolic pathways; ko01110: Biosynthesis of secondary metabolites	PREDICTED: probable cinnamyl alcohol dehydrogenase 9 [Vitis vinifera]	CADH9_ARATH RecName: Full=Probable cinnamyl alcohol dehydrogenase 9 {ECO:0000303|PubMed:14745009}; Short=AtCAD9 {ECO:0000303|PubMed:14745009}; EC=1.1.1.195 {ECO:0000250|UniProtKB:P48523, ECO:0000305|PubMed:16832689};	D7U459_VITVI RecName: Full=PKS_ER domain-containing protein {ECO:0000259|SMART:SM00829};	Alcohol dehydrogenase, class V	GO:0048046,apoplast; GO:0005829,cytosol; GO:0005886,plasma membrane; GO:0045551,cinnamyl-alcohol dehydrogenase activity; GO:0016616,oxidoreductase activity, acting on the CH-OH group of donors, NAD or NADP as acceptor; GO:0052747,sinapyl alcohol dehydrogenase activity; GO:0008270,zinc ion binding; GO:0009809,lignin biosynthetic process; GO:0003674,molecular_function; GO:0003824,catalytic activity…	PF08240.15:Alcohol dehydrogenase GroES-like domain
VIT_04s0044g00240	VIT_04s0044g00240	VIT_04s0044g00240	TRUE	TRUE	FALSE	6.1853	6.8702	3.9818	0.2657	0.1434	0	0	0	0.6499	6.2802	2.3619	5.4856	0.1764	0	0.183	0	0	0.1303	4	20929977	20930219	-	VIT_04s0044g00240	--	K12930 anthocyanidin 3-O-glucosyltransferase [EC:2.4.1.115] | (RefSeq) anthocyanidin 3-O-glucosyltransferase 7 (A)	ko00942: Anthocyanin biosynthesis; ko01100: Metabolic pathways; ko01110: Biosynthesis of secondary metabolites	unnamed protein product, partial [Vitis vinifera]	RTNLE_ARATH RecName: Full=Reticulon-like protein B5; Short=AtRTNLB5;	D7U456_VITVI SubName: Full=Uncharacterized protein {ECO:0000313|EMBL:CBI37632.3};	Reticulon	GO:0005783,endoplasmic reticulum; GO:0005789,endoplasmic reticulum membrane; GO:0016021,integral component of membrane; GO:0005886,plasma membrane; GO:0009617,response to bacterium; GO:0008150,biological_process; GO:0009605,response to external stimulus; GO:0009607,response to biotic stimulus; GO:0043207,response to external biotic stimulus; GO:0044419,biological process involved in interspecies …	--
VIT_04s0079g00690	VIT_04s0079g00690	VIT_04s0079g00690	TRUE	TRUE	FALSE	40.0323	37.3895	38.8898	694.959	684.784	787.337	493.053	474.293	465.057	6.3997	5.419	4.755	1183.2	1261.76	1323.31	723.578	723.338	765.348	4	11505001	11507285	-	VIT_04s0079g00690	Glutathione S-transferase [Source:UniProtKB/TrEMBL%3BAcc:Q56AY1]	K00799 glutathione S-transferase [EC:2.5.1.18] | (RefSeq) GST4; glutathione S-transferase (A)	ko00480: Glutathione metabolism; ko01100: Metabolic pathways	glutathione S-transferase [Vitis vinifera]	GSTFB_ARATH RecName: Full=Glutathione S-transferase F11 {ECO:0000303|PubMed:12090627}; Short=AtGSTF11 {ECO:0000303|PubMed:12090627}; EC=2.5.1.18 {ECO:0000250|UniProtKB:O80852}; AltName: Full=AtGSTF6 {ECO:0000303|PubMed:12090627}; AltName: Full=GST class-phi {ECO:0000303|PubMed:12090627}; AltName: Full=GST class-phi member 11 {ECO:0000303|PubMed:12090627};	Q56AY1_VITVI RecName: Full=Glutathione transferase {ECO:0000256|ARBA:ARBA00012452}; EC=2.5.1.18 {ECO:0000256|ARBA:ARBA00012452};	Glutathione S-transferase	GO:0005737,cytoplasm; GO:0005829,cytosol; GO:0043295,glutathione binding; GO:0004364,glutathione transferase activity; GO:0006749,glutathione metabolic process; GO:0006979,response to oxidative stress; GO:0009407,toxin catabolic process; GO:0003674,molecular_function; GO:0005488,binding; GO:0033218,amide binding; GO:0042277,peptide binding; GO:0043167,ion binding; GO:0043168,anion binding; GO:007…	PF02798.23:Glutathione S-transferase, N-terminal domain
VIT_05s0020g00600	VIT_05s0020g00600	VIT_05s0020g00600	FALSE	TRUE	TRUE	105.376	90.0813	111.522	90.0716	118.631	103.224	135.321	139.932	222.07	17.2062	17.0482	16.5395	12.9277	12.0869	13.0484	0.8056	0.544	1.375	5	2487517	2488641	+	VIT_05s0020g00600	1-Cys peroxiredoxin [Source:UniProtKB/TrEMBL%3BAcc:D7T674]	K11188 peroxiredoxin 6 [EC:1.11.1.7 1.11.1.27 3.1.1.-] | (RefSeq) 1-Cys peroxiredoxin (A)	ko00480: Glutathione metabolism; ko00940: Phenylpropanoid biosynthesis; ko01100: Metabolic pathways; ko01110: Biosynthesis of secondary metabolites	1-Cys peroxiredoxin [Vitis vinifera]	REHY_MEDTR RecName: Full=1-Cys peroxiredoxin; EC=1.11.1.24 {ECO:0000250|UniProtKB:P30041}; AltName: Full=Rehydrin homolog; AltName: Full=Thioredoxin peroxidase; AltName: Full=Thioredoxin-dependent peroxiredoxin {ECO:0000305};	D7T674_VITVI RecName: Full=Peroxiredoxin {ECO:0000256|PIRNR:PIRNR000239}; EC=1.11.1.24 {ECO:0000256|PIRNR:PIRNR000239};	Alkyl hydroperoxide reductase, thiol specific antioxidant and related enzymes	GO:0005737,cytoplasm; GO:0005634,nucleus; GO:0008379,thioredoxin peroxidase activity; GO:0003674,molecular_function; GO:0003824,catalytic activity; GO:0004601,peroxidase activity; GO:0016209,antioxidant activity; GO:0016491,oxidoreductase activity; GO:0016684,oxidoreductase activity, acting on peroxide as acceptor; GO:0051920,peroxiredoxin activity; GO:0140824,thioredoxin-dependent peroxiredoxin …	PF00578.24:AhpC/TSA family
VIT_05s0029g00480	VIT_05s0029g00480	VIT_05s0029g00480	TRUE	TRUE	FALSE	6.5598	7.008	7.3638	0.3875	0.4372	0.1721	0.4733	0.2148	0.4021	14.204	14.5478	14.856	0.4209	0.8758	0.4609	0.2168	0.2723	0.1727	5	15242017	15246311	+	VIT_05s0029g00480	--	K13065 shikimate O-hydroxycinnamoyltransferase [EC:2.3.1.133] | (RefSeq) hydroxycinnamoyltransferase (A)	ko00940: Phenylpropanoid biosynthesis; ko00941: Flavonoid biosynthesis; ko00945: Stilbenoid, diarylheptanoid and gingerol biosynthesis; ko01100: Metabolic pathways; ko01110: Biosynthesis of secondary metabolites	PREDICTED: protein ECERIFERUM 26 [Vitis vinifera]	CER26_ARATH RecName: Full=Protein ECERIFERUM 26; AltName: Full=CER2-like protein 1; Short=CER2-like1;	F6GWE4_VITVI SubName: Full=Uncharacterized protein {ECO:0000313|EMBL:CCB44307.1};	--	GO:0005829,cytosol; GO:0016747,acyltransferase activity, transferring groups other than amino-acyl groups; GO:0071555,cell wall organization; GO:0042761,very long-chain fatty acid biosynthetic process; GO:0010025,wax biosynthetic process; GO:0003674,molecular_function; GO:0003824,catalytic activity; GO:0016740,transferase activity; GO:0016746,acyltransferase activity; GO:0008150,biological_proces…	PF02458.18:Transferase family
VIT_05s0049g01070	VIT_05s0049g01070	VIT_05s0049g01070	TRUE	TRUE	FALSE	0.9993	1.0484	0.965	6.912	8.4322	8.9155	7.1262	5.5211	5.3204	1.8449	0.1174	0.8863	8.7767	9.8931	7.6283	10.6644	11.3783	11.0734	5	8104345	8105220	+	VIT_05s0049g01070	--	K00799 glutathione S-transferase [EC:2.5.1.18] | (RefSeq) probable glutathione S-transferase (A)	ko00480: Glutathione metabolism; ko01100: Metabolic pathways	PREDICTED: probable glutathione S-transferase [Vitis vinifera]	GSTX6_SOYBN RecName: Full=Probable glutathione S-transferase; EC=2.5.1.18; AltName: Full=G2-4; AltName: Full=Heat shock protein 26A;	F6H8I9_VITVI RecName: Full=Glutathione transferase {ECO:0000256|ARBA:ARBA00012452}; EC=2.5.1.18 {ECO:0000256|ARBA:ARBA00012452};	Glutathione S-transferase	GO:0005737,cytoplasm; GO:0004364,glutathione transferase activity; GO:0006749,glutathione metabolic process; GO:0009737,response to abscisic acid; GO:0009733,response to auxin; GO:0009735,response to cytokinin; GO:0009739,response to gibberellin; GO:0009408,response to heat; GO:0010038,response to metal ion; GO:0003674,molecular_function; GO:0003824,catalytic activity; GO:0016740,transferase acti…	PF02798.23:Glutathione S-transferase, N-terminal domain
VIT_05s0049g01100	VIT_05s0049g01100	VIT_05s0049g01100	TRUE	TRUE	FALSE	1.1566	1.6341	1.9987	19.3787	22.437	21.6119	16.3096	13.4382	12.2816	1.18	1.4484	1.6775	19.0073	19.0784	17.3445	26.3802	25.212	26.0071	5	8146884	8147830	+	VIT_05s0049g01100	--	K00799 glutathione S-transferase [EC:2.5.1.18] | (RefSeq) glutathione transferase GST 23 (A)	ko00480: Glutathione metabolism; ko01100: Metabolic pathways	PREDICTED: glutathione transferase GST 23 [Vitis vinifera]	GSTX6_SOYBN RecName: Full=Probable glutathione S-transferase; EC=2.5.1.18; AltName: Full=G2-4; AltName: Full=Heat shock protein 26A;	F6H8N9_VITVI RecName: Full=Glutathione transferase {ECO:0000256|ARBA:ARBA00012452}; EC=2.5.1.18 {ECO:0000256|ARBA:ARBA00012452};	Glutathione S-transferase	GO:0005737,cytoplasm; GO:0004364,glutathione transferase activity; GO:0006749,glutathione metabolic process; GO:0009737,response to abscisic acid; GO:0009733,response to auxin; GO:0009735,response to cytokinin; GO:0009739,response to gibberellin; GO:0009408,response to heat; GO:0010038,response to metal ion; GO:0003674,molecular_function; GO:0003824,catalytic activity; GO:0016740,transferase acti…	PF02798.23:Glutathione S-transferase, N-terminal domain
VIT_05s0051g00130	VIT_05s0051g00130	VIT_05s0051g00130	TRUE	TRUE	FALSE	8.4875	7.9324	10.5034	31.1697	27.7352	31.6542	25.5186	21.8989	24.6771	7.53	8.0601	12.2932	37.0774	30.1398	30.5723	37.7288	41.0468	44.6295	5	10543189	10544186	-	VIT_05s0051g00130	--	K00799 glutathione S-transferase [EC:2.5.1.18] | (RefSeq) glutathione transferase GST 23 (A)	ko00480: Glutathione metabolism; ko01100: Metabolic pathways	PREDICTED: glutathione transferase GST 23 [Vitis vinifera]	GST23_MAIZE RecName: Full=Glutathione transferase GST 23; EC=2.5.1.18; AltName: Full=Glutathione transferase GST 36;	D7TS45_VITVI RecName: Full=Glutathione transferase {ECO:0000256|ARBA:ARBA00012452}; EC=2.5.1.18 {ECO:0000256|ARBA:ARBA00012452};	Glutathione S-transferase	GO:0005737,cytoplasm; GO:0004364,glutathione transferase activity; GO:0006952,defense response; GO:0006749,glutathione metabolic process; GO:0042221,response to chemical; GO:0003674,molecular_function; GO:0003824,catalytic activity; GO:0016740,transferase activity; GO:0016765,transferase activity, transferring alkyl or aryl (other than methyl) groups; GO:0006950,response to stress; GO:0008150,bio…	PF02798.23:Glutathione S-transferase, N-terminal domain
VIT_05s0077g00720	VIT_05s0077g00720	VIT_05s0077g00720	FALSE	TRUE	TRUE	0	0.0895	0.4203	1.0284	0.9753	0.4949	1.872	2.0383	1.0671	0.1786	0.1278	0	0.6205	0.5291	0.8155	3.1034	2.8907	2.2005	5	524014	525260	-	VIT_05s0077g00720	Peroxidase [Source:UniProtKB/TrEMBL%3BAcc:F6H712]	K00430 peroxidase [EC:1.11.1.7] | (RefSeq) peroxidase 40 (A)	ko00940: Phenylpropanoid biosynthesis; ko01100: Metabolic pathways; ko01110: Biosynthesis of secondary metabolites	unnamed protein product, partial [Vitis vinifera]	PER40_ARATH RecName: Full=Peroxidase 40; Short=Atperox P40; EC=1.11.1.7; Flags: Precursor;	F6H712_VITVI RecName: Full=Peroxidase {ECO:0000256|ARBA:ARBA00012313}; EC=1.11.1.7 {ECO:0000256|ARBA:ARBA00012313};	--	GO:0005576,extracellular region; GO:0020037,heme binding; GO:0046872,metal ion binding; GO:0004601,peroxidase activity; GO:0042744,hydrogen peroxide catabolic process; GO:0006979,response to oxidative stress; GO:0003674,molecular_function; GO:0005488,binding; GO:0046906,tetrapyrrole binding; GO:0097159,organic cyclic compound binding; GO:1901363,heterocyclic compound binding; GO:0043167,ion bindi…	PF00141.26:Peroxidase
VIT_05s0136g00260	VIT_05s0136g00260	VIT_05s0136g00260	TRUE	TRUE	FALSE	337.749	334.12	386.827	471.738	464.487	490.97	560.24	603.177	561.138	442.342	376.943	400.464	1228.25	1360.53	1356.58	1020.13	1026.63	1035.65	5	13597428	13599519	+	VIT_05s0136g00260	Chalcone synthase [Source:UniProtKB/TrEMBL%3BAcc:Q8W3P6]	K00660 chalcone synthase [EC:2.3.1.74] | (RefSeq) CHS3; chalcone synthase (A)	ko00941: Flavonoid biosynthesis; ko00960: Tropane, piperidine and pyridine alkaloid biosynthesis; ko01100: Metabolic pathways; ko01110: Biosynthesis of secondary metabolites; ko04712: Circadian rhythm - plant	PREDICTED: chalcone synthase 2 [Vitis vinifera]	CHS2_CAMSI RecName: Full=Chalcone synthase 2; EC=2.3.1.74; AltName: Full=Naringenin-chalcone synthase 2;	Q8W3P6_VITVI SubName: Full=Chalcone synthase {ECO:0000313|EMBL:BAB84111.1}; EC=2.3.1.74 {ECO:0000313|EMBL:BAB84111.1};	--	GO:0102128,chalcone synthase activity; GO:0016210,naringenin-chalcone synthase activity; GO:0009813,flavonoid biosynthetic process; GO:0003674,molecular_function; GO:0003824,catalytic activity; GO:0016740,transferase activity; GO:0016746,acyltransferase activity; GO:0016747,acyltransferase activity, transferring groups other than amino-acyl groups; GO:0008150,biological_process; GO:0008152,metabo…	PF00195.22:Chalcone and stilbene synthases, N-terminal domain
VIT_06s0004g01020	VIT_06s0004g01020	VIT_06s0004g01020	TRUE	TRUE	FALSE	0.2426	0.2246	0.4979	10.6704	11.7472	9.6208	12.1723	9.9879	10.3249	0.5879	0.775	0.2882	2.1014	2.5598	2.9072	3.4113	2.525	2.6833	6	1125325	1138513	+	VIT_06s0004g01020	Dirigent protein [Source:UniProtKB/TrEMBL%3BAcc:D7SLF5]	K25075 pterocarpan synthase [EC:4.2.1.139] | (RefSeq) dirigent protein 22-like (A)	ko00943: Isoflavonoid biosynthesis; ko01100: Metabolic pathways; ko01110: Biosynthesis of secondary metabolites	PREDICTED: dirigent protein 7 [Vitis vinifera]	DIR7_ARATH RecName: Full=Dirigent protein 7; Short=AtDIR7; Flags: Precursor;	A0A438JUY6_VITVI RecName: Full=Dirigent protein {ECO:0000256|RuleBase:RU363099};	--	GO:0048046,apoplast; GO:0009699,phenylpropanoid biosynthetic process; GO:0006725,cellular aromatic compound metabolic process; GO:0008150,biological_process; GO:0008152,metabolic process; GO:0009058,biosynthetic process; GO:0009698,phenylpropanoid metabolic process; GO:0009987,cellular process; GO:0019438,aromatic compound biosynthetic process; GO:0019748,secondary metabolic process; GO:0044237,c…	PF03018.17:Dirigent-like protein
VIT_06s0004g02370	VIT_06s0004g02370	VIT_06s0004g02370	TRUE	TRUE	TRUE	7.8298	7.7211	8.5986	1.1212	2.6691	1.6114	1.199	1.4258	1.667	7.7941	5.5919	8.4613	1.4884	1.2399	1.8623	0.9225	0.7283	0.3234	6	2810986	2815335	-	VIT_06s0004g02370	--	K09753 cinnamoyl-CoA reductase [EC:1.2.1.44] | (RefSeq) cinnamoyl-CoA reductase 1-like (A)	ko00940: Phenylpropanoid biosynthesis; ko01100: Metabolic pathways; ko01110: Biosynthesis of secondary metabolites	PREDICTED: cinnamoyl-CoA reductase 1 [Vitis vinifera]	PAR1_ROSHC RecName: Full=Phenylacetaldehyde reductase {ECO:0000303|PubMed:20650544}; EC=1.1.1.- {ECO:0000269|PubMed:20650544}; AltName: Full=2-phenylethanol synthase {ECO:0000305};	F6GU35_VITVI RecName: Full=Epimerase domain-containing protein {ECO:0000259|Pfam:PF01370};	Flavonol reductase/cinnamoyl-CoA reductase	GO:0016491,oxidoreductase activity; GO:0003674,molecular_function; GO:0003824,catalytic activity	PF01370.24:NAD dependent epimerase/dehydratase family
VIT_06s0004g05670	VIT_06s0004g05670	VIT_06s0004g05670	TRUE	FALSE	TRUE	5.4285	4.606	5.1328	0.7045	0.603	0.4748	0.6912	0.8887	0.5942	3.7581	3.9199	5.7673	0.774	0.8544	0.4015	2.99	1.7974	2.5016	6	6476931	6484106	+	VIT_06s0004g05670	--	K00799 glutathione S-transferase [EC:2.5.1.18] | (RefSeq) uncharacterized protein LOC119991530 (A)	ko00480: Glutathione metabolism; ko01100: Metabolic pathways	unnamed protein product, partial [Vitis vinifera]	GSTU7_ARATH RecName: Full=Glutathione S-transferase U7; Short=AtGSTU7; EC=2.5.1.18; AltName: Full=GST class-tau member 7; AltName: Full=Glutathione S-transferase 25;	F6GUW8_VITVI RecName: Full=Glutathione transferase {ECO:0000256|ARBA:ARBA00012452}; EC=2.5.1.18 {ECO:0000256|ARBA:ARBA00012452};	Glutathione S-transferase	GO:0005737,cytoplasm; GO:0005829,cytosol; GO:0004364,glutathione transferase activity; GO:0006749,glutathione metabolic process; GO:0009751,response to salicylic acid; GO:0009407,toxin catabolic process; GO:0003674,molecular_function; GO:0003824,catalytic activity; GO:0016740,transferase activity; GO:0016765,transferase activity, transferring alkyl or aryl (other than methyl) groups; GO:0006518,p…	PF00043.28:Glutathione S-transferase, C-terminal domain
VIT_06s0004g05710	VIT_06s0004g05710	VIT_06s0004g05710	TRUE	TRUE	FALSE	0.6185	0.7157	1.1946	4.5836	3.7637	3.7734	4.8832	5.3025	6.8243	0.7137	0.5451	0.8816	8.7302	6.0426	5.7645	5.1288	3.4112	6.1566	6	6496786	6497109	+	VIT_06s0004g05710	--	K00799 glutathione S-transferase [EC:2.5.1.18] | (RefSeq) glutathione S-transferase U7-like (A)	ko00480: Glutathione metabolism; ko01100: Metabolic pathways	Glutathione S-transferase U7 [Vitis vinifera]	GSTU7_ARATH RecName: Full=Glutathione S-transferase U7; Short=AtGSTU7; EC=2.5.1.18; AltName: Full=GST class-tau member 7; AltName: Full=Glutathione S-transferase 25;	A0A438G1A7_VITVI RecName: Full=Glutathione transferase {ECO:0000256|ARBA:ARBA00012452}; EC=2.5.1.18 {ECO:0000256|ARBA:ARBA00012452};	Glutathione S-transferase	GO:0005737,cytoplasm; GO:0005829,cytosol; GO:0004364,glutathione transferase activity; GO:0006749,glutathione metabolic process; GO:0009751,response to salicylic acid; GO:0009407,toxin catabolic process; GO:0003674,molecular_function; GO:0003824,catalytic activity; GO:0016740,transferase activity; GO:0016765,transferase activity, transferring alkyl or aryl (other than methyl) groups; GO:0006518,p…	PF02798.23:Glutathione S-transferase, N-terminal domain
VIT_06s0004g05720	VIT_06s0004g05720	VIT_06s0004g05720	TRUE	FALSE	FALSE	0.8146	4.5243	1.9666	8.1368	7.9313	9.2984	11.6182	8.1477	12.8401	0.376	2.5125	0.7741	16.7249	6.6852	12.6537	5.2865	7.5362	4.3761	6	6497883	6499604	-	VIT_06s0004g05720	Putative uncharacterized protein [Source:UniProtKB/TrEMBL%3BAcc:F6GUW3]	K00799 glutathione S-transferase [EC:2.5.1.18] | (RefSeq) glutathione S-transferase U7-like (A)	ko00480: Glutathione metabolism; ko01100: Metabolic pathways	probable glutathione S-transferase [Syzygium oleosum]	GSTX2_TOBAC RecName: Full=Probable glutathione S-transferase; EC=2.5.1.18; AltName: Full=Auxin-induced protein PGNT35/PCNT111;	A0A1R3JRJ0_9ROSI RecName: Full=GST N-terminal domain-containing protein {ECO:0000259|PROSITE:PS50404};	Glutathione S-transferase	GO:0005737,cytoplasm; GO:0004364,glutathione transferase activity; GO:0009734,auxin-activated signaling pathway; GO:0006749,glutathione metabolic process; GO:0003674,molecular_function; GO:0003824,catalytic activity; GO:0016740,transferase activity; GO:0016765,transferase activity, transferring alkyl or aryl (other than methyl) groups; GO:0007154,cell communication; GO:0007165,signal transduction…	--
VIT_06s0009g02810	VIT_06s0009g02810	VIT_06s0009g02810	FALSE	TRUE	TRUE	1.7237	2.7748	1.7369	0.2173	0.1303	0.531	0	0.0268	0.0788	1.3835	0.5944	1.7091	2.308	2.3136	0.4989	0.3783	0.0533	0.1184	6	15670201	15671940	+	VIT_06s0009g02810	--	K13083 flavonoid 3',5'-hydroxylase [EC:1.14.14.81] | (RefSeq) VvF3'5'h; flavonoid 3',5'-hydroxylase 2-like (A)	ko00941: Flavonoid biosynthesis; ko00944: Flavone and flavonol biosynthesis; ko01110: Biosynthesis of secondary metabolites	PREDICTED: flavonoid 3',5'-hydroxylase 2-like [Vitis vinifera]	C75A3_PETHY RecName: Full=Flavonoid 3',5'-hydroxylase 2; Short=F3'5'H; EC=1.14.14.81 {ECO:0000250|UniProtKB:P48418}; AltName: Full=CYPLXXVA3; AltName: Full=Cytochrome P450 75A3;	F6HA89_VITVI SubName: Full=Uncharacterized protein {ECO:0000313|EMBL:CCB49081.1};	Cytochrome P450 CYP2 subfamily	GO:0005783,endoplasmic reticulum; GO:0033772,flavonoid 3',5'-hydroxylase activity; GO:0020037,heme binding; GO:0005506,iron ion binding; GO:0009718,anthocyanin-containing compound biosynthetic process; GO:0003674,molecular_function; GO:0003824,catalytic activity; GO:0004497,monooxygenase activity; GO:0016491,oxidoreductase activity; GO:0016705,oxidoreductase activity, acting on paired donors, wit…	PF00067.25:Cytochrome P450
VIT_06s0009g02970	VIT_06s0009g02970	VIT_06s0009g02970	FALSE	TRUE	TRUE	0.9288	0.7816	1.1144	0.2177	0.3132	0.3102	0	0.0402	0	0.8054	1.2649	0.6151	0.4575	0.5719	0.9493	0.1624	0.1402	0.1601	6	16008909	16011102	+	VIT_06s0009g02970	--	K13083 flavonoid 3',5'-hydroxylase [EC:1.14.14.81] | (RefSeq) flavonoid 3',5'-hydroxylase 2-like (A)	ko00941: Flavonoid biosynthesis; ko00944: Flavone and flavonol biosynthesis; ko01110: Biosynthesis of secondary metabolites	PREDICTED: flavonoid 3',5'-hydroxylase 2-like [Vitis vinifera]	C75A1_PETHY RecName: Full=Flavonoid 3',5'-hydroxylase 1; Short=F3'5'H; EC=1.14.14.81 {ECO:0000269|PubMed:10567704}; AltName: Full=CYPLXXVA1; AltName: Full=Cytochrome P450 75A1;	F6HA82_VITVI SubName: Full=Uncharacterized protein {ECO:0000313|EMBL:CCB49074.1};	Cytochrome P450 CYP2 subfamily	GO:0005783,endoplasmic reticulum; GO:0033772,flavonoid 3',5'-hydroxylase activity; GO:0020037,heme binding; GO:0005506,iron ion binding; GO:0009718,anthocyanin-containing compound biosynthetic process; GO:0003674,molecular_function; GO:0003824,catalytic activity; GO:0004497,monooxygenase activity; GO:0016491,oxidoreductase activity; GO:0016705,oxidoreductase activity, acting on paired donors, wit…	PF00067.25:Cytochrome P450
VIT_06s0009g03140	VIT_06s0009g03140	VIT_06s0009g03140	TRUE	TRUE	FALSE	0	0.0272	0	0	0	0	0	0	0	5.4885	2.5161	4.2516	0	0	0	0	0	0	6	16319143	16321386	-	VIT_06s0009g03140	--	K13083 flavonoid 3',5'-hydroxylase [EC:1.14.14.81] | (RefSeq) flavonoid 3',5'-hydroxylase 2 (A)	ko00941: Flavonoid biosynthesis; ko00944: Flavone and flavonol biosynthesis; ko01110: Biosynthesis of secondary metabolites	Flavonoid 3',5'-hydroxylase 2 [Vitis vinifera]	C75A1_PETHY RecName: Full=Flavonoid 3',5'-hydroxylase 1; Short=F3'5'H; EC=1.14.14.81 {ECO:0000269|PubMed:10567704}; AltName: Full=CYPLXXVA1; AltName: Full=Cytochrome P450 75A1;	F6HA55_VITVI SubName: Full=Uncharacterized protein {ECO:0000313|EMBL:CCB49062.1};	Cytochrome P450 CYP2 subfamily	GO:0005783,endoplasmic reticulum; GO:0033772,flavonoid 3',5'-hydroxylase activity; GO:0020037,heme binding; GO:0005506,iron ion binding; GO:0009718,anthocyanin-containing compound biosynthetic process; GO:0003674,molecular_function; GO:0003824,catalytic activity; GO:0004497,monooxygenase activity; GO:0016491,oxidoreductase activity; GO:0016705,oxidoreductase activity, acting on paired donors, wit…	PF00067.25:Cytochrome P450
VIT_07s0129g00360	VIT_07s0129g00360	VIT_07s0129g00360	FALSE	TRUE	TRUE	0.7271	1.0256	1.003	1.7626	2.2874	2.0714	0.9876	0.7915	1.2006	1.2784	1.0984	1.1844	0.9478	1.2448	1.2907	0.2247	0.1478	0.2407	7	15621188	15622997	-	VIT_07s0129g00360	Peroxidase [Source:UniProtKB/TrEMBL%3BAcc:F6HSU5]	K00430 peroxidase [EC:1.11.1.7] | (RefSeq) peroxidase 73 (A)	ko00940: Phenylpropanoid biosynthesis; ko01100: Metabolic pathways; ko01110: Biosynthesis of secondary metabolites	PREDICTED: peroxidase 73 [Vitis vinifera]	PER73_ARATH RecName: Full=Peroxidase 73; Short=Atperox P73; EC=1.11.1.7; AltName: Full=ATP10a; AltName: Full=PRXR11; Flags: Precursor;	F6HSU5_VITVI RecName: Full=Peroxidase {ECO:0000256|ARBA:ARBA00012313, ECO:0000256|RuleBase:RU362060}; EC=1.11.1.7 {ECO:0000256|ARBA:ARBA00012313, ECO:0000256|RuleBase:RU362060};	--	GO:0005576,extracellular region; GO:0020037,heme binding; GO:0046872,metal ion binding; GO:0004601,peroxidase activity; GO:0042744,hydrogen peroxide catabolic process; GO:0006979,response to oxidative stress; GO:0003674,molecular_function; GO:0005488,binding; GO:0046906,tetrapyrrole binding; GO:0097159,organic cyclic compound binding; GO:1901363,heterocyclic compound binding; GO:0043167,ion bindi…	PF00141.26:Peroxidase
VIT_07s0129g01030	VIT_07s0129g01030	VIT_07s0129g01030	TRUE	FALSE	FALSE	0.3573	0.5145	0.46	0.1279	0.0552	0.1563	0.2022	0.1985	0.1669	0.2199	0.8746	0.9054	0	0	0	0.6011	0.1978	0.2509	7	16177192	16178852	-	VIT_07s0129g01030	--	K00083 cinnamyl-alcohol dehydrogenase [EC:1.1.1.195] | (RefSeq) cinnamyl alcohol dehydrogenase 1-like (A)	ko00940: Phenylpropanoid biosynthesis; ko01100: Metabolic pathways; ko01110: Biosynthesis of secondary metabolites	cinnamyl alcohol dehydrogenase 1-like [Vitis riparia]	CADH1_OCIBA RecName: Full=Cinnamyl alcohol dehydrogenase 1; Short=CAD 1; Short=ObaCAD1; EC=1.1.1.195;	A0A438KQ06_VITVI SubName: Full=Putative cinnamyl alcohol dehydrogenase 7/8 {ECO:0000313|EMBL:RVX23300.1};	Alcohol dehydrogenase, class V	GO:0045551,cinnamyl-alcohol dehydrogenase activity; GO:0052747,sinapyl alcohol dehydrogenase activity; GO:0008270,zinc ion binding; GO:0009699,phenylpropanoid biosynthetic process; GO:0003674,molecular_function; GO:0003824,catalytic activity; GO:0016491,oxidoreductase activity; GO:0016614,oxidoreductase activity, acting on CH-OH group of donors; GO:0016616,oxidoreductase activity, acting on the C…	PF08240.15:Alcohol dehydrogenase GroES-like domain
VIT_07s0191g00050	VIT_07s0191g00050	VIT_07s0191g00050	TRUE	TRUE	FALSE	16.3951	17.0629	14.546	4.773	5.3824	4.2583	8.5627	7.4616	9.7069	24.2364	28.3082	25.9781	3.9867	3.0895	3.8781	4.6506	3.6422	4.7599	7	14810189	14811828	+	VIT_07s0191g00050	Peroxidase [Source:UniProtKB/TrEMBL%3BAcc:F6HRN8]	K00430 peroxidase [EC:1.11.1.7] | (RefSeq) peroxidase 17 (A)	ko00940: Phenylpropanoid biosynthesis; ko01100: Metabolic pathways; ko01110: Biosynthesis of secondary metabolites	PREDICTED: peroxidase 17 [Vitis vinifera]	PER17_ARATH RecName: Full=Peroxidase 17; Short=Atperox P17; EC=1.11.1.7; AltName: Full=ATP25a; Flags: Precursor;	F6HRN8_VITVI RecName: Full=Peroxidase {ECO:0000256|ARBA:ARBA00012313, ECO:0000256|RuleBase:RU362060}; EC=1.11.1.7 {ECO:0000256|ARBA:ARBA00012313, ECO:0000256|RuleBase:RU362060};	--	GO:0005576,extracellular region; GO:0009505,plant-type cell wall; GO:0005773,vacuole; GO:0020037,heme binding; GO:0046872,metal ion binding; GO:0004601,peroxidase activity; GO:0042744,hydrogen peroxide catabolic process; GO:0009809,lignin biosynthetic process; GO:0006979,response to oxidative stress; GO:0010228,vegetative to reproductive phase transition of meristem; GO:0003674,molecular_function…	PF00141.26:Peroxidase
VIT_08s0007g01400	VIT_08s0007g01400	VIT_08s0007g01400	TRUE	TRUE	TRUE	11.8673	10.7088	13.5213	7.2313	6.5952	7.0355	7.385	7.9103	11.948	11.779	10.02	13.4941	2.7184	4.6956	2.6003	0.4296	0.7067	0.5021	8	15473087	15474220	+	VIT_08s0007g01400	--	K00799 glutathione S-transferase [EC:2.5.1.18] | (RefSeq) glutathione S-transferase U8-like (A)	ko00480: Glutathione metabolism; ko01100: Metabolic pathways	PREDICTED: glutathione S-transferase U8 [Vitis vinifera]	GSTU8_ARATH RecName: Full=Glutathione S-transferase U8; Short=AtGSTU8; EC=2.5.1.18; AltName: Full=GST class-tau member 8;	A5BVL9_VITVI RecName: Full=Glutathione transferase {ECO:0000256|ARBA:ARBA00012452}; EC=2.5.1.18 {ECO:0000256|ARBA:ARBA00012452};	Glutathione S-transferase	GO:0005737,cytoplasm; GO:0005829,cytosol; GO:0004364,glutathione transferase activity; GO:0006749,glutathione metabolic process; GO:0009407,toxin catabolic process; GO:0003674,molecular_function; GO:0003824,catalytic activity; GO:0016740,transferase activity; GO:0016765,transferase activity, transferring alkyl or aryl (other than methyl) groups; GO:0006518,peptide metabolic process; GO:0006575,ce…	PF02798.23:Glutathione S-transferase, N-terminal domain
VIT_08s0007g01410	VIT_08s0007g01410	VIT_08s0007g01410	TRUE	TRUE	TRUE	8.7756	6.7937	9.4499	5.0381	5.4739	4.7309	4.5511	4.3695	7.2652	8.0021	7.8268	11.2194	1.9563	2.5356	1.4634	0.4218	0.1514	0.3361	8	15484973	15486038	+	VIT_08s0007g01410	--	K00799 glutathione S-transferase [EC:2.5.1.18] | (RefSeq) glutathione S-transferase U8 (A)	ko00480: Glutathione metabolism; ko01100: Metabolic pathways	PREDICTED: glutathione S-transferase U8 [Vitis vinifera]	GSTU8_ARATH RecName: Full=Glutathione S-transferase U8; Short=AtGSTU8; EC=2.5.1.18; AltName: Full=GST class-tau member 8;	F6HL16_VITVI RecName: Full=Glutathione transferase {ECO:0000256|ARBA:ARBA00012452}; EC=2.5.1.18 {ECO:0000256|ARBA:ARBA00012452};	Glutathione S-transferase	GO:0005737,cytoplasm; GO:0005829,cytosol; GO:0004364,glutathione transferase activity; GO:0006749,glutathione metabolic process; GO:0009407,toxin catabolic process; GO:0003674,molecular_function; GO:0003824,catalytic activity; GO:0016740,transferase activity; GO:0016765,transferase activity, transferring alkyl or aryl (other than methyl) groups; GO:0006518,peptide metabolic process; GO:0006575,ce…	PF02798.23:Glutathione S-transferase, N-terminal domain
VIT_08s0007g05160	VIT_08s0007g05160	VIT_08s0007g05160	FALSE	TRUE	TRUE	2.3743	2.2965	2.9625	1.7363	1.6697	2.121	4.158	4.4406	5.0458	2.0438	1.7161	1.8759	1.7116	0.7089	1.0655	4.6743	3.7588	5.0242	8	19083201	19088003	+	VIT_08s0007g05160	--	K13083 flavonoid 3',5'-hydroxylase [EC:1.14.14.81] | (RefSeq) flavonoid 3',5'-hydroxylase 2 (A)	ko00941: Flavonoid biosynthesis; ko00944: Flavone and flavonol biosynthesis; ko01110: Biosynthesis of secondary metabolites	unnamed protein product, partial [Vitis vinifera]	C75A1_PETHY RecName: Full=Flavonoid 3',5'-hydroxylase 1; Short=F3'5'H; EC=1.14.14.81 {ECO:0000269|PubMed:10567704}; AltName: Full=CYPLXXVA1; AltName: Full=Cytochrome P450 75A1;	D7TIQ2_VITVI SubName: Full=Uncharacterized protein {ECO:0000313|EMBL:CBI30128.3};	Cytochrome P450 CYP2 subfamily	GO:0005783,endoplasmic reticulum; GO:0033772,flavonoid 3',5'-hydroxylase activity; GO:0020037,heme binding; GO:0005506,iron ion binding; GO:0009718,anthocyanin-containing compound biosynthetic process; GO:0003674,molecular_function; GO:0003824,catalytic activity; GO:0004497,monooxygenase activity; GO:0016491,oxidoreductase activity; GO:0016705,oxidoreductase activity, acting on paired donors, wit…	PF00067.25:Cytochrome P450
VIT_08s0007g06930	VIT_08s0007g06930	VIT_08s0007g06930	TRUE	TRUE	FALSE	1.9694	2.2604	1.5214	0.1015	0.0548	0	0	0.0563	0	1.2361	2.0131	2.2456	0	0.0616	0.2797	0	0	0	8	20573466	20574101	-	VIT_08s0007g06930	Dirigent protein [Source:UniProtKB/TrEMBL%3BAcc:F6HLG1]	K25075 pterocarpan synthase [EC:4.2.1.139] | (RefSeq) dirigent protein 2-like (A)	ko00943: Isoflavonoid biosynthesis; ko01100: Metabolic pathways; ko01110: Biosynthesis of secondary metabolites	PREDICTED: dirigent protein 22 [Vitis vinifera]	DIR21_ARATH RecName: Full=Dirigent protein 21; Short=AtDIR21; Flags: Precursor;	A0A438HAF9_VITVI RecName: Full=Dirigent protein {ECO:0000256|RuleBase:RU363099};	--	GO:0005576,extracellular region; GO:0009699,phenylpropanoid biosynthetic process; GO:0006725,cellular aromatic compound metabolic process; GO:0008150,biological_process; GO:0008152,metabolic process; GO:0009058,biosynthetic process; GO:0009698,phenylpropanoid metabolic process; GO:0009987,cellular process; GO:0019438,aromatic compound biosynthetic process; GO:0019748,secondary metabolic process; …	PF03018.17:Dirigent-like protein
VIT_08s0040g00780	VIT_08s0040g00780	VIT_08s0040g00780	TRUE	TRUE	FALSE	16.8256	17.4012	20.4228	13.7094	14.0758	15.1438	7.5965	9.5803	9.0539	64.9281	14.4679	57.4021	10.3458	12.4888	12.9874	8.2687	8.3612	8.0988	8	11733507	11736448	-	VIT_08s0040g00780	--	K09754 5-O-(4-coumaroyl)-D-quinate 3'-monooxygenase [EC:1.14.14.96] | (RefSeq) cytochrome P450 98A2 (A)	ko00940: Phenylpropanoid biosynthesis; ko00941: Flavonoid biosynthesis; ko00945: Stilbenoid, diarylheptanoid and gingerol biosynthesis; ko01100: Metabolic pathways; ko01110: Biosynthesis of secondary metabolites	PREDICTED: cytochrome P450 98A2 [Vitis vinifera]	C98A2_SOYBN RecName: Full=Cytochrome P450 98A2; EC=1.14.-.-;	A0A438BXZ1_VITVI SubName: Full=Cytochrome P450 98A2 {ECO:0000313|EMBL:RVW15843.1};	Cytochrome P450 CYP2 subfamily	GO:0016021,integral component of membrane; GO:0016020,membrane; GO:0020037,heme binding; GO:0005506,iron ion binding; GO:0016709,oxidoreductase activity, acting on paired donors, with incorporation or reduction of molecular oxygen, NAD(P)H as one donor, and incorporation of one atom of oxygen; GO:0003674,molecular_function; GO:0005488,binding; GO:0046906,tetrapyrrole binding; GO:0097159,organic c…	PF00067.25:Cytochrome P450
VIT_08s0040g03040	VIT_08s0040g03040	VIT_08s0040g03040	FALSE	TRUE	TRUE	34.1998	31.27	33.478	51.0308	50.0679	54.7454	196.289	178.4	176.942	44.0796	50.6267	48.1022	43.6156	44.1676	51.3635	148.37	146.355	156.863	8	14007006	14009776	+	VIT_08s0040g03040	--	K00799 glutathione S-transferase [EC:2.5.1.18] | (RefSeq) glutathione S-transferase L3 (A)	ko00480: Glutathione metabolism; ko01100: Metabolic pathways	PREDICTED: glutathione S-transferase L3 [Vitis vinifera]	GSTL3_ARATH RecName: Full=Glutathione S-transferase L3; Short=AtGSTL3; EC=2.5.1.18; AltName: Full=GST class-lambda member 3;	D7TQB6_VITVI RecName: Full=GST N-terminal domain-containing protein {ECO:0000259|PROSITE:PS50404};	Glutathione S-transferase	GO:0005829,cytosol; GO:0005886,plasma membrane; GO:0004364,glutathione transferase activity; GO:0006749,glutathione metabolic process; GO:0010731,protein glutathionylation; GO:0009636,response to toxic substance; GO:0003674,molecular_function; GO:0003824,catalytic activity; GO:0016740,transferase activity; GO:0016765,transferase activity, transferring alkyl or aryl (other than methyl) groups; GO:…	PF13417.9:Glutathione S-transferase, N-terminal domain
VIT_08s0040g03100	VIT_08s0040g03100	VIT_08s0040g03100	FALSE	TRUE	TRUE	15.3303	16.0015	15.4335	25.6849	32.6179	25.4191	99.0841	111.523	99.9421	31.1913	32.5369	32.9157	35.6588	34.1085	35.3203	112.56	101.85	112.55	8	14063558	14066082	-	VIT_08s0040g03100	--	K00799 glutathione S-transferase [EC:2.5.1.18] | (RefSeq) glutathione S-transferase L3 (A)	ko00480: Glutathione metabolism; ko01100: Metabolic pathways	unnamed protein product, partial [Vitis vinifera]	GSTL3_ARATH RecName: Full=Glutathione S-transferase L3; Short=AtGSTL3; EC=2.5.1.18; AltName: Full=GST class-lambda member 3;	D7TQB0_VITVI RecName: Full=GST N-terminal domain-containing protein {ECO:0000259|PROSITE:PS50404};	Glutathione S-transferase	GO:0005829,cytosol; GO:0005886,plasma membrane; GO:0004364,glutathione transferase activity; GO:0006749,glutathione metabolic process; GO:0010731,protein glutathionylation; GO:0009636,response to toxic substance; GO:0003674,molecular_function; GO:0003824,catalytic activity; GO:0016740,transferase activity; GO:0016765,transferase activity, transferring alkyl or aryl (other than methyl) groups; GO:…	PF13417.9:Glutathione S-transferase, N-terminal domain
VIT_08s0058g00970	VIT_08s0058g00970	VIT_08s0058g00970	TRUE	TRUE	TRUE	3.3776	3.4871	2.5507	54.9986	57.516	52.3909	43.8029	41.3909	34.7171	1.4789	2.404	2.0573	78.8622	77.3305	72.257	24.3849	22.0938	21.4823	8	10330209	10332083	+	VIT_08s0058g00970	Peroxidase [Source:UniProtKB/TrEMBL%3BAcc:D7SR21]	K00430 peroxidase [EC:1.11.1.7] | (RefSeq) cationic peroxidase 1 (A)	ko00940: Phenylpropanoid biosynthesis; ko01100: Metabolic pathways; ko01110: Biosynthesis of secondary metabolites	PREDICTED: cationic peroxidase 1 [Vitis vinifera]	PER1_ARAHY RecName: Full=Cationic peroxidase 1; EC=1.11.1.7; AltName: Full=PNPC1; Flags: Precursor;	A0A438IVR3_VITVI RecName: Full=Peroxidase {ECO:0000256|ARBA:ARBA00012313, ECO:0000256|RuleBase:RU362060}; EC=1.11.1.7 {ECO:0000256|ARBA:ARBA00012313, ECO:0000256|RuleBase:RU362060};	--	GO:0005576,extracellular region; GO:0020037,heme binding; GO:0046872,metal ion binding; GO:0004601,peroxidase activity; GO:0042744,hydrogen peroxide catabolic process; GO:0006979,response to oxidative stress; GO:0003674,molecular_function; GO:0005488,binding; GO:0046906,tetrapyrrole binding; GO:0097159,organic cyclic compound binding; GO:1901363,heterocyclic compound binding; GO:0043167,ion bindi…	PF00141.26:Peroxidase
VIT_08s0058g00980	VIT_08s0058g00980	VIT_08s0058g00980	TRUE	TRUE	TRUE	0.4794	0.5769	1.1574	4.974	4.9011	4.6042	8.8399	9.0421	7.8085	1.1063	1.0984	1.4578	6.6849	9.5923	7.0214	3.9063	2.7293	2.9693	8	10337019	10338975	+	VIT_08s0058g00980	Peroxidase [Source:UniProtKB/TrEMBL%3BAcc:F6GXY7]	K00430 peroxidase [EC:1.11.1.7] | (RefSeq) cationic peroxidase 1 (A)	ko00940: Phenylpropanoid biosynthesis; ko01100: Metabolic pathways; ko01110: Biosynthesis of secondary metabolites	PREDICTED: cationic peroxidase 1 [Vitis vinifera]	PER1_ARAHY RecName: Full=Cationic peroxidase 1; EC=1.11.1.7; AltName: Full=PNPC1; Flags: Precursor;	A0A438IVR3_VITVI RecName: Full=Peroxidase {ECO:0000256|ARBA:ARBA00012313, ECO:0000256|RuleBase:RU362060}; EC=1.11.1.7 {ECO:0000256|ARBA:ARBA00012313, ECO:0000256|RuleBase:RU362060};	--	GO:0005576,extracellular region; GO:0020037,heme binding; GO:0046872,metal ion binding; GO:0004601,peroxidase activity; GO:0042744,hydrogen peroxide catabolic process; GO:0006979,response to oxidative stress; GO:0003674,molecular_function; GO:0005488,binding; GO:0046906,tetrapyrrole binding; GO:0097159,organic cyclic compound binding; GO:1901363,heterocyclic compound binding; GO:0043167,ion bindi…	PF00141.26:Peroxidase
VIT_08s0058g00990	VIT_08s0058g00990	VIT_08s0058g00990	TRUE	TRUE	TRUE	0.5045	0.2802	0.5846	0.2276	0.386	0.5163	0.4626	0.2884	0.6362	3.1203	3.4679	3.356	0.5611	1.4984	1.5226	0.1455	0	0	8	10343071	10344275	+	VIT_08s0058g00990	Peroxidase [Source:UniProtKB/TrEMBL%3BAcc:F6GXY6]	K00430 peroxidase [EC:1.11.1.7] | (RefSeq) cationic peroxidase 1 (A)	ko00940: Phenylpropanoid biosynthesis; ko01100: Metabolic pathways; ko01110: Biosynthesis of secondary metabolites	PREDICTED: cationic peroxidase 1 [Vitis vinifera]	PER1_ARAHY RecName: Full=Cationic peroxidase 1; EC=1.11.1.7; AltName: Full=PNPC1; Flags: Precursor;	A0A438IVI1_VITVI RecName: Full=Peroxidase {ECO:0000256|ARBA:ARBA00012313, ECO:0000256|RuleBase:RU362060}; EC=1.11.1.7 {ECO:0000256|ARBA:ARBA00012313, ECO:0000256|RuleBase:RU362060};	--	GO:0005576,extracellular region; GO:0020037,heme binding; GO:0046872,metal ion binding; GO:0004601,peroxidase activity; GO:0042744,hydrogen peroxide catabolic process; GO:0006979,response to oxidative stress; GO:0003674,molecular_function; GO:0005488,binding; GO:0046906,tetrapyrrole binding; GO:0097159,organic cyclic compound binding; GO:1901363,heterocyclic compound binding; GO:0043167,ion bindi…	PF00141.26:Peroxidase
VIT_08s0105g00380	VIT_08s0105g00380	VIT_08s0105g00380	TRUE	TRUE	FALSE	2.4865	2.4733	2.8669	20.7819	19.6141	17.9078	24.6491	21.6076	25.6203	1.9183	2.5835	1.4106	34.1908	38.4309	32.0175	24.8323	27.9143	28.9419	8	7600708	7603465	-	VIT_08s0105g00380	Probable 2-oxoglutarate-dependent dioxygenase ANS [Source:Projected from Arabidopsis thaliana (AT2G38240) UniProtKB/Swiss-Prot%3BAcc:O80449]	K05278 flavonol synthase [EC:1.14.20.6] | (RefSeq) flavonol synthase/flavanone 3-hydroxylase-like (A)	ko00941: Flavonoid biosynthesis; ko01100: Metabolic pathways; ko01110: Biosynthesis of secondary metabolites	PREDICTED: flavonol synthase/flavanone 3-hydroxylase [Vitis vinifera]	JOX1_ARATH RecName: Full=Jasmonate-induced oxygenase 1 {ECO:0000303|PubMed:28559313}; EC=1.14.11.- {ECO:0000269|PubMed:28559313}; AltName: Full=2-oxoglutarate-dependent dioxygenase JOX1 {ECO:0000305}; AltName: Full=Jasmonic acid oxidase 1 {ECO:0000303|PubMed:28760569};	F6H6T4_VITVI RecName: Full=Fe2OG dioxygenase domain-containing protein {ECO:0000259|PROSITE:PS51471};	Iron/ascorbate family oxidoreductases	GO:0051213,dioxygenase activity; GO:0005506,iron ion binding; GO:0120091,jasmonic acid hydrolase; GO:0006952,defense response; GO:1900366,negative regulation of defense response to insect; GO:1900150,regulation of defense response to fungus; GO:2000022,regulation of jasmonic acid mediated signaling pathway; GO:0003674,molecular_function; GO:0003824,catalytic activity; GO:0016491,oxidoreductase ac…	PF14226.9:non-haem dioxygenase in morphine synthesis N-terminal
VIT_10s0003g05390	VIT_10s0003g05390	VIT_10s0003g05390	FALSE	TRUE	TRUE	0	0	0.0301	0.8232	0.7367	0.4905	0.5078	1.1797	0.9167	0	0	0	0.2399	0.1705	0.1106	4.3808	5.033	4.6864	10	9950134	9951741	-	VIT_10s0003g05390	--	K22395 cinnamyl-alcohol dehydrogenase [EC:1.1.1.195] | (RefSeq) berberine bridge enzyme-like 15 (A)	ko00940: Phenylpropanoid biosynthesis; ko01100: Metabolic pathways; ko01110: Biosynthesis of secondary metabolites	PREDICTED: berberine bridge enzyme-like 23 [Vitis vinifera]	BBE23_ARATH RecName: Full=Berberine bridge enzyme-like 23 {ECO:0000303|PubMed:26037923}; Short=AtBBE-like 23 {ECO:0000303|PubMed:26037923}; EC=1.1.1.- {ECO:0000250|UniProtKB:O64743}; Flags: Precursor;	F6HM00_VITVI RecName: Full=FAD-binding PCMH-type domain-containing protein {ECO:0000259|PROSITE:PS51387};	--	GO:0005576,extracellular region; GO:0009505,plant-type cell wall; GO:0071949,FAD binding; GO:0016491,oxidoreductase activity; GO:0000166,nucleotide binding; GO:0003674,molecular_function; GO:0005488,binding; GO:0036094,small molecule binding; GO:0043167,ion binding; GO:0043168,anion binding; GO:0050660,flavin adenine dinucleotide binding; GO:0097159,organic cyclic compound binding; GO:1901265,nuc…	PF01565.26:FAD binding domain
VIT_10s0003g05420	VIT_10s0003g05420	VIT_10s0003g05420	TRUE	TRUE	FALSE	1.4643	1.1427	1.608	0.037	0	0.113	0.1755	0.0615	0.2112	2.2261	1.2903	2.2371	0.0246	0.0898	0	0	0	0	10	10008871	10010615	-	VIT_10s0003g05420	--	K22395 cinnamyl-alcohol dehydrogenase [EC:1.1.1.195] | (RefSeq) berberine bridge enzyme-like 15 (A)	ko00940: Phenylpropanoid biosynthesis; ko01100: Metabolic pathways; ko01110: Biosynthesis of secondary metabolites	PREDICTED: berberine bridge enzyme-like 15 [Vitis vinifera]	BBE15_ARATH RecName: Full=Berberine bridge enzyme-like 15 {ECO:0000303|PubMed:26037923}; Short=AtBBE-like 15 {ECO:0000303|PubMed:26037923}; EC=1.1.1.194 {ECO:0000269|PubMed:26037923}; EC=1.1.1.195 {ECO:0000269|PubMed:26037923}; AltName: Full=Protein EMBRYO SAC DEVELOPMENT ARREST 28 {ECO:0000303|PubMed:15634699}; AltName: Full=Protein MATERNAL EFFECT EMBRYO ARREST 23 {ECO:0000303|PubMed:15634699};…	F6HM01_VITVI RecName: Full=FAD-binding PCMH-type domain-containing protein {ECO:0000259|PROSITE:PS51387};	--	GO:0005576,extracellular region; GO:0009505,plant-type cell wall; GO:0009506,plasmodesma; GO:0045551,cinnamyl-alcohol dehydrogenase activity; GO:0050268,coniferyl-alcohol dehydrogenase activity; GO:0071949,FAD binding; GO:0052747,sinapyl alcohol dehydrogenase activity; GO:0009793,embryo development ending in seed dormancy; GO:0010197,polar nucleus fusion; GO:0003674,molecular_function; GO:0003824…	PF01565.26:FAD binding domain
VIT_10s0003g05430	VIT_10s0003g05430	VIT_10s0003g05430	TRUE	TRUE	FALSE	1.5481	2.8658	4.0769	28.1132	25.837	25.0365	57.9187	64.6462	57.968	3.5073	4.5885	3.0757	25.7627	36.6262	36.8491	33.0804	34.0497	35.6648	10	10064687	10074180	-	VIT_10s0003g05430	--	K22395 cinnamyl-alcohol dehydrogenase [EC:1.1.1.195] | (RefSeq) berberine bridge enzyme-like 13 (A)	ko00940: Phenylpropanoid biosynthesis; ko01100: Metabolic pathways; ko01110: Biosynthesis of secondary metabolites	Berberine bridge enzyme-like 21 [Vitis vinifera]	BBE21_ARATH RecName: Full=Berberine bridge enzyme-like 21 {ECO:0000303|PubMed:26037923}; Short=AtBBE-like 21 {ECO:0000303|PubMed:26037923}; EC=1.1.1.- {ECO:0000250|UniProtKB:O64743}; Flags: Precursor;	F6HM02_VITVI RecName: Full=BBE domain-containing protein {ECO:0000259|Pfam:PF08031};	--	GO:0048046,apoplast; GO:0005829,cytosol; GO:0009505,plant-type cell wall; GO:0005886,plasma membrane; GO:0071949,FAD binding; GO:0016899,oxidoreductase activity, acting on the CH-OH group of donors, oxygen as acceptor; GO:0000166,nucleotide binding; GO:0003674,molecular_function; GO:0005488,binding; GO:0036094,small molecule binding; GO:0043167,ion binding; GO:0043168,anion binding; GO:0050660,fl…	PF08031.15:Berberine and berberine like
VIT_10s0003g05450	VIT_10s0003g05450	VIT_10s0003g05450	TRUE	TRUE	FALSE	13.4875	15.5116	16.6575	123.115	122.315	107.56	351.983	341.582	331.255	22.6283	22.5209	20.0493	143.502	153.977	146.765	155.309	149.92	153.959	10	10089099	10098884	-	VIT_10s0003g05450	--	K22395 cinnamyl-alcohol dehydrogenase [EC:1.1.1.195] | (RefSeq) berberine bridge enzyme-like 13 (A)	ko00940: Phenylpropanoid biosynthesis; ko01100: Metabolic pathways; ko01110: Biosynthesis of secondary metabolites	PREDICTED: berberine bridge enzyme-like 21 [Vitis vinifera]	BBE21_ARATH RecName: Full=Berberine bridge enzyme-like 21 {ECO:0000303|PubMed:26037923}; Short=AtBBE-like 21 {ECO:0000303|PubMed:26037923}; EC=1.1.1.- {ECO:0000250|UniProtKB:O64743}; Flags: Precursor;	F6HM03_VITVI RecName: Full=FAD-binding PCMH-type domain-containing protein {ECO:0000259|PROSITE:PS51387};	--	GO:0048046,apoplast; GO:0005829,cytosol; GO:0009505,plant-type cell wall; GO:0005886,plasma membrane; GO:0071949,FAD binding; GO:0016899,oxidoreductase activity, acting on the CH-OH group of donors, oxygen as acceptor; GO:0000166,nucleotide binding; GO:0003674,molecular_function; GO:0005488,binding; GO:0036094,small molecule binding; GO:0043167,ion binding; GO:0043168,anion binding; GO:0050660,fl…	PF01565.26:FAD binding domain
VIT_10s0003g05550	VIT_10s0003g05550	VIT_10s0003g05550	TRUE	FALSE	TRUE	0.0622	0.3452	0.1801	63.5683	60.5392	63.047	3.1344	2.9752	2.9065	0.1148	0.1096	0.3544	47.9355	35.8768	59.0343	0.1345	0.1106	0.275	10	10224104	10225715	+	VIT_10s0003g05550	--	K22395 cinnamyl-alcohol dehydrogenase [EC:1.1.1.195] | (RefSeq) flavin-dependent oxidoreductase FOX2-like (A)	ko00940: Phenylpropanoid biosynthesis; ko01100: Metabolic pathways; ko01110: Biosynthesis of secondary metabolites	PREDICTED: berberine bridge enzyme-like 8 [Vitis vinifera]	BBE8_ARATH RecName: Full=Berberine bridge enzyme-like 8 {ECO:0000303|PubMed:26037923}; Short=AtBBE-like 8 {ECO:0000303|PubMed:26037923}; EC=1.1.1.- {ECO:0000250|UniProtKB:O64743}; Flags: Precursor;	F6HM09_VITVI RecName: Full=FAD-binding PCMH-type domain-containing protein {ECO:0000259|PROSITE:PS51387};	--	GO:0005576,extracellular region; GO:0009505,plant-type cell wall; GO:0071949,FAD binding; GO:0016491,oxidoreductase activity; GO:0000166,nucleotide binding; GO:0003674,molecular_function; GO:0005488,binding; GO:0036094,small molecule binding; GO:0043167,ion binding; GO:0043168,anion binding; GO:0050660,flavin adenine dinucleotide binding; GO:0097159,organic cyclic compound binding; GO:1901265,nuc…	PF01565.26:FAD binding domain
VIT_10s0003g05580	VIT_10s0003g05580	VIT_10s0003g05580	TRUE	FALSE	TRUE	0	0	0	1.6823	1.5562	1.2967	0.19	0.0444	0	0	0	0	1.3559	1.2631	1.7103	0.0224	0	0	10	10359501	10361112	-	VIT_10s0003g05580	--	K22395 cinnamyl-alcohol dehydrogenase [EC:1.1.1.195] | (RefSeq) flavin-dependent oxidoreductase FOX2-like (A)	ko00940: Phenylpropanoid biosynthesis; ko01100: Metabolic pathways; ko01110: Biosynthesis of secondary metabolites	PREDICTED: berberine bridge enzyme-like 8 [Vitis vinifera]	BBE8_ARATH RecName: Full=Berberine bridge enzyme-like 8 {ECO:0000303|PubMed:26037923}; Short=AtBBE-like 8 {ECO:0000303|PubMed:26037923}; EC=1.1.1.- {ECO:0000250|UniProtKB:O64743}; Flags: Precursor;	F6HM12_VITVI RecName: Full=FAD-binding PCMH-type domain-containing protein {ECO:0000259|PROSITE:PS51387};	--	GO:0005576,extracellular region; GO:0009505,plant-type cell wall; GO:0071949,FAD binding; GO:0016491,oxidoreductase activity; GO:0000166,nucleotide binding; GO:0003674,molecular_function; GO:0005488,binding; GO:0036094,small molecule binding; GO:0043167,ion binding; GO:0043168,anion binding; GO:0050660,flavin adenine dinucleotide binding; GO:0097159,organic cyclic compound binding; GO:1901265,nuc…	PF01565.26:FAD binding domain
VIT_10s0003g05620	VIT_10s0003g05620	VIT_10s0003g05620	TRUE	FALSE	TRUE	0	0.0288	0.1801	17.8448	16.9233	16.9544	0.8548	0.8215	0.8491	0.1721	0.0274	0.0886	12.8679	8.8417	15.3103	0.0672	0	0	10	10435804	10437415	-	VIT_10s0003g05620	--	K22395 cinnamyl-alcohol dehydrogenase [EC:1.1.1.195] | (RefSeq) berberine bridge enzyme-like 15 (A)	ko00940: Phenylpropanoid biosynthesis; ko01100: Metabolic pathways; ko01110: Biosynthesis of secondary metabolites	PREDICTED: berberine bridge enzyme-like 8 [Vitis vinifera]	BBE8_ARATH RecName: Full=Berberine bridge enzyme-like 8 {ECO:0000303|PubMed:26037923}; Short=AtBBE-like 8 {ECO:0000303|PubMed:26037923}; EC=1.1.1.- {ECO:0000250|UniProtKB:O64743}; Flags: Precursor;	F6HM14_VITVI RecName: Full=FAD-binding PCMH-type domain-containing protein {ECO:0000259|PROSITE:PS51387};	--	GO:0005576,extracellular region; GO:0009505,plant-type cell wall; GO:0071949,FAD binding; GO:0016491,oxidoreductase activity; GO:0000166,nucleotide binding; GO:0003674,molecular_function; GO:0005488,binding; GO:0036094,small molecule binding; GO:0043167,ion binding; GO:0043168,anion binding; GO:0050660,flavin adenine dinucleotide binding; GO:0097159,organic cyclic compound binding; GO:1901265,nuc…	PF01565.26:FAD binding domain
VIT_10s0116g01780	VIT_10s0116g01780	VIT_10s0116g01780	TRUE	TRUE	FALSE	2019.68	1947.23	1954.96	64.3766	62.599	65.3764	16.364	15.6488	19.4367	2157.62	2235.83	2318.89	104.421	105.265	105.755	61.9086	62.2179	64.5555	10	1056785	1058642	+	VIT_10s0116g01780	Peroxidase [Source:UniProtKB/TrEMBL%3BAcc:A5AGY5]	K00430 peroxidase [EC:1.11.1.7] | (RefSeq) peroxidase 42-like (A)	ko00940: Phenylpropanoid biosynthesis; ko01100: Metabolic pathways; ko01110: Biosynthesis of secondary metabolites	PREDICTED: peroxidase 42 [Vitis vinifera]	PER42_ARATH RecName: Full=Peroxidase 42; Short=Atperox P42; EC=1.11.1.7; AltName: Full=ATP1a/ATP1b; AltName: Full=PRXR1; Flags: Precursor;	A5AGY5_VITVI RecName: Full=Peroxidase {ECO:0000256|ARBA:ARBA00012313, ECO:0000256|RuleBase:RU362060}; EC=1.11.1.7 {ECO:0000256|ARBA:ARBA00012313, ECO:0000256|RuleBase:RU362060};	--	GO:0005576,extracellular region; GO:0009505,plant-type cell wall; GO:0020037,heme binding; GO:0046872,metal ion binding; GO:0004601,peroxidase activity; GO:0042744,hydrogen peroxide catabolic process; GO:0006979,response to oxidative stress; GO:0048511,rhythmic process; GO:0003674,molecular_function; GO:0005488,binding; GO:0046906,tetrapyrrole binding; GO:0097159,organic cyclic compound binding; …	PF00141.26:Peroxidase
VIT_11s0016g01520	VIT_11s0016g01520	VIT_11s0016g01520	TRUE	TRUE	FALSE	1.7893	2.6396	2.5378	0.036	0.013	0	0.057	0.1198	0.1175	1.0495	1.3468	2.1784	0	0	0	0.0134	0.0133	0.0118	11	1210039	1213113	+	VIT_11s0016g01520	Phenylalanine ammonia-lyase [Source:UniProtKB/TrEMBL%3BAcc:F6HGU6]	K10775 phenylalanine ammonia-lyase [EC:4.3.1.24] | (RefSeq) PAL4; phenylalanine ammonia-lyase (A)	ko00360: Phenylalanine metabolism; ko00940: Phenylpropanoid biosynthesis; ko01100: Metabolic pathways; ko01110: Biosynthesis of secondary metabolites	PREDICTED: phenylalanine ammonia-lyase [Vitis vinifera]	PALY_PINTA RecName: Full=Phenylalanine ammonia-lyase; EC=4.3.1.24 {ECO:0000250|UniProtKB:P24481};	F6HGU6_VITVI RecName: Full=Phenylalanine ammonia-lyase {ECO:0000256|ARBA:ARBA00012139, ECO:0000256|RuleBase:RU003955}; EC=4.3.1.24 {ECO:0000256|ARBA:ARBA00012139, ECO:0000256|RuleBase:RU003955};	Phenylalanine and histidine ammonia-lyase	GO:0005737,cytoplasm; GO:0045548,phenylalanine ammonia-lyase activity; GO:0009800,cinnamic acid biosynthetic process; GO:0006559,L-phenylalanine catabolic process; GO:0003674,molecular_function; GO:0003824,catalytic activity; GO:0016829,lyase activity; GO:0016840,carbon-nitrogen lyase activity; GO:0016841,ammonia-lyase activity; GO:0006082,organic acid metabolic process; GO:0006725,cellular aroma…	PF00221.22:Aromatic amino acid lyase
VIT_11s0016g01660	VIT_11s0016g01660	VIT_11s0016g01660	TRUE	TRUE	FALSE	0.7147	0.9124	1.1661	0	0.0514	0	0.0502	0.0176	0.0259	0.5687	0.5212	0.9835	0.0422	0	0	0	0	0	11	1327977	1330009	+	VIT_11s0016g01660	--	K10775 phenylalanine ammonia-lyase [EC:4.3.1.24] | (RefSeq) phenylalanine ammonia-lyase-like (A)	ko00360: Phenylalanine metabolism; ko00940: Phenylpropanoid biosynthesis; ko01100: Metabolic pathways; ko01110: Biosynthesis of secondary metabolites	unnamed protein product, partial [Vitis vinifera]	PALY_PINTA RecName: Full=Phenylalanine ammonia-lyase; EC=4.3.1.24 {ECO:0000250|UniProtKB:P24481};	D7TCK0_VITVI RecName: Full=Phenylalanine ammonia-lyase {ECO:0000256|ARBA:ARBA00012139}; EC=4.3.1.24 {ECO:0000256|ARBA:ARBA00012139};	Phenylalanine and histidine ammonia-lyase	GO:0005737,cytoplasm; GO:0045548,phenylalanine ammonia-lyase activity; GO:0009800,cinnamic acid biosynthetic process; GO:0006559,L-phenylalanine catabolic process; GO:0003674,molecular_function; GO:0003824,catalytic activity; GO:0016829,lyase activity; GO:0016840,carbon-nitrogen lyase activity; GO:0016841,ammonia-lyase activity; GO:0006082,organic acid metabolic process; GO:0006725,cellular aroma…	PF00221.22:Aromatic amino acid lyase
VIT_11s0016g02610	VIT_11s0016g02610	VIT_11s0016g02610	TRUE	TRUE	FALSE	9.6824	9.3269	10.3282	0.2177	0.4698	0.1772	0.1147	0.1206	0.1183	10.8598	12.6991	11.768	0.0482	0.044	0	0	0	0	11	2087437	2091617	+	VIT_11s0016g02610	--	K00588 caffeoyl-CoA O-methyltransferase [EC:2.1.1.104] | (RefSeq) probable caffeoyl-CoA O-methyltransferase At4g26220 isoform X1 (A)	ko00940: Phenylpropanoid biosynthesis; ko00941: Flavonoid biosynthesis; ko00945: Stilbenoid, diarylheptanoid and gingerol biosynthesis; ko01100: Metabolic pathways; ko01110: Biosynthesis of secondary metabolites	unnamed protein product, partial [Vitis vinifera]	CAMT3_ARATH RecName: Full=Probable caffeoyl-CoA O-methyltransferase At4g26220; EC=2.1.1.104; AltName: Full=Trans-caffeoyl-CoA 3-O-methyltransferase; Short=CCoAMT; Short=CCoAOMT;	D7TBB6_VITVI SubName: Full=Uncharacterized protein {ECO:0000313|EMBL:CBI27951.3};	O-methyltransferase	GO:0042409,caffeoyl-CoA O-methyltransferase activity; GO:0046872,metal ion binding; GO:0008757,S-adenosylmethionine-dependent methyltransferase activity; GO:0009809,lignin biosynthetic process; GO:0032259,methylation; GO:0003674,molecular_function; GO:0003824,catalytic activity; GO:0008168,methyltransferase activity; GO:0008171,O-methyltransferase activity; GO:0016740,transferase activity; GO:001…	PF01596.20:O-methyltransferase
VIT_11s0037g00440	VIT_11s0037g00440	VIT_11s0037g00440	TRUE	TRUE	FALSE	22.7671	20.7718	19.0242	3.342	3.9695	3.3122	2.4256	1.701	2.5363	27.4279	28.2542	25.849	2.0927	2.7022	2.6345	3.0574	2.9014	3.2363	11	8236200	8237855	-	VIT_11s0037g00440	--	K13065 shikimate O-hydroxycinnamoyltransferase [EC:2.3.1.133] | (RefSeq) shikimate O-hydroxycinnamoyltransferase (A)	ko00940: Phenylpropanoid biosynthesis; ko00941: Flavonoid biosynthesis; ko00945: Stilbenoid, diarylheptanoid and gingerol biosynthesis; ko01100: Metabolic pathways; ko01110: Biosynthesis of secondary metabolites	PREDICTED: shikimate O-hydroxycinnamoyltransferase isoform X1 [Vitis vinifera]	HST_TOBAC RecName: Full=Shikimate O-hydroxycinnamoyltransferase; EC=2.3.1.133; AltName: Full=Hydroxycinnamoyl transferase; AltName: Full=Hydroxycinnamoyl-Coenzyme A shikimate/quinate hydroxycinnamoyltransferase;	D7U1C9_VITVI SubName: Full=Uncharacterized protein {ECO:0000313|EMBL:CBI36545.3};	--	GO:0016747,acyltransferase activity, transferring groups other than amino-acyl groups; GO:0047172,shikimate O-hydroxycinnamoyltransferase activity; GO:0003674,molecular_function; GO:0003824,catalytic activity; GO:0016740,transferase activity; GO:0016746,acyltransferase activity; GO:0008374,O-acyltransferase activity; GO:0050734,hydroxycinnamoyltransferase activity; GO:0050737,O-hydroxycinnamoyltr…	PF02458.18:Transferase family
VIT_11s0037g00580	VIT_11s0037g00580	VIT_11s0037g00580	TRUE	TRUE	FALSE	8.0219	8.1003	7.9224	1.3393	1.3693	1.4065	0.6686	1.0941	1.456	9.9625	9.8002	10.9835	1.1853	1.1684	1.424	0.9728	0.9601	0.8526	11	8481437	8483529	+	VIT_11s0037g00580	--	K13065 shikimate O-hydroxycinnamoyltransferase [EC:2.3.1.133] | (RefSeq) spermidine hydroxycinnamoyl transferase (A)	ko00940: Phenylpropanoid biosynthesis; ko00941: Flavonoid biosynthesis; ko00945: Stilbenoid, diarylheptanoid and gingerol biosynthesis; ko01100: Metabolic pathways; ko01110: Biosynthesis of secondary metabolites	PREDICTED: spermidine hydroxycinnamoyl transferase [Vitis vinifera]	SHT_ARATH RecName: Full=Spermidine hydroxycinnamoyl transferase {ECO:0000303|PubMed:19077165}; Short=AtSHT {ECO:0000303|PubMed:33519864}; EC=2.3.1.- {ECO:0000269|PubMed:19077165}; AltName: Full=BAHD-like hydroxycinnamoyl transferase {ECO:0000303|PubMed:19077165};	F6HYL0_VITVI SubName: Full=Uncharacterized protein {ECO:0000313|EMBL:CCB59774.1};	--	GO:0016747,acyltransferase activity, transferring groups other than amino-acyl groups; GO:0016410,N-acyltransferase activity; GO:0080074,spermidine:caffeoyl CoA N-acyltransferase activity; GO:0080073,spermidine:coumaroyl CoA N-acyltransferase activity; GO:0080075,spermidine:feruloyl CoA N-acyltransferase activity; GO:0080072,spermidine:sinapoyl CoA N-acyltransferase activity; GO:0009555,pollen de…	PF02458.18:Transferase family
VIT_11s0037g00590	VIT_11s0037g00590	VIT_11s0037g00590	TRUE	TRUE	FALSE	5.7992	6.2533	3.5217	2.0419	1.663	1.4119	0.4263	0.8969	0.5654	4.6355	5.5318	4.4312	0.6137	1.2616	0.4776	1.1639	0.6382	0.3778	11	8559380	8567857	+	VIT_11s0037g00590	--	K13065 shikimate O-hydroxycinnamoyltransferase [EC:2.3.1.133] | (RefSeq) spermidine hydroxycinnamoyl transferase-like (A)	ko00940: Phenylpropanoid biosynthesis; ko00941: Flavonoid biosynthesis; ko00945: Stilbenoid, diarylheptanoid and gingerol biosynthesis; ko01100: Metabolic pathways; ko01110: Biosynthesis of secondary metabolites	unnamed protein product, partial [Vitis vinifera]	SHT_ARATH RecName: Full=Spermidine hydroxycinnamoyl transferase {ECO:0000303|PubMed:19077165}; Short=AtSHT {ECO:0000303|PubMed:33519864}; EC=2.3.1.- {ECO:0000269|PubMed:19077165}; AltName: Full=BAHD-like hydroxycinnamoyl transferase {ECO:0000303|PubMed:19077165};	D7U1D9_VITVI SubName: Full=Uncharacterized protein {ECO:0000313|EMBL:CBI36555.3};	--	GO:0016747,acyltransferase activity, transferring groups other than amino-acyl groups; GO:0016410,N-acyltransferase activity; GO:0080074,spermidine:caffeoyl CoA N-acyltransferase activity; GO:0080073,spermidine:coumaroyl CoA N-acyltransferase activity; GO:0080075,spermidine:feruloyl CoA N-acyltransferase activity; GO:0080072,spermidine:sinapoyl CoA N-acyltransferase activity; GO:0009555,pollen de…	PF02458.18:Transferase family
VIT_11s0052g01600	VIT_11s0052g01600	VIT_11s0052g01600	TRUE	TRUE	FALSE	1.3434	1.6681	0.9492	0.0422	0.1139	0.0774	0.0668	0.0936	0.0689	1.3005	1.5881	1.9616	0.1682	0.3585	0.3199	0.189	0.1865	0.2899	11	19328482	19331601	-	VIT_11s0052g01600	Glycosyltransferase [Source:UniProtKB/TrEMBL%3BAcc:D7SQ45]	K12930 anthocyanidin 3-O-glucosyltransferase [EC:2.4.1.115] | (RefSeq) VvGT5; anthocyanidin 3-O-glucosyltransferase 7 (A)	ko00942: Anthocyanin biosynthesis; ko01100: Metabolic pathways; ko01110: Biosynthesis of secondary metabolites	PREDICTED: anthocyanidin 3-O-glucosyltransferase 7 [Vitis vinifera]	F3GT2_ACTCC RecName: Full=Flavonol 3-O-glucosyltransferase F3GT2 {ECO:0000305}; EC=2.4.1.91 {ECO:0000269|PubMed:21175894}; AltName: Full=Flavonoid 3-O-glycosyltransferase 2 {ECO:0000303|PubMed:21175894};	D7SQ45_VITVI RecName: Full=Glycosyltransferase {ECO:0000256|RuleBase:RU362057}; EC=2.4.1.- {ECO:0000256|RuleBase:RU362057};	UDP-glucuronosyl and UDP-glucosyl transferase	GO:0102454,cyanidin 3-O-galactosyltransferase activity; GO:0102360,daphnetin 3-O-glucosyltransferase activity; GO:0047893,flavonol 3-O-glucosyltransferase activity; GO:0102425,myricetin 3-O-glucosyltransferase activity; GO:0009718,anthocyanin-containing compound biosynthetic process; GO:0003674,molecular_function; GO:0003824,catalytic activity; GO:0016740,transferase activity; GO:0016757,glycosyl…	PF00201.21:UDP-glucoronosyl and UDP-glucosyl transferase
VIT_11s0065g00350	VIT_11s0065g00350	VIT_11s0065g00350	TRUE	TRUE	FALSE	1.9292	2.6374	3.3247	135.7	136.226	125.627	331.107	335.377	316.833	11.3421	9.4941	12.8606	55.9585	60.5201	57.4828	110.985	96.7971	110.594	11	14090390	14092198	-	VIT_11s0065g00350	--	K00487 trans-cinnamate 4-monooxygenase [EC:1.14.14.91] | (RefSeq) cytochrome P450 CYP73A100 (A)	ko00130: Ubiquinone and other terpenoid-quinone biosynthesis; ko00940: Phenylpropanoid biosynthesis; ko00941: Flavonoid biosynthesis; ko00945: Stilbenoid, diarylheptanoid and gingerol biosynthesis; ko01100: Metabolic pathways; ko01110: Biosynthesis of secondary metabolites	PREDICTED: cytochrome P450 CYP73A100 [Vitis vinifera]	C7A10_PANGI RecName: Full=Cytochrome P450 CYP73A100; EC=1.14.-.-;	F6H9P8_VITVI SubName: Full=Uncharacterized protein {ECO:0000313|EMBL:CCB48917.1};	Cytochrome P450 CYP2 subfamily	GO:0016021,integral component of membrane; GO:0020037,heme binding; GO:0005506,iron ion binding; GO:0004497,monooxygenase activity; GO:0016705,oxidoreductase activity, acting on paired donors, with incorporation or reduction of molecular oxygen; GO:0003674,molecular_function; GO:0005488,binding; GO:0046906,tetrapyrrole binding; GO:0097159,organic cyclic compound binding; GO:1901363,heterocyclic c…	PF00067.25:Cytochrome P450
VIT_11s0078g00290	VIT_11s0078g00290	VIT_11s0078g00290	FALSE	TRUE	TRUE	0.7996	0.7117	1.2771	13.5957	13.838	14.2355	30.9545	34.3196	34.5146	5.0816	1.3009	4.296	5.7091	5.8409	6.3059	11.4428	10.8335	11.4288	11	12503302	12505054	+	VIT_11s0078g00290	--	K00487 trans-cinnamate 4-monooxygenase [EC:1.14.14.91] | (RefSeq) cytochrome P450 CYP73A100 (A)	ko00130: Ubiquinone and other terpenoid-quinone biosynthesis; ko00940: Phenylpropanoid biosynthesis; ko00941: Flavonoid biosynthesis; ko00945: Stilbenoid, diarylheptanoid and gingerol biosynthesis; ko01100: Metabolic pathways; ko01110: Biosynthesis of secondary metabolites	PREDICTED: cytochrome P450 CYP73A100 [Vitis vinifera]	C7A10_PANGI RecName: Full=Cytochrome P450 CYP73A100; EC=1.14.-.-;	F6I6P6_VITVI SubName: Full=Uncharacterized protein {ECO:0000313|EMBL:CCB62614.1};	Cytochrome P450 CYP2 subfamily	GO:0016021,integral component of membrane; GO:0020037,heme binding; GO:0005506,iron ion binding; GO:0004497,monooxygenase activity; GO:0016705,oxidoreductase activity, acting on paired donors, with incorporation or reduction of molecular oxygen; GO:0003674,molecular_function; GO:0005488,binding; GO:0046906,tetrapyrrole binding; GO:0097159,organic cyclic compound binding; GO:1901363,heterocyclic c…	PF00067.25:Cytochrome P450
VIT_11s0118g00370	VIT_11s0118g00370	VIT_11s0118g00370	TRUE	TRUE	TRUE	8.143	18.2085	18.8303	1350.08	1327.2	1347.34	4581.35	4409.97	4616.77	8.9404	10.3858	12.4617	401.409	457.01	434.721	2918.12	2915.94	3110.86	11	6038984	6040937	-	VIT_11s0118g00370	--	K05278 flavonol synthase [EC:1.14.20.6] | (RefSeq) flavonol synthase/flavanone 3-hydroxylase-like (A)	ko00941: Flavonoid biosynthesis; ko01100: Metabolic pathways; ko01110: Biosynthesis of secondary metabolites	PREDICTED: protein SRG1 [Vitis vinifera]	SRG1_ARATH RecName: Full=Protein SRG1; Short=AtSRG1; AltName: Full=Protein SENESCENCE-RELATED GENE 1;	F6HCH1_VITVI RecName: Full=Fe2OG dioxygenase domain-containing protein {ECO:0000259|PROSITE:PS51471};	Iron/ascorbate family oxidoreductases	GO:0046872,metal ion binding; GO:0016682,oxidoreductase activity, acting on diphenols and related substances as donors, oxygen as acceptor; GO:0010150,leaf senescence; GO:0003674,molecular_function; GO:0005488,binding; GO:0043167,ion binding; GO:0043169,cation binding; GO:0003824,catalytic activity; GO:0016491,oxidoreductase activity; GO:0016679,oxidoreductase activity, acting on diphenols and re…	PF03171.23:2OG-Fe(II) oxygenase superfamily
VIT_12s0028g00920	VIT_12s0028g00920	VIT_12s0028g00920	TRUE	TRUE	FALSE	12.1531	11.8805	14.9689	212.009	231.123	218.91	221.204	212.535	193.768	15.7966	16.1188	13.7871	62.9072	62.3685	62.7957	77.793	69.4951	82.1344	12	1434315	1435713	-	VIT_12s0028g00920	Glutathione S-transferase 3 [Source:UniProtKB/TrEMBL%3BAcc:A4LAG9]	K00799 glutathione S-transferase [EC:2.5.1.18] | (RefSeq) GST3; glutathione S-transferase 3 (A)	ko00480: Glutathione metabolism; ko01100: Metabolic pathways	glutathione S-transferase 3 [Vitis vinifera]	GSTF9_ARATH RecName: Full=Glutathione S-transferase F9 {ECO:0000303|PubMed:12090627}; Short=AtGSTF9 {ECO:0000303|PubMed:12090627}; EC=2.5.1.18 {ECO:0000269|PubMed:12090627, ECO:0000269|PubMed:16538523}; AltName: Full=AtGSTF7 {ECO:0000303|PubMed:12090627}; AltName: Full=GST class-phi member 9 {ECO:0000303|PubMed:12090627, ECO:0000303|PubMed:29732642};	A4LAG9_VITVI RecName: Full=Glutathione transferase {ECO:0000256|ARBA:ARBA00012452}; EC=2.5.1.18 {ECO:0000256|ARBA:ARBA00012452};	Glutathione S-transferase	GO:0048046,apoplast; GO:0009507,chloroplast; GO:0009570,chloroplast stroma; GO:0005737,cytoplasm; GO:0005829,cytosol; GO:0005777,peroxisome; GO:0000325,plant-type vacuole; GO:0005886,plasma membrane; GO:0009506,plasmodesma; GO:0009579,thylakoid; GO:0005507,copper ion binding; GO:0043295,glutathione binding; GO:0004602,glutathione peroxidase activity; GO:0004364,glutathione transferase activity; G…	PF00043.28:Glutathione S-transferase, C-terminal domain
VIT_12s0028g01770	VIT_12s0028g01770	VIT_12s0028g01770	TRUE	FALSE	TRUE	0	0.054	0	1.4086	1.1553	1.6519	1.633	1.9156	1.4394	0	0.0257	0	3.0666	2.8928	3.4147	0	0	0.0921	12	2402139	2404091	+	VIT_12s0028g01770	--	K22395 cinnamyl-alcohol dehydrogenase [EC:1.1.1.195] | (RefSeq) berberine bridge enzyme-like 13 (A)	ko00940: Phenylpropanoid biosynthesis; ko01100: Metabolic pathways; ko01110: Biosynthesis of secondary metabolites	PREDICTED: berberine bridge enzyme-like 13 [Vitis vinifera]	STOX_BERWI RecName: Full=Tetrahydroberberine oxidase {ECO:0000303|PubMed:3402447}; Short=THB oxidase {ECO:0000305}; EC=1.3.3.8 {ECO:0000269|PubMed:21327819, ECO:0000269|PubMed:3402447}; AltName: Full=(S)-tetrahydroprotoberberine oxidase {ECO:0000303|PubMed:21327819}; Short=BwSTOX {ECO:0000303|PubMed:21327819}; Flags: Precursor;	F6H527_VITVI RecName: Full=FAD-binding PCMH-type domain-containing protein {ECO:0000259|PROSITE:PS51387};	--	GO:0071949,FAD binding; GO:0050328,tetrahydroberberine oxidase activity; GO:0000166,nucleotide binding; GO:0003674,molecular_function; GO:0005488,binding; GO:0036094,small molecule binding; GO:0043167,ion binding; GO:0043168,anion binding; GO:0050660,flavin adenine dinucleotide binding; GO:0097159,organic cyclic compound binding; GO:1901265,nucleoside phosphate binding; GO:1901363,heterocyclic co…	PF01565.26:FAD binding domain
VIT_12s0028g01780	VIT_12s0028g01780	VIT_12s0028g01780	TRUE	FALSE	TRUE	0	0	0.0298	1.254	1.8258	1.9452	1.2272	0.8385	1.0711	0.057	0	0.0587	4.5711	4.2729	5.9493	0.0223	0	0	12	2410313	2411934	+	VIT_12s0028g01780	--	K22395 cinnamyl-alcohol dehydrogenase [EC:1.1.1.195] | (RefSeq) berberine bridge enzyme-like 13 (A)	ko00940: Phenylpropanoid biosynthesis; ko01100: Metabolic pathways; ko01110: Biosynthesis of secondary metabolites	PREDICTED: berberine bridge enzyme-like 13 [Vitis vinifera]	STOX_BERWI RecName: Full=Tetrahydroberberine oxidase {ECO:0000303|PubMed:3402447}; Short=THB oxidase {ECO:0000305}; EC=1.3.3.8 {ECO:0000269|PubMed:21327819, ECO:0000269|PubMed:3402447}; AltName: Full=(S)-tetrahydroprotoberberine oxidase {ECO:0000303|PubMed:21327819}; Short=BwSTOX {ECO:0000303|PubMed:21327819}; Flags: Precursor;	F6H526_VITVI RecName: Full=FAD-binding PCMH-type domain-containing protein {ECO:0000259|PROSITE:PS51387};	--	GO:0071949,FAD binding; GO:0050328,tetrahydroberberine oxidase activity; GO:0000166,nucleotide binding; GO:0003674,molecular_function; GO:0005488,binding; GO:0036094,small molecule binding; GO:0043167,ion binding; GO:0043168,anion binding; GO:0050660,flavin adenine dinucleotide binding; GO:0097159,organic cyclic compound binding; GO:1901265,nucleoside phosphate binding; GO:1901363,heterocyclic co…	PF01565.26:FAD binding domain
VIT_12s0028g01840	VIT_12s0028g01840	VIT_12s0028g01840	TRUE	TRUE	TRUE	0.2653	0.1228	0.3416	8.9759	8.2413	9.99	7.9732	8.6873	4.5535	0.2449	0.5845	0.7563	12.861	14.9297	15.4247	2.3594	3.304	2.8505	12	2468084	2469873	-	VIT_12s0028g01840	Peroxidase [Source:UniProtKB/TrEMBL%3BAcc:F6H521]	K00430 peroxidase [EC:1.11.1.7] | (RefSeq) peroxidase P7 (A)	ko00940: Phenylpropanoid biosynthesis; ko01100: Metabolic pathways; ko01110: Biosynthesis of secondary metabolites	PREDICTED: peroxidase P7 [Vitis vinifera]	PER52_ARATH RecName: Full=Peroxidase 52; Short=Atperox P52; EC=1.11.1.7; AltName: Full=ATP49; Flags: Precursor;	F6H521_VITVI RecName: Full=Peroxidase {ECO:0000256|ARBA:ARBA00012313, ECO:0000256|RuleBase:RU362060}; EC=1.11.1.7 {ECO:0000256|ARBA:ARBA00012313, ECO:0000256|RuleBase:RU362060};	--	GO:0048046,apoplast; GO:0005794,Golgi apparatus; GO:0009505,plant-type cell wall; GO:0020037,heme binding; GO:0046872,metal ion binding; GO:0004601,peroxidase activity; GO:0042744,hydrogen peroxide catabolic process; GO:0009809,lignin biosynthetic process; GO:1901430,positive regulation of syringal lignin biosynthetic process; GO:0006979,response to oxidative stress; GO:0010089,xylem development;…	PF00141.26:Peroxidase
VIT_12s0028g03110	VIT_12s0028g03110	VIT_12s0028g03110	TRUE	TRUE	FALSE	4.6911	4.7474	4.7715	0.1209	0.261	0.4924	0	0.2681	0.1314	10.2767	12.8424	12.7784	1.4446	0.9777	0.8883	0.9922	1.7359	0.9882	12	3887617	3889380	-	VIT_12s0028g03110	--	K00588 caffeoyl-CoA O-methyltransferase [EC:2.1.1.104] | (RefSeq) probable caffeoyl-CoA O-methyltransferase At4g26220 (A)	ko00940: Phenylpropanoid biosynthesis; ko00941: Flavonoid biosynthesis; ko00945: Stilbenoid, diarylheptanoid and gingerol biosynthesis; ko01100: Metabolic pathways; ko01110: Biosynthesis of secondary metabolites	PREDICTED: probable caffeoyl-CoA O-methyltransferase At4g26220 isoform X1 [Vitis vinifera]	CAMT2_TOBAC RecName: Full=Caffeoyl-CoA O-methyltransferase 2; EC=2.1.1.104; AltName: Full=Trans-caffeoyl-CoA 3-O-methyltransferase 2; Short=CCoAMT-2; Short=CCoAOMT-2;	F6H5G8_VITVI SubName: Full=Uncharacterized protein {ECO:0000313|EMBL:CCB47309.1};	O-methyltransferase	GO:0042409,caffeoyl-CoA O-methyltransferase activity; GO:0046872,metal ion binding; GO:0008757,S-adenosylmethionine-dependent methyltransferase activity; GO:0009809,lignin biosynthetic process; GO:0032259,methylation; GO:0003674,molecular_function; GO:0003824,catalytic activity; GO:0008168,methyltransferase activity; GO:0008171,O-methyltransferase activity; GO:0016740,transferase activity; GO:001…	PF01596.20:O-methyltransferase
VIT_12s0035g02100	VIT_12s0035g02100	VIT_12s0035g02100	TRUE	TRUE	FALSE	8.9295	9.9689	8.5569	14.2317	13.4623	13.7899	7.7077	7.4505	12.3911	2.6426	5.0456	3.1738	2.0991	0.586	1.089	0	0.0485	0	12	22458065	22461088	-	VIT_12s0035g02100	--	K01800 maleylacetoacetate isomerase [EC:5.2.1.2] | (RefSeq) glutathione S-transferase zeta class (A)	ko00350: Tyrosine metabolism; ko01100: Metabolic pathways	unnamed protein product, partial [Vitis vinifera]	GSTZ_EUPES RecName: Full=Glutathione S-transferase zeta class; EC=2.5.1.18;	D7TGI9_VITVI SubName: Full=Uncharacterized protein {ECO:0000313|EMBL:CBI29611.3};	Glutathione S-transferase	GO:0005737,cytoplasm; GO:0004364,glutathione transferase activity; GO:0009072,aromatic amino acid family metabolic process; GO:0006749,glutathione metabolic process; GO:0042221,response to chemical; GO:0003674,molecular_function; GO:0003824,catalytic activity; GO:0016740,transferase activity; GO:0016765,transferase activity, transferring alkyl or aryl (other than methyl) groups; GO:0006082,organi…	PF02798.23:Glutathione S-transferase, N-terminal domain
VIT_12s0055g00810	VIT_12s0055g00810	VIT_12s0055g00810	TRUE	TRUE	FALSE	39.0276	39.9151	45.6356	0.4577	0.4359	0.1645	0.8088	1.0448	0.922	18.0892	20.6937	24.4188	0.0357	0.1633	0.2967	0.5724	0.7731	0.581	12	14103613	14106187	-	VIT_12s0055g00810	Peroxidase [Source:UniProtKB/TrEMBL%3BAcc:D7STC5]	K00430 peroxidase [EC:1.11.1.7] | (RefSeq) peroxidase 43 (A)	ko00940: Phenylpropanoid biosynthesis; ko01100: Metabolic pathways; ko01110: Biosynthesis of secondary metabolites	PREDICTED: peroxidase 43 [Vitis vinifera]	PER43_ARATH RecName: Full=Peroxidase 43; Short=Atperox P43; EC=1.11.1.7; Flags: Precursor;	A0A438J0F7_VITVI RecName: Full=Peroxidase {ECO:0000256|ARBA:ARBA00012313, ECO:0000256|RuleBase:RU362060}; EC=1.11.1.7 {ECO:0000256|ARBA:ARBA00012313, ECO:0000256|RuleBase:RU362060};	--	GO:0005576,extracellular region; GO:0009505,plant-type cell wall; GO:0020037,heme binding; GO:0046872,metal ion binding; GO:0004601,peroxidase activity; GO:0042744,hydrogen peroxide catabolic process; GO:0006979,response to oxidative stress; GO:0003674,molecular_function; GO:0005488,binding; GO:0046906,tetrapyrrole binding; GO:0097159,organic cyclic compound binding; GO:1901363,heterocyclic compo…	PF00141.26:Peroxidase
VIT_12s0059g02420	VIT_12s0059g02420	VIT_12s0059g02420	TRUE	TRUE	FALSE	2.1692	1.7703	2.0721	0	0	0	0.0238	0.0167	0.0245	4.069	3.8024	3.3688	0	0	0.0207	0	0	0.0147	12	7190475	7199637	+	VIT_12s0059g02420	Peroxidase [Source:UniProtKB/TrEMBL%3BAcc:F6HIK4]	K00430 peroxidase [EC:1.11.1.7] | (RefSeq) peroxidase 27 (A)	ko00940: Phenylpropanoid biosynthesis; ko01100: Metabolic pathways; ko01110: Biosynthesis of secondary metabolites	unnamed protein product, partial [Vitis vinifera]	PER3_ARATH RecName: Full=Peroxidase 3; Short=Atperox P3; EC=1.11.1.7; AltName: Full=ATPRC; AltName: Full=RCI3A; AltName: Full=Rare cold-inducible protein; Flags: Precursor;	F6HIK4_VITVI RecName: Full=Peroxidase {ECO:0000256|ARBA:ARBA00012313}; EC=1.11.1.7 {ECO:0000256|ARBA:ARBA00012313};	--	GO:0005783,endoplasmic reticulum; GO:0005576,extracellular region; GO:0009505,plant-type cell wall; GO:0020037,heme binding; GO:0046872,metal ion binding; GO:0004601,peroxidase activity; GO:0042744,hydrogen peroxide catabolic process; GO:0042538,hyperosmotic salinity response; GO:0009409,response to cold; GO:0009269,response to desiccation; GO:0006979,response to oxidative stress; GO:0003674,mole…	PF00141.26:Peroxidase
VIT_13s0019g04460	VIT_13s0019g04460	VIT_13s0019g04460	TRUE	TRUE	FALSE	34.6054	34.1744	40.2998	98.8567	101.472	100.713	128.1	135.506	133.201	33.0107	20.2223	33.0372	158.488	177.368	157.326	185.118	179.576	177.205	13	5881334	5885161	+	VIT_13s0019g04460	Phenylalanine ammonia-lyase [Source:UniProtKB/TrEMBL%3BAcc:F6HNF5]	K10775 phenylalanine ammonia-lyase [EC:4.3.1.24] | (RefSeq) PAL7; phenylalanine ammonia-lyase G1 (A)	ko00360: Phenylalanine metabolism; ko00940: Phenylpropanoid biosynthesis; ko01100: Metabolic pathways; ko01110: Biosynthesis of secondary metabolites	PREDICTED: phenylalanine ammonia-lyase G1 [Vitis vinifera]	PALY_CAMSI RecName: Full=Phenylalanine ammonia-lyase; EC=4.3.1.24 {ECO:0000250|UniProtKB:P24481};	F6HNF5_VITVI RecName: Full=Phenylalanine ammonia-lyase {ECO:0000256|ARBA:ARBA00012139, ECO:0000256|RuleBase:RU003955}; EC=4.3.1.24 {ECO:0000256|ARBA:ARBA00012139, ECO:0000256|RuleBase:RU003955};	Phenylalanine and histidine ammonia-lyase	GO:0005737,cytoplasm; GO:0045548,phenylalanine ammonia-lyase activity; GO:0009800,cinnamic acid biosynthetic process; GO:0006559,L-phenylalanine catabolic process; GO:0003674,molecular_function; GO:0003824,catalytic activity; GO:0016829,lyase activity; GO:0016840,carbon-nitrogen lyase activity; GO:0016841,ammonia-lyase activity; GO:0006082,organic acid metabolic process; GO:0006725,cellular aroma…	PF00221.22:Aromatic amino acid lyase
VIT_13s0047g00550	VIT_13s0047g00550	VIT_13s0047g00550	FALSE	TRUE	TRUE	3.8539	3.6073	3.387	0.5581	0.6926	0.7499	0.3529	0.4022	0.637	3.4374	3.8921	3.9912	2.3707	1.7937	1.768	0.4683	0.4006	0.4652	13	16912760	16915185	+	VIT_13s0047g00550	--	K09753 cinnamoyl-CoA reductase [EC:1.2.1.44] | (RefSeq) cinnamoyl-CoA reductase 1 (A)	ko00940: Phenylpropanoid biosynthesis; ko01100: Metabolic pathways; ko01110: Biosynthesis of secondary metabolites	unnamed protein product, partial [Vitis vinifera]	PAR1_ROSHC RecName: Full=Phenylacetaldehyde reductase {ECO:0000303|PubMed:20650544}; EC=1.1.1.- {ECO:0000269|PubMed:20650544}; AltName: Full=2-phenylethanol synthase {ECO:0000305};	D7TF94_VITVI RecName: Full=Epimerase domain-containing protein {ECO:0000259|Pfam:PF01370};	Flavonol reductase/cinnamoyl-CoA reductase	GO:0016491,oxidoreductase activity; GO:0003674,molecular_function; GO:0003824,catalytic activity	PF01370.24:NAD dependent epimerase/dehydratase family
VIT_13s0064g00270	VIT_13s0064g00270	VIT_13s0064g00270	TRUE	TRUE	FALSE	0.0942	0.3051	0.1819	5.5224	5.141	5.3745	8.874	8.2415	8.3123	0.3912	0.6639	0.6711	5.3572	5.2625	4.3466	3.0217	3.1497	2.9163	13	21800232	21802582	-	VIT_13s0064g00270	--	K09753 cinnamoyl-CoA reductase [EC:1.2.1.44] | (RefSeq) cinnamoyl-CoA reductase 1-like (A)	ko00940: Phenylpropanoid biosynthesis; ko01100: Metabolic pathways; ko01110: Biosynthesis of secondary metabolites	unnamed protein product, partial [Vitis vinifera]	PAR1_ROSHC RecName: Full=Phenylacetaldehyde reductase {ECO:0000303|PubMed:20650544}; EC=1.1.1.- {ECO:0000269|PubMed:20650544}; AltName: Full=2-phenylethanol synthase {ECO:0000305};	D7T371_VITVI RecName: Full=Epimerase domain-containing protein {ECO:0000259|Pfam:PF01370};	Flavonol reductase/cinnamoyl-CoA reductase	GO:0016491,oxidoreductase activity; GO:0003674,molecular_function; GO:0003824,catalytic activity	PF01370.24:NAD dependent epimerase/dehydratase family
VIT_13s0067g01020	VIT_13s0067g01020	VIT_13s0067g01020	TRUE	TRUE	TRUE	4.0152	5.2032	4.5235	2.5011	2.0787	1.6154	0.9998	1.3386	1.2657	10.2126	11.5975	11.4036	1.641	1.8131	1.3859	0.4504	0.1905	0.4229	13	584436	586234	-	VIT_13s0067g01020	--	K05278 flavonol synthase [EC:1.14.20.6] | (RefSeq) flavonol synthase/flavanone 3-hydroxylase-like (A)	ko00941: Flavonoid biosynthesis; ko01100: Metabolic pathways; ko01110: Biosynthesis of secondary metabolites	PREDICTED: flavonol synthase/flavanone 3-hydroxylase [Vitis vinifera]	JOX2_ARATH RecName: Full=Jasmonate-induced oxygenase 2 {ECO:0000303|PubMed:28559313}; EC=1.14.11.- {ECO:0000269|PubMed:28559313, ECO:0000269|PubMed:28760569, ECO:0000269|PubMed:33516967}; AltName: Full=2-oxoglutarate-dependent dioxygenase JOX2 {ECO:0000305}; AltName: Full=Jasmonic acid oxidase 2 {ECO:0000303|PubMed:28760569};	A5AZG3_VITVI RecName: Full=Fe2OG dioxygenase domain-containing protein {ECO:0000259|PROSITE:PS51471};	Iron/ascorbate family oxidoreductases	GO:0005829,cytosol; GO:0051213,dioxygenase activity; GO:0005506,iron ion binding; GO:0120091,jasmonic acid hydrolase; GO:0097237,cellular response to toxic substance; GO:0006952,defense response; GO:1900366,negative regulation of defense response to insect; GO:1900150,regulation of defense response to fungus; GO:2000022,regulation of jasmonic acid mediated signaling pathway; GO:0003674,molecular_…	PF14226.9:non-haem dioxygenase in morphine synthesis N-terminal
VIT_13s0067g02360	VIT_13s0067g02360	VIT_13s0067g02360	TRUE	TRUE	FALSE	2.4021	3.3578	2.7456	0.2211	0.3409	0.6174	0.2996	0.3852	0	3.2127	2.6351	2.9347	0.671	1.6091	0.6962	0.3535	0.0349	0.3098	13	1304496	1306042	+	VIT_13s0067g02360	Peroxidase [Source:UniProtKB/TrEMBL%3BAcc:F6HC56]	K00430 peroxidase [EC:1.11.1.7] | (RefSeq) peroxidase 4-like (A)	ko00940: Phenylpropanoid biosynthesis; ko01100: Metabolic pathways; ko01110: Biosynthesis of secondary metabolites	PREDICTED: peroxidase 4-like [Vitis vinifera]	PER4_VITVI RecName: Full=Peroxidase 4 {ECO:0000250|UniProtKB:Q42578}; EC=1.11.1.7; Flags: Precursor;	F6HC56_VITVI RecName: Full=Peroxidase {ECO:0000256|ARBA:ARBA00012313, ECO:0000256|RuleBase:RU362060}; EC=1.11.1.7 {ECO:0000256|ARBA:ARBA00012313, ECO:0000256|RuleBase:RU362060};	--	GO:0005576,extracellular region; GO:0020037,heme binding; GO:0046872,metal ion binding; GO:0004601,peroxidase activity; GO:0042744,hydrogen peroxide catabolic process; GO:0006979,response to oxidative stress; GO:0003674,molecular_function; GO:0005488,binding; GO:0046906,tetrapyrrole binding; GO:0097159,organic cyclic compound binding; GO:1901363,heterocyclic compound binding; GO:0043167,ion bindi…	PF00141.26:Peroxidase
VIT_13s0074g00610	VIT_13s0074g00610	VIT_13s0074g00610	TRUE	TRUE	FALSE	13.2488	12.2634	15.3381	0	0.1548	0.1169	0.9829	1.8028	2.8467	4.6245	5.2325	5.5012	0.0635	0	0	0.0268	0	0.0235	13	8644831	8646180	+	VIT_13s0074g00610	Glycosyltransferase [Source:UniProtKB/TrEMBL%3BAcc:F6I5W2]	K13080 flavanone 7-O-glucoside 2''-O-beta-L-rhamnosyltransferase [EC:2.4.1.236] | (RefSeq) flavanone 7-O-glucoside 2''-O-beta-L-rhamnosyltransferase (A)	ko00941: Flavonoid biosynthesis; ko00944: Flavone and flavonol biosynthesis; ko01100: Metabolic pathways	PREDICTED: beta-D-glucosyl crocetin beta-1,6-glucosyltransferase isoform X1 [Vitis vinifera]	UGT29_PANGI RecName: Full=UDP-glucosyltransferase 29 {ECO:0000303|PubMed:25769286}; Short=UGTPg29 {ECO:0000303|PubMed:25769286, ECO:0000303|PubMed:29509695}; EC=2.4.1.365 {ECO:0000269|PubMed:25320211, ECO:0000269|PubMed:25769286}; AltName: Full=UDP-glucosyltransferase 94B1 {ECO:0000303|PubMed:25320211}; Short=PgUGT94B1 {ECO:0000303|PubMed:25320211}; AltName: Full=UDP-glucosyltransferase 94Q2 {ECO…	F6I5W2_VITVI RecName: Full=Glycosyltransferase {ECO:0000256|RuleBase:RU362057}; EC=2.4.1.- {ECO:0000256|RuleBase:RU362057};	UDP-glucuronosyl and UDP-glucosyl transferase	GO:0008194,UDP-glycosyltransferase activity; GO:0002238,response to molecule of fungal origin; GO:0016135,saponin biosynthetic process; GO:0046246,terpene biosynthetic process; GO:0016114,terpenoid biosynthetic process; GO:0003674,molecular_function; GO:0003824,catalytic activity; GO:0016740,transferase activity; GO:0016757,glycosyltransferase activity; GO:0008150,biological_process; GO:0009605,r…	PF00201.21:UDP-glucoronosyl and UDP-glucosyl transferase
VIT_13s0101g00250	VIT_13s0101g00250	VIT_13s0101g00250	FALSE	TRUE	FALSE	1.4089	1.7214	0.9796	0.5447	0.4311	0.6654	0.1722	0.0805	0.3553	2.0287	1.4898	1.7672	1.0124	1.0571	0.4502	0.2032	0.1604	0.1425	13	11934886	11937033	+	VIT_13s0101g00250	--	K09753 cinnamoyl-CoA reductase [EC:1.2.1.44] | (RefSeq) cinnamoyl-CoA reductase 1-like (A)	ko00940: Phenylpropanoid biosynthesis; ko01100: Metabolic pathways; ko01110: Biosynthesis of secondary metabolites	PREDICTED: tetraketide alpha-pyrone reductase 1-like [Vitis vinifera]	PAR1_ROSHC RecName: Full=Phenylacetaldehyde reductase {ECO:0000303|PubMed:20650544}; EC=1.1.1.- {ECO:0000269|PubMed:20650544}; AltName: Full=2-phenylethanol synthase {ECO:0000305};	F6HPX3_VITVI RecName: Full=Epimerase domain-containing protein {ECO:0000259|Pfam:PF01370};	Flavonol reductase/cinnamoyl-CoA reductase	GO:0016491,oxidoreductase activity; GO:0003674,molecular_function; GO:0003824,catalytic activity	PF01370.24:NAD dependent epimerase/dehydratase family
VIT_14s0006g02880	VIT_14s0006g02880	VIT_14s0006g02880	TRUE	TRUE	FALSE	17.2239	18.3316	21.7247	56.2182	58.2112	59.1791	60.5246	58.8378	60.1313	14.4483	15.1778	15.087	48.4247	50.951	50.793	51.254	53.4981	55.7373	14	21063839	21068336	-	VIT_14s0006g02880	Protein ABA DEFICIENT 4%2C chloroplastic [Source:Projected from Arabidopsis thaliana (AT1G67080) UniProtKB/Swiss-Prot%3BAcc:Q8LFP9]	K18368 caffeoylshikimate esterase [EC:3.1.1.-] | (RefSeq) caffeoylshikimate esterase-like isoform X1 (A)	ko00940: Phenylpropanoid biosynthesis; ko01100: Metabolic pathways; ko01110: Biosynthesis of secondary metabolites	PREDICTED: protein ABA DEFICIENT 4, chloroplastic isoform X1 [Vitis vinifera]	ABA4_ARATH RecName: Full=Protein ABA DEFICIENT 4, chloroplastic {ECO:0000303|PubMed:17470058}; Flags: Precursor;	D7TT26_VITVI SubName: Full=Uncharacterized protein {ECO:0000313|EMBL:CBI33648.3};	--	GO:0009941,chloroplast envelope; GO:0031969,chloroplast membrane; GO:0016021,integral component of membrane; GO:0009688,abscisic acid biosynthetic process; GO:0032928,regulation of superoxide anion generation; GO:0016122,xanthophyll metabolic process; GO:0006066,alcohol metabolic process; GO:0006082,organic acid metabolic process; GO:0006629,lipid metabolic process; GO:0006714,sesquiterpenoid met…	PF14108.9:ABA DEFICIENT 4-like
VIT_14s0030g01950	VIT_14s0030g01950	VIT_14s0030g01950	FALSE	TRUE	TRUE	5.277	4.5153	4.6217	8.6001	10.7958	8.3803	12.814	11.6164	12.5405	11.9506	12.166	10.4659	16.1142	17.1682	15.7397	34.023	36.7655	38.6426	14	6917578	6920157	+	VIT_14s0030g01950	--	K13065 shikimate O-hydroxycinnamoyltransferase [EC:2.3.1.133] | (RefSeq) BAHDb5a-2; BAHD family acyltransferase (A)	ko00940: Phenylpropanoid biosynthesis; ko00941: Flavonoid biosynthesis; ko00945: Stilbenoid, diarylheptanoid and gingerol biosynthesis; ko01100: Metabolic pathways; ko01110: Biosynthesis of secondary metabolites	PREDICTED: protein ECERIFERUM 26-like [Vitis vinifera]	HCT1_ORYSJ RecName: Full=Hydroxycinnamoyltransferase 1 {ECO:0000305}; Short=OsHCT1 {ECO:0000303|PubMed:22285622}; EC=2.3.1.- {ECO:0000305}; AltName: Full=BAHD-like hydroxycinnamoyl transferase HCT1 {ECO:0000305};	F6HTS4_VITVI SubName: Full=Uncharacterized protein {ECO:0000313|EMBL:CCB58085.1};	--	GO:0016747,acyltransferase activity, transferring groups other than amino-acyl groups; GO:0050734,hydroxycinnamoyltransferase activity; GO:0003674,molecular_function; GO:0003824,catalytic activity; GO:0016740,transferase activity; GO:0016746,acyltransferase activity	PF02458.18:Transferase family
VIT_15s0048g00980	VIT_15s0048g00980	VIT_15s0048g00980	TRUE	TRUE	FALSE	8.9845	7.5788	8.2484	0.77	0.6771	0.6968	0.6763	1.2647	0.3255	19.0373	12.1293	16.2334	2.6502	3.9087	2.0427	2.7764	1.7007	2.5733	15	15128779	15130452	-	VIT_15s0048g00980	--	K13265 vestitone reductase [EC:1.1.1.348] | (RefSeq) vestitone reductase (A)	ko00943: Isoflavonoid biosynthesis; ko01100: Metabolic pathways; ko01110: Biosynthesis of secondary metabolites	PREDICTED: vestitone reductase [Vitis vinifera]	VESTR_MEDSA RecName: Full=Vestitone reductase; EC=1.1.1.348 {ECO:0000269|PubMed:7625843, ECO:0000269|PubMed:8071365};	A0A438IW58_VITVI SubName: Full=Vestitone reductase {ECO:0000313|EMBL:RVX00981.1};	Flavonol reductase/cinnamoyl-CoA reductase	GO:0016491,oxidoreductase activity; GO:0006952,defense response; GO:0009813,flavonoid biosynthetic process; GO:0003674,molecular_function; GO:0003824,catalytic activity; GO:0006950,response to stress; GO:0008150,biological_process; GO:0050896,response to stimulus; GO:0008152,metabolic process; GO:0009058,biosynthetic process; GO:0009812,flavonoid metabolic process; GO:0071704,organic substance me…	PF01370.24:NAD dependent epimerase/dehydratase family
VIT_15s0048g02450	VIT_15s0048g02450	VIT_15s0048g02450	TRUE	TRUE	FALSE	0.1691	0.0783	0	0	0	0	0	0	0	4.605	1.4158	2.5712	0	0.033	0	0	0	0	15	16636713	16638187	+	VIT_15s0048g02450	--	K13066 caffeic acid 3-O-methyltransferase / acetylserotonin O-methyltransferase [EC:2.1.1.68 2.1.1.4] | (RefSeq) caffeic acid 3-O-methyltransferase (A)	ko00380: Tryptophan metabolism; ko00940: Phenylpropanoid biosynthesis; ko01100: Metabolic pathways; ko01110: Biosynthesis of secondary metabolites	PREDICTED: caffeic acid 3-O-methyltransferase [Vitis vinifera]	COMT1_POPTM RecName: Full=Caffeic acid 3-O-methyltransferase 1; Short=CAOMT-1; Short=COMT-1; EC=2.1.1.68; AltName: Full=S-adenosysl-L-methionine:caffeic acid 3-O-methyltransferase 1;	F6I2Z2_VITVI SubName: Full=Uncharacterized protein {ECO:0000313|EMBL:CCB61309.1};	Hydroxyindole-O-methyltransferase and related SAM-dependent methyltransferases	GO:0047763,caffeate O-methyltransferase activity; GO:0046983,protein dimerization activity; GO:0009809,lignin biosynthetic process; GO:0032259,methylation; GO:0003674,molecular_function; GO:0003824,catalytic activity; GO:0008168,methyltransferase activity; GO:0008171,O-methyltransferase activity; GO:0016740,transferase activity; GO:0016741,transferase activity, transferring one-carbon groups; GO:…	PF00891.21:O-methyltransferase domain
VIT_15s0048g02480	VIT_15s0048g02480	VIT_15s0048g02480	TRUE	TRUE	TRUE	4.0539	4.0002	4.0255	0.2711	0.4787	0.4817	0.1948	0.3005	0.2009	7.8369	6.9762	8.8309	1.4395	1.3749	1.5276	0.0827	0.1905	0.0967	15	16656694	16658792	+	VIT_15s0048g02480	--	K13066 caffeic acid 3-O-methyltransferase / acetylserotonin O-methyltransferase [EC:2.1.1.68 2.1.1.4] | (RefSeq) quercetin 3-O-methyltransferase 1-like (A)	ko00380: Tryptophan metabolism; ko00940: Phenylpropanoid biosynthesis; ko01100: Metabolic pathways; ko01110: Biosynthesis of secondary metabolites	PREDICTED: caffeic acid 3-O-methyltransferase [Vitis vinifera]	OMT1_ARATH RecName: Full=Flavone 3'-O-methyltransferase 1; Short=AtOMT1; EC=2.1.1.42; AltName: Full=Acetylserotonin O-methyltransferase OMT1 {ECO:0000305}; EC=2.1.1.4 {ECO:0000269|PubMed:25039887}; AltName: Full=Caffeate O-methyltransferase 1; EC=2.1.1.68; AltName: Full=Quercetin 3'-O-methyltransferase 1;	A5C9J0_VITVI SubName: Full=Uncharacterized protein {ECO:0000313|EMBL:CAN75449.1};	Hydroxyindole-O-methyltransferase and related SAM-dependent methyltransferases	GO:0005737,cytoplasm; GO:0005829,cytosol; GO:0005634,nucleus; GO:0009506,plasmodesma; GO:0009536,plastid; GO:0017096,acetylserotonin O-methyltransferase activity; GO:0047763,caffeate O-methyltransferase activity; GO:0030744,luteolin O-methyltransferase activity; GO:0033799,myricetin 3'-O-methyltransferase activity; GO:0008171,O-methyltransferase activity; GO:0046983,protein dimerization activity;…	PF00891.21:O-methyltransferase domain
VIT_15s0048g02490	VIT_15s0048g02490	VIT_15s0048g02490	TRUE	TRUE	FALSE	2.3088	1.5316	2.2295	0.4463	0.107	0.1515	0.0784	0.11	0.0809	3.0901	3.4248	3.3274	0.4279	0.1203	0.3757	0.111	0.1095	0.1459	15	16662968	16665173	+	VIT_15s0048g02490	--	K13066 caffeic acid 3-O-methyltransferase / acetylserotonin O-methyltransferase [EC:2.1.1.68 2.1.1.4] | (RefSeq) caffeic acid 3-O-methyltransferase (A)	ko00380: Tryptophan metabolism; ko00940: Phenylpropanoid biosynthesis; ko01100: Metabolic pathways; ko01110: Biosynthesis of secondary metabolites	PREDICTED: caffeic acid 3-O-methyltransferase [Vitis vinifera]	OMT1_ARATH RecName: Full=Flavone 3'-O-methyltransferase 1; Short=AtOMT1; EC=2.1.1.42; AltName: Full=Acetylserotonin O-methyltransferase OMT1 {ECO:0000305}; EC=2.1.1.4 {ECO:0000269|PubMed:25039887}; AltName: Full=Caffeate O-methyltransferase 1; EC=2.1.1.68; AltName: Full=Quercetin 3'-O-methyltransferase 1;	F6I2Y9_VITVI SubName: Full=Uncharacterized protein {ECO:0000313|EMBL:CCB61306.1};	Hydroxyindole-O-methyltransferase and related SAM-dependent methyltransferases	GO:0005737,cytoplasm; GO:0005829,cytosol; GO:0005634,nucleus; GO:0009506,plasmodesma; GO:0009536,plastid; GO:0017096,acetylserotonin O-methyltransferase activity; GO:0047763,caffeate O-methyltransferase activity; GO:0030744,luteolin O-methyltransferase activity; GO:0033799,myricetin 3'-O-methyltransferase activity; GO:0008171,O-methyltransferase activity; GO:0046983,protein dimerization activity;…	PF00891.21:O-methyltransferase domain
VIT_16s0022g01020	VIT_16s0022g01020	VIT_16s0022g01020	TRUE	TRUE	TRUE	0	0	0	0	0	0.0394	0	0.0358	0.1053	0	0.0441	0	2.2286	1.6837	1.6009	5.8522	5.4548	6.4275	16	12637602	12638601	+	VIT_16s0022g01020	--	K00660 chalcone synthase [EC:2.3.1.74] | (RefSeq) stilbene synthase 3 (A)	ko00941: Flavonoid biosynthesis; ko00960: Tropane, piperidine and pyridine alkaloid biosynthesis; ko01100: Metabolic pathways; ko01110: Biosynthesis of secondary metabolites; ko04712: Circadian rhythm - plant	PREDICTED: stilbene synthase 3 [Vitis vinifera]	CHSY_VITVI RecName: Full=Chalcone synthase; EC=2.3.1.74; AltName: Full=Naringenin-chalcone synthase;	F6HAT3_VITVI SubName: Full=Uncharacterized protein {ECO:0000313|EMBL:CCB49307.1};	--	GO:0102128,chalcone synthase activity; GO:0016210,naringenin-chalcone synthase activity; GO:0009813,flavonoid biosynthetic process; GO:0003674,molecular_function; GO:0003824,catalytic activity; GO:0016740,transferase activity; GO:0016746,acyltransferase activity; GO:0016747,acyltransferase activity, transferring groups other than amino-acyl groups; GO:0008150,biological_process; GO:0008152,metabo…	PF00195.22:Chalcone and stilbene synthases, N-terminal domain
VIT_16s0022g01140	VIT_16s0022g01140	VIT_16s0022g01140	FALSE	TRUE	TRUE	0	0.1001	0	0	0	0.0425	0.0551	0.0386	0.2272	0	0	0	1.2483	0.4224	0.9114	3.0396	2.423	3.6888	16	12948452	12949378	+	VIT_16s0022g01140	--	K00660 chalcone synthase [EC:2.3.1.74] | (RefSeq) chalcone synthase (A)	ko00941: Flavonoid biosynthesis; ko00960: Tropane, piperidine and pyridine alkaloid biosynthesis; ko01100: Metabolic pathways; ko01110: Biosynthesis of secondary metabolites; ko04712: Circadian rhythm - plant	PREDICTED: chalcone synthase [Vitis vinifera]	CHSY_VITVI RecName: Full=Chalcone synthase; EC=2.3.1.74; AltName: Full=Naringenin-chalcone synthase;	F6HAS3_VITVI SubName: Full=Uncharacterized protein {ECO:0000313|EMBL:CCB49297.1};	--	GO:0102128,chalcone synthase activity; GO:0016210,naringenin-chalcone synthase activity; GO:0009813,flavonoid biosynthetic process; GO:0003674,molecular_function; GO:0003824,catalytic activity; GO:0016740,transferase activity; GO:0016746,acyltransferase activity; GO:0016747,acyltransferase activity, transferring groups other than amino-acyl groups; GO:0008150,biological_process; GO:0008152,metabo…	PF00195.22:Chalcone and stilbene synthases, N-terminal domain
VIT_16s0022g01190	VIT_16s0022g01190	VIT_16s0022g01190	TRUE	TRUE	TRUE	0	0.05	0	0	0	0.0851	0.2202	0	0	0.0499	0	0	2.6353	2.4076	1.3432	5.105	10.8072	5.0892	16	13046370	13047296	+	VIT_16s0022g01190	--	K00660 chalcone synthase [EC:2.3.1.74] | (RefSeq) chalcone synthase (A)	ko00941: Flavonoid biosynthesis; ko00960: Tropane, piperidine and pyridine alkaloid biosynthesis; ko01100: Metabolic pathways; ko01110: Biosynthesis of secondary metabolites; ko04712: Circadian rhythm - plant	PREDICTED: chalcone synthase [Vitis vinifera]	CHSY_VITVI RecName: Full=Chalcone synthase; EC=2.3.1.74; AltName: Full=Naringenin-chalcone synthase;	F6HAS1_VITVI SubName: Full=Uncharacterized protein {ECO:0000313|EMBL:CCB49295.1};	--	GO:0102128,chalcone synthase activity; GO:0016210,naringenin-chalcone synthase activity; GO:0009813,flavonoid biosynthetic process; GO:0003674,molecular_function; GO:0003824,catalytic activity; GO:0016740,transferase activity; GO:0016746,acyltransferase activity; GO:0016747,acyltransferase activity, transferring groups other than amino-acyl groups; GO:0008150,biological_process; GO:0008152,metabo…	PF00195.22:Chalcone and stilbene synthases, N-terminal domain
VIT_16s0022g01970	VIT_16s0022g01970	VIT_16s0022g01970	TRUE	TRUE	FALSE	2.1839	1.4269	1.0854	1.4694	1.4517	0.9607	1.6358	1.4454	3.0709	2.5198	3.0565	2.1667	0.2747	0.0753	0.057	0	0.0229	0.1015	16	14269633	14271192	-	VIT_16s0022g01970	Glycosyltransferase [Source:UniProtKB/TrEMBL%3BAcc:F6HAJ7]	K12356 coniferyl-alcohol glucosyltransferase [EC:2.4.1.111] | (RefSeq) anthocyanidin 3-O-glucosyltransferase 5 (A)	ko00940: Phenylpropanoid biosynthesis; ko01110: Biosynthesis of secondary metabolites	PREDICTED: anthocyanidin 3-O-glucosyltransferase 5 [Vitis vinifera]	UFOG5_MANES RecName: Full=Anthocyanidin 3-O-glucosyltransferase 5; EC=2.4.1.115; AltName: Full=Flavonol 3-O-glucosyltransferase 5; AltName: Full=UDP-glucose flavonoid 3-O-glucosyltransferase 5;	F6HAJ7_VITVI RecName: Full=Glycosyltransferase {ECO:0000256|RuleBase:RU362057}; EC=2.4.1.- {ECO:0000256|RuleBase:RU362057};	UDP-glucuronosyl and UDP-glucosyl transferase	GO:0047213,anthocyanidin 3-O-glucosyltransferase activity; GO:0009718,anthocyanin-containing compound biosynthetic process; GO:0003674,molecular_function; GO:0003824,catalytic activity; GO:0008194,UDP-glycosyltransferase activity; GO:0016740,transferase activity; GO:0016757,glycosyltransferase activity; GO:0016758,hexosyltransferase activity; GO:0035251,UDP-glucosyltransferase activity; GO:004652…	PF00201.21:UDP-glucoronosyl and UDP-glucosyl transferase
VIT_16s0039g01100	VIT_16s0039g01100	VIT_16s0039g01100	TRUE	TRUE	FALSE	0.8923	0.6401	0.517	17.3786	16.1484	16.2072	12.248	15.3302	15.6808	1.3795	1.7691	1.6533	6.5259	5.4567	6.2169	7.1734	6.6193	7.5561	16	598409	601085	-	VIT_16s0039g01100	Phenylalanine ammonia-lyase [Source:UniProtKB/TrEMBL%3BAcc:F6HEB0]	K10775 phenylalanine ammonia-lyase [EC:4.3.1.24] | (RefSeq) phenylalanine ammonia-lyase (A)	ko00360: Phenylalanine metabolism; ko00940: Phenylpropanoid biosynthesis; ko01100: Metabolic pathways; ko01110: Biosynthesis of secondary metabolites	PREDICTED: phenylalanine ammonia-lyase [Vitis vinifera]	PALY_CAMSI RecName: Full=Phenylalanine ammonia-lyase; EC=4.3.1.24 {ECO:0000250|UniProtKB:P24481};	F6HEB0_VITVI RecName: Full=Phenylalanine ammonia-lyase {ECO:0000256|ARBA:ARBA00012139, ECO:0000256|RuleBase:RU003955}; EC=4.3.1.24 {ECO:0000256|ARBA:ARBA00012139, ECO:0000256|RuleBase:RU003955};	Phenylalanine and histidine ammonia-lyase	GO:0005737,cytoplasm; GO:0045548,phenylalanine ammonia-lyase activity; GO:0009800,cinnamic acid biosynthetic process; GO:0006559,L-phenylalanine catabolic process; GO:0003674,molecular_function; GO:0003824,catalytic activity; GO:0016829,lyase activity; GO:0016840,carbon-nitrogen lyase activity; GO:0016841,ammonia-lyase activity; GO:0006082,organic acid metabolic process; GO:0006725,cellular aroma…	PF00221.22:Aromatic amino acid lyase
VIT_16s0039g01110	VIT_16s0039g01110	VIT_16s0039g01110	TRUE	TRUE	FALSE	0.7376	0.9103	0.8766	20.0485	19.6761	17.2848	18.0143	22.0236	21.8606	1.9378	2.3499	2.4801	8.9307	11.7956	8.2424	10.4051	9.1654	8.7135	16	603763	610090	-	VIT_16s0039g01110	Phenylalanine ammonia-lyase [Source:UniProtKB/TrEMBL%3BAcc:F6HEB1]	K10775 phenylalanine ammonia-lyase [EC:4.3.1.24] | (RefSeq) phenylalanine ammonia-lyase-like (A)	ko00360: Phenylalanine metabolism; ko00940: Phenylpropanoid biosynthesis; ko01100: Metabolic pathways; ko01110: Biosynthesis of secondary metabolites	phenylalanine ammonia-lyase-like [Vitis riparia]	PALY_POPTR RecName: Full=Phenylalanine ammonia-lyase; EC=4.3.1.24 {ECO:0000250|UniProtKB:P24481};	F6HEB1_VITVI RecName: Full=Phenylalanine ammonia-lyase {ECO:0000256|ARBA:ARBA00012139, ECO:0000256|RuleBase:RU003955}; EC=4.3.1.24 {ECO:0000256|ARBA:ARBA00012139, ECO:0000256|RuleBase:RU003955};	Phenylalanine and histidine ammonia-lyase	GO:0005737,cytoplasm; GO:0045548,phenylalanine ammonia-lyase activity; GO:0009800,cinnamic acid biosynthetic process; GO:0006559,L-phenylalanine catabolic process; GO:0003674,molecular_function; GO:0003824,catalytic activity; GO:0016829,lyase activity; GO:0016840,carbon-nitrogen lyase activity; GO:0016841,ammonia-lyase activity; GO:0006082,organic acid metabolic process; GO:0006725,cellular aroma…	PF00221.22:Aromatic amino acid lyase
VIT_16s0039g01120	VIT_16s0039g01120	VIT_16s0039g01120	TRUE	TRUE	FALSE	1.2644	1.1076	1.0029	26.3633	25.2004	27.1037	29.5552	25.4203	28.0185	3.397	2.0095	3.261	11.4918	10.9404	11.6032	12.7144	11.9858	12.9846	16	613506	616051	-	VIT_16s0039g01120	Phenylalanine ammonia-lyase [Source:UniProtKB/TrEMBL%3BAcc:F6HEB2]	K10775 phenylalanine ammonia-lyase [EC:4.3.1.24] | (RefSeq) phenylalanine ammonia-lyase-like (A)	ko00360: Phenylalanine metabolism; ko00940: Phenylpropanoid biosynthesis; ko01100: Metabolic pathways; ko01110: Biosynthesis of secondary metabolites	PREDICTED: phenylalanine ammonia-lyase-like [Vitis vinifera]	PALY_CAMSI RecName: Full=Phenylalanine ammonia-lyase; EC=4.3.1.24 {ECO:0000250|UniProtKB:P24481};	F6HEB2_VITVI RecName: Full=Phenylalanine ammonia-lyase {ECO:0000256|ARBA:ARBA00012139, ECO:0000256|RuleBase:RU003955}; EC=4.3.1.24 {ECO:0000256|ARBA:ARBA00012139, ECO:0000256|RuleBase:RU003955};	Phenylalanine and histidine ammonia-lyase	GO:0005737,cytoplasm; GO:0045548,phenylalanine ammonia-lyase activity; GO:0009800,cinnamic acid biosynthetic process; GO:0006559,L-phenylalanine catabolic process; GO:0003674,molecular_function; GO:0003824,catalytic activity; GO:0016829,lyase activity; GO:0016840,carbon-nitrogen lyase activity; GO:0016841,ammonia-lyase activity; GO:0006082,organic acid metabolic process; GO:0006725,cellular aroma…	PF00221.22:Aromatic amino acid lyase
VIT_16s0039g01130	VIT_16s0039g01130	VIT_16s0039g01130	TRUE	TRUE	FALSE	0.4678	0.3897	0.3162	8.968	9.3852	8.1932	6.6954	6.5668	7.152	0.734	0.742	1.2002	3.8216	3.6743	2.8442	4.739	3.978	5.1145	16	619822	622337	+	VIT_16s0039g01130	Phenylalanine ammonia-lyase [Source:UniProtKB/TrEMBL%3BAcc:F6HEB3]	K10775 phenylalanine ammonia-lyase [EC:4.3.1.24] | (RefSeq) phenylalanine ammonia-lyase (A)	ko00360: Phenylalanine metabolism; ko00940: Phenylpropanoid biosynthesis; ko01100: Metabolic pathways; ko01110: Biosynthesis of secondary metabolites	PREDICTED: phenylalanine ammonia-lyase [Vitis vinifera]	PALY_POPTR RecName: Full=Phenylalanine ammonia-lyase; EC=4.3.1.24 {ECO:0000250|UniProtKB:P24481};	F6HEB3_VITVI RecName: Full=Phenylalanine ammonia-lyase {ECO:0000256|ARBA:ARBA00012139, ECO:0000256|RuleBase:RU003955}; EC=4.3.1.24 {ECO:0000256|ARBA:ARBA00012139, ECO:0000256|RuleBase:RU003955};	Phenylalanine and histidine ammonia-lyase	GO:0005737,cytoplasm; GO:0045548,phenylalanine ammonia-lyase activity; GO:0009800,cinnamic acid biosynthetic process; GO:0006559,L-phenylalanine catabolic process; GO:0003674,molecular_function; GO:0003824,catalytic activity; GO:0016829,lyase activity; GO:0016840,carbon-nitrogen lyase activity; GO:0016841,ammonia-lyase activity; GO:0006082,organic acid metabolic process; GO:0006725,cellular aroma…	PF00221.22:Aromatic amino acid lyase
VIT_16s0039g01170	VIT_16s0039g01170	VIT_16s0039g01170	TRUE	TRUE	FALSE	0.1297	0.2601	0.1252	7.34	7.5003	4.7639	4.4696	4.4315	4.0653	0.8978	0.6095	0.5956	2.2372	2.4156	2.2062	2.6961	1.9379	1.9943	16	649907	652554	+	VIT_16s0039g01170	Phenylalanine ammonia-lyase [Source:UniProtKB/TrEMBL%3BAcc:F6HEB5]	K10775 phenylalanine ammonia-lyase [EC:4.3.1.24] | (RefSeq) PAL, PAL15; phenylalanine ammonia-lyase (A)	ko00360: Phenylalanine metabolism; ko00940: Phenylpropanoid biosynthesis; ko01100: Metabolic pathways; ko01110: Biosynthesis of secondary metabolites	phenylalanine ammonia-lyase [Vitis vinifera]	PALY_CAMSI RecName: Full=Phenylalanine ammonia-lyase; EC=4.3.1.24 {ECO:0000250|UniProtKB:P24481};	F6HEB5_VITVI RecName: Full=Phenylalanine ammonia-lyase {ECO:0000256|ARBA:ARBA00012139, ECO:0000256|RuleBase:RU003955}; EC=4.3.1.24 {ECO:0000256|ARBA:ARBA00012139, ECO:0000256|RuleBase:RU003955};	Phenylalanine and histidine ammonia-lyase	GO:0005737,cytoplasm; GO:0045548,phenylalanine ammonia-lyase activity; GO:0009800,cinnamic acid biosynthetic process; GO:0006559,L-phenylalanine catabolic process; GO:0003674,molecular_function; GO:0003824,catalytic activity; GO:0016829,lyase activity; GO:0016840,carbon-nitrogen lyase activity; GO:0016841,ammonia-lyase activity; GO:0006082,organic acid metabolic process; GO:0006725,cellular aroma…	PF00221.22:Aromatic amino acid lyase
VIT_16s0039g01240	VIT_16s0039g01240	VIT_16s0039g01240	TRUE	TRUE	FALSE	0.3256	0.4621	0.0419	8.2251	6.9893	7.0059	5.5725	5.8929	6.3867	1.6029	0.8417	1.3201	3.751	3.4609	3.7186	4.4138	4.2789	4.2939	16	688542	691191	+	VIT_16s0039g01240	Phenylalanine ammonia-lyase [Source:UniProtKB/TrEMBL%3BAcc:F6HEB8]	K10775 phenylalanine ammonia-lyase [EC:4.3.1.24] | (RefSeq) phenylalanine ammonia-lyase-like (A)	ko00360: Phenylalanine metabolism; ko00940: Phenylpropanoid biosynthesis; ko01100: Metabolic pathways; ko01110: Biosynthesis of secondary metabolites	PREDICTED: phenylalanine ammonia-lyase-like [Vitis vinifera]	PALY_POPTR RecName: Full=Phenylalanine ammonia-lyase; EC=4.3.1.24 {ECO:0000250|UniProtKB:P24481};	F6HEB8_VITVI RecName: Full=Phenylalanine ammonia-lyase {ECO:0000256|ARBA:ARBA00012139, ECO:0000256|RuleBase:RU003955}; EC=4.3.1.24 {ECO:0000256|ARBA:ARBA00012139, ECO:0000256|RuleBase:RU003955};	Phenylalanine and histidine ammonia-lyase	GO:0005737,cytoplasm; GO:0045548,phenylalanine ammonia-lyase activity; GO:0009800,cinnamic acid biosynthetic process; GO:0006559,L-phenylalanine catabolic process; GO:0003674,molecular_function; GO:0003824,catalytic activity; GO:0016829,lyase activity; GO:0016840,carbon-nitrogen lyase activity; GO:0016841,ammonia-lyase activity; GO:0006082,organic acid metabolic process; GO:0006725,cellular aroma…	PF00221.22:Aromatic amino acid lyase
VIT_16s0039g01280	VIT_16s0039g01280	VIT_16s0039g01280	TRUE	TRUE	FALSE	0.4141	1.0859	0.7108	16.3351	15.9807	15.6267	15.2784	15.4144	14.3576	2.4842	2.027	1.8798	9.5829	7.8024	8.3098	7.7125	7.9391	7.9084	16	700063	702582	+	VIT_16s0039g01280	Phenylalanine ammonia-lyase [Source:UniProtKB/TrEMBL%3BAcc:F6HEB9]	K10775 phenylalanine ammonia-lyase [EC:4.3.1.24] | (RefSeq) PAL, gVvPAL1; phenylalanine ammonia-lyase (A)	ko00360: Phenylalanine metabolism; ko00940: Phenylpropanoid biosynthesis; ko01100: Metabolic pathways; ko01110: Biosynthesis of secondary metabolites	PREDICTED: phenylalanine ammonia-lyase [Vitis vinifera]	PALY_POPTR RecName: Full=Phenylalanine ammonia-lyase; EC=4.3.1.24 {ECO:0000250|UniProtKB:P24481};	F6HEB9_VITVI RecName: Full=Phenylalanine ammonia-lyase {ECO:0000256|ARBA:ARBA00012139, ECO:0000256|RuleBase:RU003955}; EC=4.3.1.24 {ECO:0000256|ARBA:ARBA00012139, ECO:0000256|RuleBase:RU003955};	Phenylalanine and histidine ammonia-lyase	GO:0005737,cytoplasm; GO:0045548,phenylalanine ammonia-lyase activity; GO:0009800,cinnamic acid biosynthetic process; GO:0006559,L-phenylalanine catabolic process; GO:0003674,molecular_function; GO:0003824,catalytic activity; GO:0016829,lyase activity; GO:0016840,carbon-nitrogen lyase activity; GO:0016841,ammonia-lyase activity; GO:0006082,organic acid metabolic process; GO:0006725,cellular aroma…	PF00221.22:Aromatic amino acid lyase
VIT_16s0039g01300	VIT_16s0039g01300	VIT_16s0039g01300	TRUE	TRUE	FALSE	0.9424	1.6229	1.3756	33.3299	33.1339	30.605	25.4293	27.4622	28.9705	3.9043	3.5536	3.1238	14.8295	15.6727	13.8698	17.1141	13.35	14.7232	16	706775	712536	+	VIT_16s0039g01300	Phenylalanine ammonia-lyase [Source:UniProtKB/TrEMBL%3BAcc:F6HEC0]	K10775 phenylalanine ammonia-lyase [EC:4.3.1.24] | (RefSeq) phenylalanine ammonia-lyase-like (A)	ko00360: Phenylalanine metabolism; ko00940: Phenylpropanoid biosynthesis; ko01100: Metabolic pathways; ko01110: Biosynthesis of secondary metabolites	PREDICTED: phenylalanine ammonia-lyase-like [Vitis vinifera]	PALY_POPTR RecName: Full=Phenylalanine ammonia-lyase; EC=4.3.1.24 {ECO:0000250|UniProtKB:P24481};	F6HEC0_VITVI RecName: Full=Phenylalanine ammonia-lyase {ECO:0000256|ARBA:ARBA00012139, ECO:0000256|RuleBase:RU003955}; EC=4.3.1.24 {ECO:0000256|ARBA:ARBA00012139, ECO:0000256|RuleBase:RU003955};	Phenylalanine and histidine ammonia-lyase	GO:0005737,cytoplasm; GO:0045548,phenylalanine ammonia-lyase activity; GO:0009800,cinnamic acid biosynthetic process; GO:0006559,L-phenylalanine catabolic process; GO:0003674,molecular_function; GO:0003824,catalytic activity; GO:0016829,lyase activity; GO:0016840,carbon-nitrogen lyase activity; GO:0016841,ammonia-lyase activity; GO:0006082,organic acid metabolic process; GO:0006725,cellular aroma…	PF00221.22:Aromatic amino acid lyase
VIT_16s0039g01320	VIT_16s0039g01320	VIT_16s0039g01320	TRUE	TRUE	FALSE	0.8601	0.7961	0.9344	18.2208	15.9251	18.7034	10.5141	10.0616	9.8285	3.4733	1.0421	2.3497	6.9896	6.8901	7.157	9.38	7.4976	7.474	16	724093	724558	-	VIT_16s0039g01320	--	K10775 phenylalanine ammonia-lyase [EC:4.3.1.24] | (RefSeq) PAL; phenylalanine ammonia-lyase-like (A)	ko00360: Phenylalanine metabolism; ko00940: Phenylpropanoid biosynthesis; ko01100: Metabolic pathways; ko01110: Biosynthesis of secondary metabolites	PREDICTED: phenylalanine ammonia-lyase 1-like [Vitis vinifera]	PAL1_SOYBN RecName: Full=Phenylalanine ammonia-lyase 1; EC=4.3.1.24 {ECO:0000250|UniProtKB:P24481};	F6HEC1_VITVI RecName: Full=Phenylalanine ammonia-lyase {ECO:0000256|ARBA:ARBA00012139}; EC=4.3.1.24 {ECO:0000256|ARBA:ARBA00012139};	Phenylalanine and histidine ammonia-lyase	GO:0005737,cytoplasm; GO:0016841,ammonia-lyase activity; GO:0045548,phenylalanine ammonia-lyase activity; GO:0009800,cinnamic acid biosynthetic process; GO:0006559,L-phenylalanine catabolic process; GO:0003674,molecular_function; GO:0003824,catalytic activity; GO:0016829,lyase activity; GO:0016840,carbon-nitrogen lyase activity; GO:0006082,organic acid metabolic process; GO:0006725,cellular aroma…	PF00221.22:Aromatic amino acid lyase
VIT_16s0039g01360	VIT_16s0039g01360	VIT_16s0039g01360	TRUE	TRUE	FALSE	0	0.0212	0.0221	1.1072	1.3063	0.7213	0.9801	0.8183	1.5646	0.5075	0.1817	0.2612	1.0974	0.9131	0.8337	1.3545	0.9781	1.1293	16	777110	779568	+	VIT_16s0039g01360	Phenylalanine ammonia-lyase [Source:UniProtKB/TrEMBL%3BAcc:F6HEC2]	K10775 phenylalanine ammonia-lyase [EC:4.3.1.24] | (RefSeq) phenylalanine ammonia-lyase (A)	ko00360: Phenylalanine metabolism; ko00940: Phenylpropanoid biosynthesis; ko01100: Metabolic pathways; ko01110: Biosynthesis of secondary metabolites	PREDICTED: phenylalanine ammonia-lyase [Vitis vinifera]	PALY_POPTR RecName: Full=Phenylalanine ammonia-lyase; EC=4.3.1.24 {ECO:0000250|UniProtKB:P24481};	F6HEC2_VITVI RecName: Full=Phenylalanine ammonia-lyase {ECO:0000256|ARBA:ARBA00012139, ECO:0000256|RuleBase:RU003955}; EC=4.3.1.24 {ECO:0000256|ARBA:ARBA00012139, ECO:0000256|RuleBase:RU003955};	Phenylalanine and histidine ammonia-lyase	GO:0005737,cytoplasm; GO:0045548,phenylalanine ammonia-lyase activity; GO:0009800,cinnamic acid biosynthetic process; GO:0006559,L-phenylalanine catabolic process; GO:0003674,molecular_function; GO:0003824,catalytic activity; GO:0016829,lyase activity; GO:0016840,carbon-nitrogen lyase activity; GO:0016841,ammonia-lyase activity; GO:0006082,organic acid metabolic process; GO:0006725,cellular aroma…	PF00221.22:Aromatic amino acid lyase
VIT_16s0039g01670	VIT_16s0039g01670	VIT_16s0039g01670	TRUE	TRUE	FALSE	57.0438	59.0449	61.4457	5.2368	4.4443	4.2543	5.6262	4.2274	5.0572	73.3002	82.736	71.935	16.7043	14.6141	14.7762	11.7192	13.4748	16.1055	16	1288449	1293824	-	VIT_16s0039g01670	--	K09753 cinnamoyl-CoA reductase [EC:1.2.1.44] | (RefSeq) cinnamoyl-CoA reductase 1-like (A)	ko00940: Phenylpropanoid biosynthesis; ko01100: Metabolic pathways; ko01110: Biosynthesis of secondary metabolites	PREDICTED: cinnamoyl-CoA reductase-like SNL6 isoform X1 [Vitis vinifera]	CCR1_PETHY RecName: Full=Cinnamoyl-CoA reductase 1 {ECO:0000303|PubMed:24985707, ECO:0000303|PubMed:25217505}; Short=PhCCR1 {ECO:0000303|PubMed:24985707, ECO:0000303|PubMed:25217505}; EC=1.2.1.44 {ECO:0000250|UniProtKB:Q9S9N9}; AltName: Full=Coniferylaldehyde synthase {ECO:0000305}; EC=1.2.1.- {ECO:0000269|PubMed:24985707, ECO:0000269|PubMed:25217505};	F6HEE1_VITVI RecName: Full=NAD(P)-bd_dom domain-containing protein {ECO:0000259|Pfam:PF13460};	Flavonol reductase/cinnamoyl-CoA reductase	GO:0005737,cytoplasm; GO:0016621,cinnamoyl-CoA reductase activity; GO:0000166,nucleotide binding; GO:0007623,circadian rhythm; GO:0010597,green leaf volatile biosynthetic process; GO:0009809,lignin biosynthetic process; GO:0009699,phenylpropanoid biosynthetic process; GO:0003674,molecular_function; GO:0003824,catalytic activity; GO:0016491,oxidoreductase activity; GO:0016620,oxidoreductase activi…	PF13460.9:NAD(P)H-binding
VIT_16s0039g02230	VIT_16s0039g02230	VIT_16s0039g02230	TRUE	TRUE	FALSE	10.9279	9.6626	10.721	100.049	89.8093	107.788	90.8357	93.3577	86.3955	0.6123	0.5538	0.7299	161.425	174.797	173.072	160.282	167.652	171.066	16	2333168	2334679	-	VIT_16s0039g02230	Glycosyltransferase [Source:UniProtKB/TrEMBL%3BAcc:D7T7R5]	K12930 anthocyanidin 3-O-glucosyltransferase [EC:2.4.1.115] | (RefSeq) UFGT, AlUFGT1, AlUFGT2, FlUFGT1, FlUFGT2, ITUFGT1, ITUFGT2, RUUFGT1, RUUFGT2, VVGT1; anthocyanidin 3-O-glucosyltransferase 2 (A)	ko00942: Anthocyanin biosynthesis; ko01100: Metabolic pathways; ko01110: Biosynthesis of secondary metabolites	anthocyanidin 3-O-glucosyltransferase UFGT [Vitis vinifera]	UFOG_VITVI RecName: Full=Anthocyanidin 3-O-glucosyltransferase UFGT {ECO:0000305}; EC=2.4.1.115 {ECO:0000269|PubMed:16482224, ECO:0000269|PubMed:9535914}; AltName: Full=Flavonol 3-O-glucosyltransferase {ECO:0000305}; EC=2.4.1.91 {ECO:0000269|PubMed:16482224, ECO:0000269|PubMed:9535914}; AltName: Full=UDP-glucose flavonoid 3-O-glucosyltransferase {ECO:0000303|PubMed:9535914};	D7T7R5_VITVI RecName: Full=Glycosyltransferase {ECO:0000256|RuleBase:RU362057}; EC=2.4.1.- {ECO:0000256|RuleBase:RU362057};	UDP-glucuronosyl and UDP-glucosyl transferase	GO:0047213,anthocyanidin 3-O-glucosyltransferase activity; GO:0102360,daphnetin 3-O-glucosyltransferase activity; GO:0047893,flavonol 3-O-glucosyltransferase activity; GO:0102425,myricetin 3-O-glucosyltransferase activity; GO:0009718,anthocyanin-containing compound biosynthetic process; GO:0033485,cyanidin 3-O-glucoside biosynthetic process; GO:0033330,kaempferol O-glucoside biosynthetic process;…	PF00201.21:UDP-glucoronosyl and UDP-glucosyl transferase
VIT_16s0050g00240	VIT_16s0050g00240	VIT_16s0050g00240	TRUE	TRUE	FALSE	7.2179	6.9531	8.0107	0.1052	0.2498	0.2314	0	0.0233	0.0686	25.474	27.3126	26.3482	0.6705	0.485	0.4638	0.0706	0.2324	0.1651	16	17046250	17047783	+	VIT_16s0050g00240	Glycosyltransferase [Source:UniProtKB/TrEMBL%3BAcc:E0CV36]	K12938 anthocyanidin 5,3-O-glucosyltransferase [EC:2.4.1.-] | (RefSeq) anthocyanidin 5,3-O-glucosyltransferase-like (A)	ko00942: Anthocyanin biosynthesis	unnamed protein product, partial [Vitis vinifera]	ANGLT_ROSHC RecName: Full=Anthocyanidin 5,3-O-glucosyltransferase; EC=2.4.1.-; AltName: Full=UDP-glucose: anthocyanidin 5,3-O-glucosyltransferase;	E0CV36_VITVI RecName: Full=Glycosyltransferase {ECO:0000256|RuleBase:RU362057}; EC=2.4.1.- {ECO:0000256|RuleBase:RU362057};	UDP-glucuronosyl and UDP-glucosyl transferase	GO:0008194,UDP-glycosyltransferase activity; GO:0009718,anthocyanin-containing compound biosynthetic process; GO:0003674,molecular_function; GO:0003824,catalytic activity; GO:0016740,transferase activity; GO:0016757,glycosyltransferase activity; GO:0008150,biological_process; GO:0008152,metabolic process; GO:0009058,biosynthetic process; GO:0009812,flavonoid metabolic process; GO:0009813,flavonoi…	PF00201.21:UDP-glucoronosyl and UDP-glucosyl transferase
VIT_16s0050g01580	VIT_16s0050g01580	VIT_16s0050g01580	TRUE	TRUE	FALSE	25.3558	23.074	20.7973	1.2796	1.5721	1.6833	2.4274	2.5316	2.2791	18.5826	20.8631	19.1008	0.5227	0.9073	0.7321	1.1454	0.6087	0.6757	16	18494100	18495739	+	VIT_16s0050g01580	Glycosyltransferase [Source:UniProtKB/TrEMBL%3BAcc:F6H6Q6]	K22845 phlorizin synthase [EC:2.4.1.357] | (RefSeq) UDP-glycosyltransferase 88F5-like (A)	ko00941: Flavonoid biosynthesis; ko01110: Biosynthesis of secondary metabolites	PREDICTED: UDP-glycosyltransferase 88A1 [Vitis vinifera]	U88A1_ARATH RecName: Full=UDP-glycosyltransferase 88A1; EC=2.4.1.-;	F6H6Q6_VITVI RecName: Full=Glycosyltransferase {ECO:0000256|RuleBase:RU362057}; EC=2.4.1.- {ECO:0000256|RuleBase:RU362057};	UDP-glucuronosyl and UDP-glucosyl transferase	GO:0005829,cytosol; GO:0080045,quercetin 3'-O-glucosyltransferase activity; GO:0080043,quercetin 3-O-glucosyltransferase activity; GO:0080046,quercetin 4'-O-glucosyltransferase activity; GO:0080044,quercetin 7-O-glucosyltransferase activity; GO:0003674,molecular_function; GO:0003824,catalytic activity; GO:0008194,UDP-glycosyltransferase activity; GO:0016740,transferase activity; GO:0016757,glycos…	PF00201.21:UDP-glucoronosyl and UDP-glucosyl transferase
VIT_16s0050g01590	VIT_16s0050g01590	VIT_16s0050g01590	TRUE	TRUE	FALSE	2.435	2.7787	2.609	0.2794	0.2088	0.2888	0.2379	0.5957	0.2453	2.0936	2.4984	1.5848	0.0571	0.1825	0.0296	0.0962	0.0949	0.1897	16	18501888	18503389	+	VIT_16s0050g01590	Glycosyltransferase [Source:UniProtKB/TrEMBL%3BAcc:F6H6Q5]	K22845 phlorizin synthase [EC:2.4.1.357] | (RefSeq) UDP-glycosyltransferase 88F5-like (A)	ko00941: Flavonoid biosynthesis; ko01110: Biosynthesis of secondary metabolites	PREDICTED: UDP-glycosyltransferase 88A1-like [Vitis vinifera]	U88A1_ARATH RecName: Full=UDP-glycosyltransferase 88A1; EC=2.4.1.-;	F6H6Q5_VITVI RecName: Full=Glycosyltransferase {ECO:0000256|RuleBase:RU362057}; EC=2.4.1.- {ECO:0000256|RuleBase:RU362057};	UDP-glucuronosyl and UDP-glucosyl transferase	GO:0005829,cytosol; GO:0080045,quercetin 3'-O-glucosyltransferase activity; GO:0080043,quercetin 3-O-glucosyltransferase activity; GO:0080046,quercetin 4'-O-glucosyltransferase activity; GO:0080044,quercetin 7-O-glucosyltransferase activity; GO:0003674,molecular_function; GO:0003824,catalytic activity; GO:0008194,UDP-glycosyltransferase activity; GO:0016740,transferase activity; GO:0016757,glycos…	PF00201.21:UDP-glucoronosyl and UDP-glucosyl transferase
VIT_16s0050g01660	VIT_16s0050g01660	VIT_16s0050g01660	TRUE	TRUE	FALSE	40.4343	36.8058	43.8153	1.9846	2.4811	2.7124	0.497	0.9149	0.6729	17.9576	18.8097	19.6744	0.1043	0.3575	0.1624	0.066	0	0	16	18554674	18556316	-	VIT_16s0050g01660	Glycosyltransferase [Source:UniProtKB/TrEMBL%3BAcc:E0CUR5]	K12938 anthocyanidin 5,3-O-glucosyltransferase [EC:2.4.1.-] | (RefSeq) anthocyanidin 5,3-O-glucosyltransferase-like (A)	ko00942: Anthocyanin biosynthesis	PREDICTED: UDP-glycosyltransferase 88B1 [Vitis vinifera]	U88B1_STERE RecName: Full=UDP-glycosyltransferase 88B1 {ECO:0000303|PubMed:15610349}; EC=2.4.1.- {ECO:0000305};	E0CUR5_VITVI RecName: Full=Glycosyltransferase {ECO:0000256|RuleBase:RU362057}; EC=2.4.1.- {ECO:0000256|RuleBase:RU362057};	UDP-glucuronosyl and UDP-glucosyl transferase	GO:0008194,UDP-glycosyltransferase activity; GO:0003674,molecular_function; GO:0003824,catalytic activity; GO:0016740,transferase activity; GO:0016757,glycosyltransferase activity	PF00201.21:UDP-glucoronosyl and UDP-glucosyl transferase
VIT_16s0050g01680	VIT_16s0050g01680	VIT_16s0050g01680	TRUE	TRUE	FALSE	31.6606	30.3761	32.7157	0.282	0.4999	0.1476	0	0.0447	0.0328	25.7911	27.7343	25.9863	0.2139	0.171	0.1664	0.0225	0	0	16	18585212	18586814	-	VIT_16s0050g01680	Glycosyltransferase [Source:UniProtKB/TrEMBL%3BAcc:F6H6L8]	K22845 phlorizin synthase [EC:2.4.1.357] | (RefSeq) UDP-glycosyltransferase 88F3-like (A)	ko00941: Flavonoid biosynthesis; ko01110: Biosynthesis of secondary metabolites	UDP-glycosyltransferase 88B1 [Vitis vinifera]	U88B1_STERE RecName: Full=UDP-glycosyltransferase 88B1 {ECO:0000303|PubMed:15610349}; EC=2.4.1.- {ECO:0000305};	A0A438IYX1_VITVI RecName: Full=Glycosyltransferase {ECO:0000256|RuleBase:RU362057}; EC=2.4.1.- {ECO:0000256|RuleBase:RU362057};	UDP-glucuronosyl and UDP-glucosyl transferase	GO:0008194,UDP-glycosyltransferase activity; GO:0003674,molecular_function; GO:0003824,catalytic activity; GO:0016740,transferase activity; GO:0016757,glycosyltransferase activity	PF00201.21:UDP-glucoronosyl and UDP-glucosyl transferase
VIT_16s0098g00850	VIT_16s0098g00850	VIT_16s0098g00850	FALSE	TRUE	TRUE	16.7749	16.7143	17.4174	9.2355	9.6411	7.5799	3.7122	3.0251	3.2515	23.7708	16.1814	20.6793	7.3838	8.894	8.7275	2.6128	2.4193	3.1392	16	21165470	21178109	+	VIT_16s0098g00850	Flavone 3'-O-methyltransferase 1 [Source:Projected from Arabidopsis thaliana (AT5G54160) UniProtKB/Swiss-Prot%3BAcc:Q9FK25]	K13066 caffeic acid 3-O-methyltransferase / acetylserotonin O-methyltransferase [EC:2.1.1.68 2.1.1.4] | (RefSeq) caffeic acid O-methyltransferase (A)	ko00380: Tryptophan metabolism; ko00940: Phenylpropanoid biosynthesis; ko01100: Metabolic pathways; ko01110: Biosynthesis of secondary metabolites	hypothetical protein JHK85_011389 [Glycine max]	COMT1_POPTM RecName: Full=Caffeic acid 3-O-methyltransferase 1; Short=CAOMT-1; Short=COMT-1; EC=2.1.1.68; AltName: Full=S-adenosysl-L-methionine:caffeic acid 3-O-methyltransferase 1;	F6H775_VITVI SubName: Full=Uncharacterized protein {ECO:0000313|EMBL:CCB48098.1};	Hydroxyindole-O-methyltransferase and related SAM-dependent methyltransferases	GO:0047763,caffeate O-methyltransferase activity; GO:0046983,protein dimerization activity; GO:0009809,lignin biosynthetic process; GO:0032259,methylation; GO:0003674,molecular_function; GO:0003824,catalytic activity; GO:0008168,methyltransferase activity; GO:0008171,O-methyltransferase activity; GO:0016740,transferase activity; GO:0016741,transferase activity, transferring one-carbon groups; GO:…	PF00891.21:O-methyltransferase domain
VIT_17s0000g02930	VIT_17s0000g02930	VIT_17s0000g02930	TRUE	TRUE	FALSE	0	0.4187	0	6.1582	6.2918	5.8756	7.6614	10.4224	8.6156	0.2088	0.3986	0.5911	3.4344	2.1655	3.4631	4.1996	3.8227	4.0382	17	2705577	2706534	-	VIT_17s0000g02930	--	K00799 glutathione S-transferase [EC:2.5.1.18] | (RefSeq) probable glutathione S-transferase (A)	ko00480: Glutathione metabolism; ko01100: Metabolic pathways	PREDICTED: probable glutathione S-transferase [Vitis vinifera]	GSTX6_SOYBN RecName: Full=Probable glutathione S-transferase; EC=2.5.1.18; AltName: Full=G2-4; AltName: Full=Heat shock protein 26A;	F6GTT0_VITVI RecName: Full=Glutathione transferase {ECO:0000256|ARBA:ARBA00012452}; EC=2.5.1.18 {ECO:0000256|ARBA:ARBA00012452};	Glutathione S-transferase	GO:0005737,cytoplasm; GO:0004364,glutathione transferase activity; GO:0006749,glutathione metabolic process; GO:0009737,response to abscisic acid; GO:0009733,response to auxin; GO:0009735,response to cytokinin; GO:0009739,response to gibberellin; GO:0009408,response to heat; GO:0010038,response to metal ion; GO:0003674,molecular_function; GO:0003824,catalytic activity; GO:0016740,transferase acti…	PF02798.23:Glutathione S-transferase, N-terminal domain
VIT_17s0000g02950	VIT_17s0000g02950	VIT_17s0000g02950	TRUE	TRUE	FALSE	1.4113	2.2107	2.8304	76.0425	76.816	81.2261	122.036	109.43	114.186	8.8682	7.7966	7.9431	55.8123	63.3368	58.3924	76.3978	69.0638	77.5611	17	2721139	2722142	-	VIT_17s0000g02950	--	K00799 glutathione S-transferase [EC:2.5.1.18] | (RefSeq) probable glutathione S-transferase (A)	ko00480: Glutathione metabolism; ko01100: Metabolic pathways	PREDICTED: probable glutathione S-transferase [Vitis vinifera]	GSTX6_SOYBN RecName: Full=Probable glutathione S-transferase; EC=2.5.1.18; AltName: Full=G2-4; AltName: Full=Heat shock protein 26A;	F6GTS9_VITVI RecName: Full=Glutathione transferase {ECO:0000256|ARBA:ARBA00012452}; EC=2.5.1.18 {ECO:0000256|ARBA:ARBA00012452};	Glutathione S-transferase	GO:0005737,cytoplasm; GO:0004364,glutathione transferase activity; GO:0006749,glutathione metabolic process; GO:0009737,response to abscisic acid; GO:0009733,response to auxin; GO:0009735,response to cytokinin; GO:0009739,response to gibberellin; GO:0009408,response to heat; GO:0010038,response to metal ion; GO:0003674,molecular_function; GO:0003824,catalytic activity; GO:0016740,transferase acti…	PF02798.23:Glutathione S-transferase, N-terminal domain
VIT_17s0000g04150	VIT_17s0000g04150	VIT_17s0000g04150	TRUE	TRUE	FALSE	140.789	139.19	163.866	7.5031	7.1521	7.2862	20.804	24.2197	20.6101	151.551	137.076	142.681	8.672	9.8177	8.6721	4.5288	4.4957	4.8051	17	4274480	4277475	+	VIT_17s0000g04150	--	K13081 leucoanthocyanidin reductase [EC:1.17.1.3] | (RefSeq) LAR2, VvLAR2; leucoanthocyanidin reductase 2 (A)	ko00941: Flavonoid biosynthesis; ko01110: Biosynthesis of secondary metabolites	unnamed protein product, partial [Vitis vinifera]	LAR_DESUN RecName: Full=Leucoanthocyanidin reductase; Short=Leucocyanidin reductase; EC=1.17.1.3;	D7SIV3_VITVI RecName: Full=NmrA domain-containing protein {ECO:0000259|Pfam:PF05368};	--	GO:0033788,leucoanthocyanidin reductase activity; GO:0009807,lignan biosynthetic process; GO:0010023,proanthocyanidin biosynthetic process; GO:0003674,molecular_function; GO:0003824,catalytic activity; GO:0016491,oxidoreductase activity; GO:0016725,oxidoreductase activity, acting on CH or CH2 groups; GO:0016726,oxidoreductase activity, acting on CH or CH2 groups, NAD or NADP as acceptor; GO:00067…	PF05368.16:NmrA-like family
VIT_17s0000g04880	VIT_17s0000g04880	VIT_17s0000g04880	FALSE	TRUE	TRUE	0.3432	0.1271	0.1325	0.8845	0.2864	0.9184	5.0338	5.6384	4.1106	0.2534	0.1814	0	0.4697	0.2146	0.4873	2.2269	2.1489	2.1687	17	5277070	5277799	-	VIT_17s0000g04880	Dirigent protein [Source:UniProtKB/TrEMBL%3BAcc:F6GTE8]	K25075 pterocarpan synthase [EC:4.2.1.139] | (RefSeq) pterocarpan synthase 1 (A)	ko00943: Isoflavonoid biosynthesis; ko01100: Metabolic pathways; ko01110: Biosynthesis of secondary metabolites	D-aminoacyl-tRNA deacylase [Vitis vinifera]	DIR23_ARATH RecName: Full=Dirigent protein 23; Short=AtDIR23; Flags: Precursor;	A0A438JYV0_VITVI RecName: Full=Dirigent protein {ECO:0000256|RuleBase:RU363099};	--	GO:0048046,apoplast; GO:0009699,phenylpropanoid biosynthetic process; GO:0006725,cellular aromatic compound metabolic process; GO:0008150,biological_process; GO:0008152,metabolic process; GO:0009058,biosynthetic process; GO:0009698,phenylpropanoid metabolic process; GO:0009987,cellular process; GO:0019438,aromatic compound biosynthetic process; GO:0019748,secondary metabolic process; GO:0044237,c…	PF03018.17:Dirigent-like protein
VIT_18s0001g00690	VIT_18s0001g00690	VIT_18s0001g00690	TRUE	TRUE	FALSE	43.1698	39.913	40.6827	5.0086	4.5445	5.3779	2.6729	2.9709	2.653	25.91	24.5612	25.0736	5.4631	6.8097	5.0972	2.6772	3.4172	2.9723	18	1461096	1462270	-	VIT_18s0001g00690	--	K00799 glutathione S-transferase [EC:2.5.1.18] | (RefSeq) glutathione S-transferase PARB (A)	ko00480: Glutathione metabolism; ko01100: Metabolic pathways	PREDICTED: glutathione S-transferase PARB [Vitis vinifera]	GSTF1_TOBAC RecName: Full=Glutathione S-transferase PARB {ECO:0000303|PubMed:1729717}; EC=2.5.1.18 {ECO:0000250|UniProtKB:O80852}; AltName: Full=GST class-phi {ECO:0000303|PubMed:1729717};	A5AJY2_VITVI RecName: Full=Glutathione transferase {ECO:0000256|ARBA:ARBA00012452}; EC=2.5.1.18 {ECO:0000256|ARBA:ARBA00012452};	Glutathione S-transferase	GO:0005737,cytoplasm; GO:0043295,glutathione binding; GO:0004364,glutathione transferase activity; GO:0006749,glutathione metabolic process; GO:0042221,response to chemical; GO:0003674,molecular_function; GO:0005488,binding; GO:0033218,amide binding; GO:0042277,peptide binding; GO:0043167,ion binding; GO:0043168,anion binding; GO:0072341,modified amino acid binding; GO:1900750,oligopeptide bindin…	PF02798.23:Glutathione S-transferase, N-terminal domain
VIT_18s0001g03430	VIT_18s0001g03430	VIT_18s0001g03430	TRUE	TRUE	FALSE	237.812	240.922	268.257	1494.17	1487.91	1577.03	2320.29	2235.64	2289.42	223.313	189.944	212.768	1044.88	1075.36	1106.92	1885.29	1935.19	1951.21	18	3309917	3311940	-	VIT_18s0001g03430	--	K05278 flavonol synthase [EC:1.14.20.6] | (RefSeq) FLS5; flavonol synthase/flavanone 3-hydroxylase (A)	ko00941: Flavonoid biosynthesis; ko01100: Metabolic pathways; ko01110: Biosynthesis of secondary metabolites	PREDICTED: flavonol synthase/flavanone 3-hydroxylase [Vitis vinifera]	FLS_CITUN RecName: Full=Flavonol synthase/flavanone 3-hydroxylase; EC=1.14.11.9 {ECO:0000250|UniProtKB:Q7XZQ6}; EC=1.14.20.6 {ECO:0000250|UniProtKB:Q7XZQ6}; AltName: Full=CitFLS; Short=FLS;	E0CR99_VITVI RecName: Full=Fe2OG dioxygenase domain-containing protein {ECO:0000259|PROSITE:PS51471};	Iron/ascorbate family oxidoreductases	GO:0005737,cytoplasm; GO:0045431,flavonol synthase activity; GO:0031418,L-ascorbic acid binding; GO:0046872,metal ion binding; GO:0045486,naringenin 3-dioxygenase activity; GO:0003674,molecular_function; GO:0003824,catalytic activity; GO:0016491,oxidoreductase activity; GO:0016705,oxidoreductase activity, acting on paired donors, with incorporation or reduction of molecular oxygen; GO:0016706,2-o…	PF14226.9:non-haem dioxygenase in morphine synthesis N-terminal
VIT_18s0001g03470	VIT_18s0001g03470	VIT_18s0001g03470	TRUE	TRUE	FALSE	4.2967	2.6639	2.7791	0.209	0.0564	0	0	0.029	0	2.3197	1.786	1.7718	0.208	0.2218	0.1799	0.0292	0	0	18	3338337	3340959	+	VIT_18s0001g03470	--	K05278 flavonol synthase [EC:1.14.20.6] | (RefSeq) FLS1, FLS4; flavonol synthase/flavanone 3-hydroxylase (A)	ko00941: Flavonoid biosynthesis; ko01100: Metabolic pathways; ko01110: Biosynthesis of secondary metabolites	PREDICTED: flavonol synthase/flavanone 3-hydroxylase [Vitis vinifera]	FLS_CITUN RecName: Full=Flavonol synthase/flavanone 3-hydroxylase; EC=1.14.11.9 {ECO:0000250|UniProtKB:Q7XZQ6}; EC=1.14.20.6 {ECO:0000250|UniProtKB:Q7XZQ6}; AltName: Full=CitFLS; Short=FLS;	Q2PHJ7_VITVI SubName: Full=Flavonol synthase {ECO:0000313|EMBL:BAE75808.1}; SubName: Full=Flavonol synthase 4 {ECO:0000313|EMBL:QGQ76736.1};	Iron/ascorbate family oxidoreductases	GO:0005737,cytoplasm; GO:0045431,flavonol synthase activity; GO:0031418,L-ascorbic acid binding; GO:0046872,metal ion binding; GO:0045486,naringenin 3-dioxygenase activity; GO:0003674,molecular_function; GO:0003824,catalytic activity; GO:0016491,oxidoreductase activity; GO:0016705,oxidoreductase activity, acting on paired donors, with incorporation or reduction of molecular oxygen; GO:0016706,2-o…	PF03171.23:2OG-Fe(II) oxygenase superfamily
VIT_18s0001g06840	VIT_18s0001g06840	VIT_18s0001g06840	TRUE	TRUE	FALSE	2.5781	4.8522	4.7301	0.2215	0.3287	0.3721	0	0	0	7.139	7.4213	6.1244	0.294	0.4366	0.3432	0	0	0	18	5092164	5094226	+	VIT_18s0001g06840	Peroxidase [Source:UniProtKB/TrEMBL%3BAcc:F6H0Z0]	K00430 peroxidase [EC:1.11.1.7] | (RefSeq) cationic peroxidase 1 (A)	ko00940: Phenylpropanoid biosynthesis; ko01100: Metabolic pathways; ko01110: Biosynthesis of secondary metabolites	PREDICTED: cationic peroxidase 1 [Vitis vinifera]	PER1_ARAHY RecName: Full=Cationic peroxidase 1; EC=1.11.1.7; AltName: Full=PNPC1; Flags: Precursor;	F6H0Z0_VITVI RecName: Full=Peroxidase {ECO:0000256|ARBA:ARBA00012313, ECO:0000256|RuleBase:RU362060}; EC=1.11.1.7 {ECO:0000256|ARBA:ARBA00012313, ECO:0000256|RuleBase:RU362060};	--	GO:0005576,extracellular region; GO:0020037,heme binding; GO:0046872,metal ion binding; GO:0004601,peroxidase activity; GO:0042744,hydrogen peroxide catabolic process; GO:0006979,response to oxidative stress; GO:0003674,molecular_function; GO:0005488,binding; GO:0046906,tetrapyrrole binding; GO:0097159,organic cyclic compound binding; GO:1901363,heterocyclic compound binding; GO:0043167,ion bindi…	PF00141.26:Peroxidase
VIT_18s0001g06850	VIT_18s0001g06850	VIT_18s0001g06850	TRUE	TRUE	TRUE	2.0806	1.8488	2.0895	1.6357	1.5626	1.2775	0.9326	2.3782	0.6121	4.3787	4.6202	3.3214	0.8187	1.1383	2.8439	0.09	0.0296	0	18	5102796	5105019	+	VIT_18s0001g06850	Peroxidase [Source:UniProtKB/TrEMBL%3BAcc:F6H0Z1]	K00430 peroxidase [EC:1.11.1.7] | (RefSeq) cationic peroxidase 1 (A)	ko00940: Phenylpropanoid biosynthesis; ko01100: Metabolic pathways; ko01110: Biosynthesis of secondary metabolites	PREDICTED: cationic peroxidase 1 [Vitis vinifera]	PER1_ARAHY RecName: Full=Cationic peroxidase 1; EC=1.11.1.7; AltName: Full=PNPC1; Flags: Precursor;	F6H0Z1_VITVI RecName: Full=Peroxidase {ECO:0000256|ARBA:ARBA00012313, ECO:0000256|RuleBase:RU362060}; EC=1.11.1.7 {ECO:0000256|ARBA:ARBA00012313, ECO:0000256|RuleBase:RU362060};	--	GO:0005576,extracellular region; GO:0020037,heme binding; GO:0046872,metal ion binding; GO:0004601,peroxidase activity; GO:0042744,hydrogen peroxide catabolic process; GO:0006979,response to oxidative stress; GO:0003674,molecular_function; GO:0005488,binding; GO:0046906,tetrapyrrole binding; GO:0097159,organic cyclic compound binding; GO:1901363,heterocyclic compound binding; GO:0043167,ion bindi…	PF00141.26:Peroxidase
VIT_18s0001g10810	VIT_18s0001g10810	VIT_18s0001g10810	TRUE	TRUE	TRUE	16.6109	15.588	15.7446	31.2736	30.1031	33.8643	63.7868	64.0914	61.6531	16.0038	13.2886	15.675	36.4403	38.0791	35.7041	73.0771	78.44	78.5878	18	9083105	9084413	+	VIT_18s0001g10810	Probable carboxylesterase 2 [Source:Projected from Arabidopsis thaliana (AT1G47480) UniProtKB/Swiss-Prot%3BAcc:Q9SX78]	K13258 2-hydroxyisoflavanone dehydratase [EC:4.2.1.105] | (RefSeq) uncharacterized protein LOC115994703 (A)	ko00943: Isoflavonoid biosynthesis; ko01100: Metabolic pathways; ko01110: Biosynthesis of secondary metabolites	PREDICTED: probable carboxylesterase 2 [Vitis vinifera]	CXE2_ARATH RecName: Full=Probable carboxylesterase 2; AltName: Full=AtCXE2; EC=3.1.1.1;	F6H009_VITVI RecName: Full=Abhydrolase_3 domain-containing protein {ECO:0000259|Pfam:PF07859};	Arylacetamide deacetylase	GO:0080030,methyl indole-3-acetate esterase activity; GO:0003674,molecular_function; GO:0003824,catalytic activity; GO:0016787,hydrolase activity; GO:0016788,hydrolase activity, acting on ester bonds; GO:0052689,carboxylic ester hydrolase activity	PF07859.16:alpha/beta hydrolase fold
VIT_18s0001g14910	VIT_18s0001g14910	VIT_18s0001g14910	TRUE	TRUE	FALSE	2.1193	2.8248	2.8651	0.4097	0.059	0.2336	0.0864	0.212	0.0445	4.4211	4.4448	4.511	0.6164	0.4969	0.4138	0.7335	0.7842	0.9643	18	12954423	12956365	+	VIT_18s0001g14910	--	K00083 cinnamyl-alcohol dehydrogenase [EC:1.1.1.195] | (RefSeq) probable cinnamyl alcohol dehydrogenase 6 (A)	ko00940: Phenylpropanoid biosynthesis; ko01100: Metabolic pathways; ko01110: Biosynthesis of secondary metabolites	PREDICTED: probable cinnamyl alcohol dehydrogenase 6 [Vitis vinifera]	CADH6_ORYSJ RecName: Full=Probable cinnamyl alcohol dehydrogenase 6 {ECO:0000305}; Short=OsCAD6 {ECO:0000303|PubMed:15452707}; EC=1.1.1.195 {ECO:0000305};	A0A438J2U7_VITVI SubName: Full=Putative cinnamyl alcohol dehydrogenase 6 {ECO:0000313|EMBL:RVX03256.1};	Alcohol dehydrogenase, class V	GO:0045551,cinnamyl-alcohol dehydrogenase activity; GO:0016616,oxidoreductase activity, acting on the CH-OH group of donors, NAD or NADP as acceptor; GO:0052747,sinapyl alcohol dehydrogenase activity; GO:0008270,zinc ion binding; GO:0009809,lignin biosynthetic process; GO:0003674,molecular_function; GO:0003824,catalytic activity; GO:0016491,oxidoreductase activity; GO:0016614,oxidoreductase activ…	PF08240.15:Alcohol dehydrogenase GroES-like domain
VIT_18s0001g15390	VIT_18s0001g15390	VIT_18s0001g15390	TRUE	TRUE	FALSE	98.2494	109.21	109.639	3.6687	3.2428	3.884	2.1542	2.4016	2.5069	49.1979	65.0769	59.7146	0.3247	1.0594	0.9625	1.6029	1.7363	0.9252	18	13521135	13522636	-	VIT_18s0001g15390	Peroxidase [Source:UniProtKB/TrEMBL%3BAcc:F6H095]	K00430 peroxidase [EC:1.11.1.7] | (RefSeq) peroxidase 43-like (A)	ko00940: Phenylpropanoid biosynthesis; ko01100: Metabolic pathways; ko01110: Biosynthesis of secondary metabolites	peroxidase 43-like [Vitis riparia]	PER43_ARATH RecName: Full=Peroxidase 43; Short=Atperox P43; EC=1.11.1.7; Flags: Precursor;	F6H095_VITVI RecName: Full=Peroxidase {ECO:0000256|ARBA:ARBA00012313, ECO:0000256|RuleBase:RU362060}; EC=1.11.1.7 {ECO:0000256|ARBA:ARBA00012313, ECO:0000256|RuleBase:RU362060};	--	GO:0005576,extracellular region; GO:0009505,plant-type cell wall; GO:0020037,heme binding; GO:0046872,metal ion binding; GO:0004601,peroxidase activity; GO:0042744,hydrogen peroxide catabolic process; GO:0006979,response to oxidative stress; GO:0003674,molecular_function; GO:0005488,binding; GO:0046906,tetrapyrrole binding; GO:0097159,organic cyclic compound binding; GO:1901363,heterocyclic compo…	PF00141.26:Peroxidase
VIT_18s0041g00740	VIT_18s0041g00740	VIT_18s0041g00740	FALSE	TRUE	TRUE	0	0	0	0.7665	1.0692	1.1418	3.2508	2.7149	2.5606	0	0	0	0.3971	0.4535	0.4635	1.3387	1.1148	1.21	18	25261198	25262924	-	VIT_18s0041g00740	Glycosyltransferase [Source:UniProtKB/TrEMBL%3BAcc:A5BFH4]	K22845 phlorizin synthase [EC:2.4.1.357] | (RefSeq) anthocyanidin 5,3-O-glucosyltransferase-like (A)	ko00941: Flavonoid biosynthesis; ko01110: Biosynthesis of secondary metabolites	PREDICTED: UDP-glycosyltransferase 88F3 [Vitis vinifera]	U88F3_PYRCO RecName: Full=UDP-glycosyltransferase 88F3 {ECO:0000303|Ref.1}; EC=2.4.1.- {ECO:0000305}; AltName: Full=UDP-glucose:chalcone 2'-O-glucosyltransferase {ECO:0000305};	A5BFH4_VITVI RecName: Full=Glycosyltransferase {ECO:0000256|RuleBase:RU362057}; EC=2.4.1.- {ECO:0000256|RuleBase:RU362057};	UDP-glucuronosyl and UDP-glucosyl transferase	GO:0008194,UDP-glycosyltransferase activity; GO:0003674,molecular_function; GO:0003824,catalytic activity; GO:0016740,transferase activity; GO:0016757,glycosyltransferase activity	PF00201.21:UDP-glucoronosyl and UDP-glucosyl transferase
VIT_18s0122g00620	VIT_18s0122g00620	VIT_18s0122g00620	TRUE	TRUE	TRUE	16.3019	14.6154	16.8957	3.41	4.7187	3.9304	2.9127	4.2682	2.9596	9.8477	11.3945	11.6381	1.1317	1.3675	0.9091	0.2462	0.3037	0.2427	18	505244	507993	+	VIT_18s0122g00620	--	K09753 cinnamoyl-CoA reductase [EC:1.2.1.44] | (RefSeq) cinnamoyl-CoA reductase 1-like (A)	ko00940: Phenylpropanoid biosynthesis; ko01100: Metabolic pathways; ko01110: Biosynthesis of secondary metabolites	PREDICTED: cinnamoyl-CoA reductase 2 [Vitis vinifera]	CCR1_PETHY RecName: Full=Cinnamoyl-CoA reductase 1 {ECO:0000303|PubMed:24985707, ECO:0000303|PubMed:25217505}; Short=PhCCR1 {ECO:0000303|PubMed:24985707, ECO:0000303|PubMed:25217505}; EC=1.2.1.44 {ECO:0000250|UniProtKB:Q9S9N9}; AltName: Full=Coniferylaldehyde synthase {ECO:0000305}; EC=1.2.1.- {ECO:0000269|PubMed:24985707, ECO:0000269|PubMed:25217505};	D7UDF7_VITVI RecName: Full=Epimerase domain-containing protein {ECO:0000259|Pfam:PF01370};	Flavonol reductase/cinnamoyl-CoA reductase	GO:0005737,cytoplasm; GO:0016621,cinnamoyl-CoA reductase activity; GO:0000166,nucleotide binding; GO:0007623,circadian rhythm; GO:0010597,green leaf volatile biosynthetic process; GO:0009809,lignin biosynthetic process; GO:0009699,phenylpropanoid biosynthetic process; GO:0003674,molecular_function; GO:0003824,catalytic activity; GO:0016491,oxidoreductase activity; GO:0016620,oxidoreductase activi…	PF01370.24:NAD dependent epimerase/dehydratase family
VIT_18s0122g00630	VIT_18s0122g00630	VIT_18s0122g00630	TRUE	TRUE	FALSE	9.8611	7.8026	11.2117	31.0805	32.3799	32.7398	38.7235	34.8543	33.2997	10.0565	7.8137	9.6725	25.7145	31.7288	30.1047	36.6406	35.6804	41.0105	18	510528	513057	+	VIT_18s0122g00630	--	K09753 cinnamoyl-CoA reductase [EC:1.2.1.44] | (RefSeq) cinnamoyl-CoA reductase 1-like (A)	ko00940: Phenylpropanoid biosynthesis; ko01100: Metabolic pathways; ko01110: Biosynthesis of secondary metabolites	PREDICTED: cinnamoyl-CoA reductase 2 isoform X2 [Vitis vinifera]	CCR1_PETHY RecName: Full=Cinnamoyl-CoA reductase 1 {ECO:0000303|PubMed:24985707, ECO:0000303|PubMed:25217505}; Short=PhCCR1 {ECO:0000303|PubMed:24985707, ECO:0000303|PubMed:25217505}; EC=1.2.1.44 {ECO:0000250|UniProtKB:Q9S9N9}; AltName: Full=Coniferylaldehyde synthase {ECO:0000305}; EC=1.2.1.- {ECO:0000269|PubMed:24985707, ECO:0000269|PubMed:25217505};	D7UDF6_VITVI RecName: Full=Epimerase domain-containing protein {ECO:0000259|Pfam:PF01370};	Flavonol reductase/cinnamoyl-CoA reductase	GO:0005737,cytoplasm; GO:0016621,cinnamoyl-CoA reductase activity; GO:0000166,nucleotide binding; GO:0007623,circadian rhythm; GO:0010597,green leaf volatile biosynthetic process; GO:0009809,lignin biosynthetic process; GO:0009699,phenylpropanoid biosynthetic process; GO:0003674,molecular_function; GO:0003824,catalytic activity; GO:0016491,oxidoreductase activity; GO:0016620,oxidoreductase activi…	PF01370.24:NAD dependent epimerase/dehydratase family
VIT_19s0014g00100	VIT_19s0014g00100	VIT_19s0014g00100	TRUE	TRUE	FALSE	3.5537	4.0982	2.7565	0.488	0.4456	0.5044	0.3561	0.1665	0.6121	3.0651	4.0556	4.041	0.7475	0.8195	0.4137	0.5881	0.5804	1.1045	19	79521	84472	+	VIT_19s0014g00100	Chalcone-flavonone isomerase family protein [Source:UniProtKB/TrEMBL%3BAcc:E0CRY9]	K01859 chalcone isomerase [EC:5.5.1.6] | (RefSeq) probable chalcone--flavonone isomerase 3 (A)	ko00941: Flavonoid biosynthesis; ko01100: Metabolic pathways; ko01110: Biosynthesis of secondary metabolites	PREDICTED: fatty-acid-binding protein 3, chloroplastic [Vitis vinifera]	FAP3_ARATH RecName: Full=Fatty-acid-binding protein 3, chloroplastic; Short=AtFAP3; AltName: Full=Chalcone-flavanone isomerase family protein 3; Flags: Precursor;	E0CRY9_VITVI RecName: Full=Chalcone-flavonone isomerase family protein {ECO:0000256|RuleBase:RU361158};	--	GO:0009507,chloroplast; GO:0009570,chloroplast stroma; GO:0005504,fatty acid binding; GO:0016872,intramolecular lyase activity; GO:0006631,fatty acid metabolic process; GO:0003674,molecular_function; GO:0005488,binding; GO:0008289,lipid binding; GO:0031406,carboxylic acid binding; GO:0033293,monocarboxylic acid binding; GO:0043167,ion binding; GO:0043168,anion binding; GO:0003824,catalytic activi…	PF02431.18:Chalcone-flavanone isomerase
VIT_19s0014g02030	VIT_19s0014g02030	VIT_19s0014g02030	TRUE	TRUE	FALSE	0.1128	0.383	0.7264	0	0	0	0	0	0	0.9721	1.2595	0.9293	0	0	0	0	0	0	19	2206227	2207558	+	VIT_19s0014g02030	Glycosyltransferase [Source:UniProtKB/TrEMBL%3BAcc:F6H208]	K17193 anthocyanidin 3-O-glucoside 2'''-O-xylosyltransferase [EC:2.4.2.51] | (RefSeq) UDP-glycosyltransferase 79B9-like (A)	ko00942: Anthocyanin biosynthesis	hypothetical protein VITISV_026414 [Vitis vinifera]	U79B9_ARATH RecName: Full=UDP-glycosyltransferase 79B9; EC=2.4.1.-;	F6H208_VITVI RecName: Full=Glycosyltransferase {ECO:0000256|RuleBase:RU362057}; EC=2.4.1.- {ECO:0000256|RuleBase:RU362057};	UDP-glucuronosyl and UDP-glucosyl transferase	GO:0008194,UDP-glycosyltransferase activity; GO:0003674,molecular_function; GO:0003824,catalytic activity; GO:0016740,transferase activity; GO:0016757,glycosyltransferase activity	PF00201.21:UDP-glucoronosyl and UDP-glucosyl transferase
VIT_19s0014g04980	VIT_19s0014g04980	VIT_19s0014g04980	TRUE	TRUE	FALSE	0.9658	1.5644	1.1658	0.8557	1.3712	1.2037	0.205	1.1787	0.8457	1.3372	1.844	2.2561	0.0688	0.1887	0.1072	0	0	0	19	5318062	5327582	+	VIT_19s0014g04980	--	K13082 bifunctional dihydroflavonol 4-reductase/flavanone 4-reductase [EC:1.1.1.219 1.1.1.234] | (RefSeq) hypothetical protein (A)	ko00941: Flavonoid biosynthesis; ko01100: Metabolic pathways; ko01110: Biosynthesis of secondary metabolites	PREDICTED: dihydroflavonol 4-reductase [Vitis vinifera]	ANR_GINBI RecName: Full=Putative anthocyanidin reductase {ECO:0000303|PubMed:16399014}; Short=GbANR {ECO:0000303|PubMed:16399014}; EC=1.3.1.- {ECO:0000250|UniProtKB:Q5FB34};	F6H2I9_VITVI RecName: Full=Epimerase domain-containing protein {ECO:0000259|Pfam:PF01370};	Flavonol reductase/cinnamoyl-CoA reductase	GO:0016491,oxidoreductase activity; GO:0009813,flavonoid biosynthetic process; GO:0003674,molecular_function; GO:0003824,catalytic activity; GO:0008150,biological_process; GO:0008152,metabolic process; GO:0009058,biosynthetic process; GO:0009812,flavonoid metabolic process; GO:0071704,organic substance metabolic process; GO:1901576,organic substance biosynthetic process	PF01370.24:NAD dependent epimerase/dehydratase family
VIT_19s0015g02610	VIT_19s0015g02610	VIT_19s0015g02610	TRUE	TRUE	FALSE	1.2097	1.8195	1.8982	0.3573	0.3155	0.5951	0.3594	0.3601	0.6355	1.4888	0.8439	1.3889	0.3018	0.4333	0.1342	0.2907	0.0359	0.0956	19	12824413	12829175	-	VIT_19s0015g02610	--	K00799 glutathione S-transferase [EC:2.5.1.18] | (RefSeq) probable glutathione S-transferase parC (A)	ko00480: Glutathione metabolism; ko01100: Metabolic pathways	LOW QUALITY PROTEIN: GST_C domain-containing protein/GST_N domain-containing protein/GST_C_2 domain-containing protein/GST_N_3 domain-containing protein, partial [Cephalotus follicularis]	GSTXC_TOBAC RecName: Full=Probable glutathione S-transferase parC; EC=2.5.1.18; AltName: Full=Auxin-regulated protein parC;	F6I510_VITVI RecName: Full=Glutathione transferase {ECO:0000256|ARBA:ARBA00012452}; EC=2.5.1.18 {ECO:0000256|ARBA:ARBA00012452};	Glutathione S-transferase	GO:0005737,cytoplasm; GO:0004364,glutathione transferase activity; GO:0009734,auxin-activated signaling pathway; GO:0006749,glutathione metabolic process; GO:0003674,molecular_function; GO:0003824,catalytic activity; GO:0016740,transferase activity; GO:0016765,transferase activity, transferring alkyl or aryl (other than methyl) groups; GO:0007154,cell communication; GO:0007165,signal transduction…	PF02798.23:Glutathione S-transferase, N-terminal domain
VIT_19s0015g02680	VIT_19s0015g02680	VIT_19s0015g02680	TRUE	TRUE	FALSE	2.0582	3.9962	4.7022	854.189	665.083	848.274	881.953	642.959	580.355	3.1973	3.2736	4.8179	1121.38	975.917	1095.99	770.489	850.72	971.702	19	12999421	13001041	-	VIT_19s0015g02680	--	K00799 glutathione S-transferase [EC:2.5.1.18] | (RefSeq) probable glutathione S-transferase (A)	ko00480: Glutathione metabolism; ko01100: Metabolic pathways	PREDICTED: probable glutathione S-transferase isoform X1 [Vitis vinifera]	GSTXC_TOBAC RecName: Full=Probable glutathione S-transferase parC; EC=2.5.1.18; AltName: Full=Auxin-regulated protein parC;	A0A438C4H9_VITVI RecName: Full=Glutathione transferase {ECO:0000256|ARBA:ARBA00012452}; EC=2.5.1.18 {ECO:0000256|ARBA:ARBA00012452};	Glutathione S-transferase	GO:0005737,cytoplasm; GO:0004364,glutathione transferase activity; GO:0009734,auxin-activated signaling pathway; GO:0006749,glutathione metabolic process; GO:0003674,molecular_function; GO:0003824,catalytic activity; GO:0016740,transferase activity; GO:0016765,transferase activity, transferring alkyl or aryl (other than methyl) groups; GO:0007154,cell communication; GO:0007165,signal transduction…	PF02798.23:Glutathione S-transferase, N-terminal domain
VIT_19s0015g02700	VIT_19s0015g02700	VIT_19s0015g02700	TRUE	TRUE	FALSE	11.3669	15.3818	13.0046	5.0557	3.3939	3.5013	2.6431	3.7072	2.6614	10.9483	10.8331	14.3818	1.4268	1.6416	1.5353	0.6236	0.8353	1.4055	19	13044600	13046042	-	VIT_19s0015g02700	--	K00799 glutathione S-transferase [EC:2.5.1.18] | (RefSeq) probable glutathione S-transferase (A)	ko00480: Glutathione metabolism; ko01100: Metabolic pathways	PREDICTED: probable glutathione S-transferase [Vitis vinifera]	GSTXC_TOBAC RecName: Full=Probable glutathione S-transferase parC; EC=2.5.1.18; AltName: Full=Auxin-regulated protein parC;	F6I513_VITVI RecName: Full=Glutathione transferase {ECO:0000256|ARBA:ARBA00012452}; EC=2.5.1.18 {ECO:0000256|ARBA:ARBA00012452};	Glutathione S-transferase	GO:0005737,cytoplasm; GO:0004364,glutathione transferase activity; GO:0009734,auxin-activated signaling pathway; GO:0006749,glutathione metabolic process; GO:0003674,molecular_function; GO:0003824,catalytic activity; GO:0016740,transferase activity; GO:0016765,transferase activity, transferring alkyl or aryl (other than methyl) groups; GO:0007154,cell communication; GO:0007165,signal transduction…	PF02798.23:Glutathione S-transferase, N-terminal domain
[truncated: 4 more rows]
