# Supplementary material for: Transcriptome and Metabolome Analyses of Flavonoid Biosynthesis During Berry Development of Muscadine Grape (Vitis rotundifolia Michx)
Source: Plants (Basel). 2025 Jul 2;14(13):2025. doi: 10.3390/plants14132025 (PMC12252241; doi:10.3390/plants14132025)
Supplement: Supplementary file 1 [file plants-14-02025-s001.zip › supplementary data/Table S8 MATE and DAMs correlation.xlsx]

## Sheet: sheet 1
Table S8 The correlation between differentially accumulated metabolites and genes
geneID	metaID	coefficient	pvalue	Compounds	gene
novel.2968	mws0789	0.934672	1.35728e-08	Pinocembrin (Dihydrochrysin)	MATE
novel.595	mws0917	0.815241	3.75522e-05	3,7-Di-O-methylquercetin	MATE
VIT_18s0001g06790	Zmdn002400	0.819579	3.15078e-05	Epicatechin-3'-O-β-D-glucopyranoside	MATE
VIT_18s0001g06790	Zmdn002049	0.872332	2.35949e-06	Epicatechin-4'-O-β-D-glucopyranoside	MATE
VIT_18s0001g06790	HJN041	0.868885	2.88712e-06	Epicatechin glucoside	MATE
VIT_18s0001g06790	Zajn002491	0.84927	8.25521e-06	catechin-4-β-D-galactopyranoside	MATE
VIT_11s0118g00560	mws0744	0.806892	5.19957e-05	Dihydromyricetin (Ampelopsin)	MATE
VIT_02s0025g04420	MWSHY0130	-0.81386	3.96718e-05	Taxifolin-7-O-rhamnoside	MATE
VIT_05s0020g03210	MWSHY0130	-0.965421	9.22158e-11	Taxifolin-7-O-rhamnoside	MATE
novel.595	Lmjn005592	0.804268	5.74128e-05	Cirsilineol (4',5-Dihydroxy-3',6,7-trimethoxyflavone)	MATE
novel.595	mws0789	0.867769	3.07837e-06	Pinocembrin (Dihydrochrysin)	MATE
VIT_02s0025g04420	mws0789	0.915921	9.62152e-08	Pinocembrin (Dihydrochrysin)	MATE
VIT_05s0020g03210	Hmln003405	0.838092	1.40982e-05	Ellagic acid-4-O-rhamnoside	MATE
VIT_11s0118g00560	pme1793	0.864739	3.6535e-06	Pelargonidin-3,5-O-diglucoside	MATE
VIT_01s0010g03720	pme1793	0.928725	2.67e-08	Pelargonidin-3,5-O-diglucoside	4CL
VIT_01s0010g03720	pmf0116	0.831657	1.88e-05	Delphinidin-3,5-di-O-glucoside	4CL
VIT_01s0010g03720	Happ001639	0.827516	2.26e-05	Petunidin-3,5-di-O-glucoside	4CL
VIT_01s0010g03720	pme1777	0.807064	5.17e-05	Cyanidin-3,5-O-diglucoside (Cyanin)	4CL
VIT_11s0078g00290	Smsp001640	-0.84988	8.01e-06	Petunidin-3-O-glucoside-5-O-arabinoside	C4H
VIT_11s0078g00290	Smsp002643	-0.814244	3.91e-05	Pelargonidin-3-O-rutinoside	C4H
VIT_11s0078g00290	Cmsp002257	-0.829401	2.08e-05	Peonidin-3-O-sambubioside	C4H
VIT_02s0033g00410	pme1793	0.932911	1.67e-08	Pelargonidin-3,5-O-diglucoside	VvMYBA1
VIT_02s0033g00410	pmf0116	0.973901	9.97e-12	Delphinidin-3,5-di-O-glucoside	VvMYBA1
VIT_02s0033g00410	Happ001639	0.966274	7.57e-11	Petunidin-3,5-di-O-glucoside	VvMYBA1
VIT_02s0033g00410	pme1777	0.964894	1.04e-10	Cyanidin-3,5-O-diglucoside (Cyanin)	VvMYBA1
VIT_02s0033g00410	Lmpp003719	0.819846	3.12e-05	Peonidin-3-O-(6''-O-caffeoyl)glucoside	VvMYBA1
VIT_02s0033g00410	mws2214	0.95361	9.32e-10	Cyanidin-3-O-glucoside chloride	VvMYBA1
VIT_16s0022g01020	Lmgp004474	-0.833983	1.7e-05	Genistein-7-O-galactoside-rhamnose	CHS
VIT_16s0022g01020	Lmdn006025	-0.911692	1.41e-07	2-Hydroxy-2,3-dihydrogenistein	CHS
VIT_16s0022g01020	pme0436	-0.819937	3.1e-05	Procyanidin B3	CHS
VIT_16s0022g01020	HJN074	-0.935962	1.16e-08	Procyanidin A6	CHS
VIT_16s0022g01020	pmn001646	-0.830437	1.99e-05	Procyanidin C1	CHS
VIT_16s0022g01020	MWSHY0171	-0.918494	7.57e-08	Procyanidin B2	CHS
VIT_16s0022g01020	HJAP144	-0.864521	3.7e-06	Galloylprocyanidin C2	CHS
VIT_16s0022g01020	HJN094	-0.936203	1.13e-08	Galloylprocyanidin B4	CHS
VIT_16s0022g01020	Lmpp003705	-0.818138	3.34e-05	Procyanidin C1 3'-O-gallate	CHS
VIT_16s0022g01020	MW0138858	-0.841587	1.2e-05	Malvidin 3-(6''-p-coumarylglucoside)	CHS
VIT_16s0022g01020	MW0139311	-0.896488	4.77e-07	Petunidin 3-(6''-p-coumarylglucoside)	CHS
